# Supplementary material for: Transcriptome Analysis of Natural Killer Cells in Response to Newcastle Disease Virus Infected Hepatocellular Carcinoma Cells
Source: Genes (Basel). 2023 Apr 10;14(4):888. doi: 10.3390/genes14040888 (PMC10138298; doi:10.3390/genes14040888)
Supplement: Supplementary file 1 [file genes-14-00888-s001.zip]

Archive with 7 entries (7 files):
- Table_S1.xlsx
- Table_S2.xls
- Table_S3.xls
- Table_S4.xlsx
- Table_S5.xls
- Table_S6.xls
- Table_S7.xls
