# Supplementary material for: Transcriptome Analysis of Natural Killer Cells in Response to Newcastle Disease Virus Infected Hepatocellular Carcinoma Cells
Source: Genes (Basel). 2023 Apr 10;14(4):888. doi: 10.3390/genes14040888 (PMC10138298; doi:10.3390/genes14040888)
Supplement: Supplementary file 1 [file genes-14-00888-s001.zip › Table_S1.xlsx]

## Sheet: Sheet1
Gene	Primers name	Forward (F) and reverse (R) primers
FAS	FAS-F	TTCTGCCATAAGCCCTGTCC
	FAS-R	CACGCAGTCTGGTTCATCCC
TNFSF10	TNFSF10-F	CTGGGACAGACCTGCGTGCT
	TNFSF10-R	CTGTTCATACTCTCTTCGTCATTG
IL-10	IL-10-F	GGAGGAGGTGATGCCCCAAG
	IL-10-R	ATCGATGACAGCGCCGTAGC
JAK2	JAK2-F	ATGACCCTCTACAGGACAACAC
	JAK2-R	TAGATTACGCCGACCAGCAC
STAT1	STAT1-F	AGTGGAGTGGAAGCGGAGAC
	STAT1-R	GGAAAAGACTGAAGGTGCGG
IFNG	IFNG-F	TGTTACTGCCAGGACCCATA
	IFNG-R	CTGTCACTCTCCTCTTTCCAAT
SH2D1A	SH2D1A-F	ACGCAGTGGCTGTGTATCAT
	SH2D1A-R	GTCTCAGCACTCCAAGAACCT
RIPK1	RIPK1-F	GCACCGCTAAGAAGAATGGC
	RIPK1-R	TCCGACTTCTCTGTGGGCTT
NFKB1	NFKB1-F	GTCTTACACTTAGCAATCATCCAC
	NFKB1-R	GTTACCCAAGCGGTCCAGAA
GAPDH	GAPDH-F	AGATCCCTCCAAAATCAAGTGG
	GAPDH-R	GGCAGAGATGATGACCCTTTT
