# Supplementary material for: Transcriptome Analysis of Natural Killer Cells in Response to Newcastle Disease Virus Infected Hepatocellular Carcinoma Cells
Source: Genes (Basel). 2023 Apr 10;14(4):888. doi: 10.3390/genes14040888 (PMC10138298; doi:10.3390/genes14040888)
Supplement: Supplementary file 1 [file genes-14-00888-s001.zip › Table_S2.xls]

gene_id	gene_symbol	read_count_NC1	read_count_NC2	read_count_NC3	read_count_NDV1	read_count_NDV2	read_count_NDV3	fpkm_NC1	fpkm_NC2	fpkm_NC3	fpkm_NDV1	fpkm_NDV2	fpkm_NDV3	tpm_NC1	tpm_NC2	tpm_NC3	tpm_NDV1	tpm_NDV2	tpm_NDV3	average_fpkm_NC	average_fpkm_NDV	average_tpm_NC	average_tpm_NDV
26297	SERGEF	53.00	40.00	54.00	42.00	35.00	52.00	2.64	1.97	2.70	2.14	1.75	2.51	4.41	3.31	4.60	3.75	3.12	4.51	2.44	2.13	4.11	3.79
84915	FAM222A	26.00	29.00	28.00	57.00	73.00	72.00	0.48	0.51	0.55	1.18	1.26	1.38	0.80	0.86	0.94	2.06	2.24	2.47	0.51	1.27	0.87	2.26
4010	LMX1B	0.00	0.00	0.00	0.00	2.00	1.00	0.00	0.00	0.00	0.00	0.02	0.01	0.00	0.00	0.00	0.00	0.03	0.02	0.00	0.01	0.00	0.02
64981	MRPL34	843.00	874.00	780.00	583.00	599.00	643.00	96.89	97.52	90.03	69.61	69.47	69.23	162.15	163.99	153.27	121.95	123.69	124.16	94.81	69.44	159.80	123.27
153770	PLAC8L1	8.00	19.00	21.00	30.00	19.00	20.00	0.34	0.90	0.75	1.32	0.80	0.90	0.57	1.52	1.28	2.31	1.43	1.61	0.66	1.01	1.12	1.78
110599563	LY6G6F-LY6G6D	0.00	0.00	0.00	0.00	2.00	0.00	0.00	0.00	0.00	0.00	0.11	0.00	0.00	0.00	0.00	0.00	0.20	0.00	0.00	0.04	0.00	0.07
55825	PECR	277.00	225.00	247.00	207.00	203.00	186.00	9.94	7.98	8.71	7.52	7.30	6.49	16.63	13.42	14.82	13.17	13.00	11.64	8.88	7.10	14.96	12.60
81575	APOLD1	96.00	97.00	70.00	85.00	108.00	83.00	1.26	1.26	0.93	1.17	1.43	1.09	2.10	2.11	1.58	2.05	2.55	1.95	1.15	1.23	1.93	2.18
202151	RANBP3L	7.00	6.00	7.00	50.00	51.00	51.00	0.10	0.08	0.13	0.73	0.92	0.87	0.16	0.14	0.22	1.29	1.63	1.57	0.10	0.84	0.17	1.50
56000	NXF3	9.00	2.00	8.00	5.00	3.00	0.00	0.31	0.07	0.28	0.18	0.10	0.00	0.52	0.12	0.48	0.31	0.19	0.00	0.22	0.09	0.37	0.17
81577	GFOD2	484.00	476.03	493.32	492.57	496.98	488.00	9.84	9.95	10.73	10.79	10.61	9.77	16.46	16.72	18.27	18.89	18.88	17.53	10.17	10.39	17.15	18.43
116254	GINM1	468.00	435.00	385.00	395.00	373.00	399.00	16.39	15.08	13.58	14.17	13.15	13.63	27.44	25.36	23.12	24.82	23.42	24.44	15.02	13.65	25.31	24.23
57615	ZNF492	2.00	4.91	3.13	2.00	0.81	5.99	0.03	0.07	0.05	0.03	0.01	0.09	0.05	0.12	0.08	0.05	0.02	0.15	0.05	0.04	0.08	0.07
4799	NFX1	2343.00	2317.00	2319.00	2506.00	2391.00	2447.00	34.42	33.84	34.49	37.95	35.54	35.29	57.61	56.90	58.72	66.48	63.28	63.29	34.25	36.26	57.74	64.35
1477	CSTF1	1099.00	1109.00	1091.00	967.00	1080.00	1099.00	32.70	32.99	32.84	30.27	32.69	31.42	54.73	55.48	55.90	53.02	58.21	56.34	32.84	31.46	55.37	55.86
6718	AKR1D1	0.00	1.00	1.00	8.00	6.00	12.00	0.00	0.03	0.03	0.21	0.15	0.28	0.00	0.04	0.04	0.36	0.27	0.51	0.02	0.21	0.03	0.38
594855	CPLX3	5.00	2.00	3.00	1.00	3.00	2.00	0.17	0.07	0.10	0.03	0.10	0.07	0.28	0.11	0.17	0.06	0.18	0.12	0.11	0.07	0.19	0.12
10236	HNRNPR	8011.00	7818.00	7516.00	7468.00	7412.00	7974.00	199.43	193.73	188.63	190.76	186.10	193.74	333.78	325.78	321.14	334.15	331.37	347.46	193.93	190.20	326.90	337.66
1613	DAPK3	606.00	574.00	594.00	687.00	737.00	791.00	18.52	17.35	18.25	21.45	22.60	23.56	30.99	29.18	31.06	37.58	40.24	42.25	18.04	22.54	30.41	40.02
100131755	ARMCX4	0.00	2.00	0.00	2.00	1.00	2.00	0.00	0.02	0.00	0.02	0.01	0.02	0.00	0.03	0.00	0.03	0.01	0.03	0.01	0.02	0.01	0.02
201799	TMEM154	2.00	0.00	3.00	1.00	0.00	1.00	0.01	0.00	0.02	0.01	0.00	0.01	0.02	0.00	0.03	0.01	0.00	0.01	0.01	0.01	0.02	0.01
130589	GALM	6.00	12.00	5.00	5.00	9.00	7.00	0.17	0.35	0.15	0.17	0.33	0.20	0.29	0.58	0.25	0.29	0.59	0.36	0.22	0.23	0.37	0.41
1604	CD55	0.00	0.00	1.00	31.00	28.00	35.00	0.00	0.00	0.03	1.16	1.19	1.20	0.00	0.00	0.04	2.03	2.12	2.16	0.01	1.18	0.01	2.10
92359	CRB3	1.00	3.00	4.00	19.00	18.00	22.00	0.13	0.30	0.29	1.58	1.45	1.71	0.21	0.50	0.49	2.76	2.58	3.06	0.24	1.58	0.40	2.80
27316	RBMX	10730.90	10366.90	10425.12	9658.37	9396.13	9516.93	361.20	345.38	353.50	332.90	318.42	312.50	604.52	580.80	601.81	583.16	566.97	560.45	353.36	321.27	595.71	570.19
65985	AACS	270.00	240.00	264.00	232.00	238.00	226.00	5.47	4.69	5.33	4.68	4.72	4.42	9.16	7.88	9.07	8.19	8.40	7.93	5.16	4.61	8.70	8.17
4113	MAGEB2	2.00	3.00	2.00	38.00	45.00	62.00	0.09	0.13	0.09	1.71	1.99	2.65	0.15	0.22	0.15	3.00	3.54	4.75	0.10	2.12	0.17	3.76
50852	TRAT1	2617.00	2249.00	2373.00	1522.00	1553.00	1571.00	98.31	83.60	89.79	58.56	58.70	57.49	164.54	140.59	152.86	102.57	104.53	103.10	90.57	58.25	152.66	103.40
80199	FUZ	277.77	262.83	282.28	172.39	202.29	237.44	11.84	11.41	12.00	7.88	9.07	10.17	19.82	19.19	20.44	13.80	16.16	18.23	11.75	9.04	19.82	16.06
55643	BTBD2	124.00	139.00	129.00	141.00	138.00	156.00	3.56	4.25	3.86	4.32	4.20	4.38	5.96	7.15	6.57	7.56	7.47	7.86	3.89	4.30	6.56	7.63
2787	GNG5	4438.00	4348.00	4012.00	4737.00	4665.00	4648.00	492.68	472.59	444.75	541.72	517.49	491.85	824.57	794.72	757.16	948.94	921.43	882.09	470.01	517.02	792.15	917.49
64131	XYLT1	5654.00	5853.00	5751.00	4937.00	5115.00	5180.00	34.31	35.85	35.92	31.16	31.49	31.42	57.43	60.29	61.16	54.59	56.08	56.35	35.36	31.36	59.63	55.67
4255	MGMT	50.00	56.00	70.00	51.00	53.00	54.00	3.60	4.09	4.54	3.99	3.69	3.09	6.03	6.88	7.72	6.99	6.57	5.54	4.08	3.59	6.88	6.37
441518	RTL8B	1.00	1.00	0.00	1.00	5.00	2.00	0.03	0.03	0.00	0.03	0.17	0.06	0.06	0.06	0.00	0.06	0.30	0.12	0.02	0.09	0.04	0.16
160	AP2A1	2751.23	3021.17	2939.72	2507.61	2474.71	2666.56	51.89	56.54	56.01	48.33	46.99	49.27	86.84	95.08	95.35	84.67	83.66	88.36	54.81	48.20	92.42	85.56
373156	GSTK1	1336.00	1214.00	1251.00	1058.00	1005.00	1001.00	97.98	88.48	92.32	79.66	73.55	70.66	163.98	148.79	157.17	139.55	130.97	126.72	92.93	74.62	156.65	132.41
84694	GJA10	8.00	0.00	3.00	24.00	15.00	22.00	0.34	0.00	0.13	1.04	0.64	0.91	0.57	0.00	0.22	1.83	1.14	1.63	0.16	0.86	0.26	1.53
6872	TAF1	1685.99	1640.00	1499.98	1527.00	1532.99	1522.00	13.29	12.79	12.10	12.42	12.20	11.99	22.24	21.52	20.60	21.76	21.71	21.50	12.73	12.20	21.45	21.66
10573	MRPL28	2164.00	2302.00	2280.00	1842.00	1902.00	2129.00	149.03	156.28	158.64	131.18	132.02	142.72	249.41	262.81	270.07	229.79	235.08	255.96	154.65	135.31	260.76	240.28
6635	SNRPE	1705.00	1685.00	1613.00	1386.00	1478.00	1453.00	77.56	75.75	73.81	64.65	67.63	64.25	129.81	127.38	125.66	113.25	120.43	115.23	75.71	65.51	127.62	116.30
22995	CEP152	878.00	832.00	861.00	815.00	830.00	822.00	9.64	9.05	9.54	9.16	9.22	8.86	16.13	15.23	16.25	16.05	16.41	15.89	9.41	9.08	15.87	16.12
155054	ZNF425	56.00	60.00	59.00	74.00	85.00	94.00	1.12	1.19	1.19	1.51	1.71	1.84	1.87	2.00	2.02	2.65	3.04	3.29	1.17	1.69	1.96	2.99
100506013	APELA	0.00	0.00	0.00	0.00	1.00	0.00	0.00	0.00	0.00	0.00	0.11	0.00	0.00	0.00	0.00	0.00	0.19	0.00	0.00	0.04	0.00	0.06
56105	PCDHGA11	7.18	2.13	2.38	9.31	4.18	3.00	0.09	0.03	0.04	0.12	0.07	0.05	0.16	0.05	0.06	0.22	0.12	0.09	0.05	0.08	0.09	0.14
80318	GKAP1	30.00	47.00	34.00	50.00	53.00	59.00	1.18	2.10	1.35	2.17	2.26	2.42	1.97	3.53	2.30	3.81	4.03	4.34	1.54	2.28	2.60	4.06
6717	SRI	876.00	910.00	800.00	748.00	785.00	729.00	54.83	56.63	52.80	48.01	48.34	45.55	91.76	95.23	89.89	84.09	86.08	81.70	54.75	47.30	92.29	83.96
147694	ZNF548	374.70	376.81	393.38	411.26	373.95	394.79	4.85	4.78	5.00	5.25	4.75	4.77	8.12	8.04	8.52	9.19	8.45	8.55	4.88	4.92	8.23	8.73
1874	E2F4	4657.00	4707.00	4536.00	4414.00	4280.00	4590.00	148.23	148.32	145.46	143.84	137.17	142.58	248.09	249.42	247.64	251.97	244.24	255.71	147.34	141.20	248.38	250.64
3816	KLK1	0.00	1.00	0.00	1.00	0.00	0.00	0.00	0.10	0.00	0.10	0.00	0.00	0.00	0.16	0.00	0.18	0.00	0.00	0.03	0.03	0.05	0.06
9219	MTA2	3278.00	3246.00	3293.00	3066.00	3162.00	3236.00	68.78	67.11	69.70	65.72	67.02	66.33	115.11	112.85	118.67	115.13	119.33	118.95	68.53	66.36	115.54	117.80
285335	SLC9C1	0.00	0.00	0.00	1.00	0.00	1.00	0.00	0.00	0.00	0.02	0.00	0.01	0.00	0.00	0.00	0.03	0.00	0.03	0.00	0.01	0.00	0.02
885	CCK	0.00	0.00	0.00	1.00	0.00	0.00	0.00	0.00	0.00	0.13	0.00	0.00	0.00	0.00	0.00	0.22	0.00	0.00	0.00	0.04	0.00	0.07
84897	TBRG1	1218.26	1012.00	1112.00	1126.30	1142.44	1120.00	12.73	10.54	11.72	11.68	11.96	11.51	21.30	17.72	19.94	20.46	21.29	20.63	11.66	11.72	19.65	20.79
28970	C11orf54	343.00	306.00	297.00	335.81	346.25	330.00	6.54	5.88	5.51	6.54	6.65	6.39	10.95	9.88	9.37	11.46	11.85	11.47	5.98	6.53	10.07	11.59
9051	PSTPIP1	753.00	750.00	758.00	471.00	488.00	477.00	26.81	26.13	27.02	17.20	17.30	16.68	44.88	43.95	45.99	30.14	30.80	29.91	26.65	17.06	44.94	30.28
9451	EIF2AK3	1433.00	1297.00	1366.00	1525.00	1479.00	1614.00	20.08	17.61	18.98	21.41	20.67	21.89	33.61	29.61	32.31	37.51	36.80	39.26	18.89	21.32	31.84	37.86
153769	SH3RF2	6.01	2.00	3.00	19.00	17.00	22.00	0.06	0.03	0.03	0.33	0.32	0.39	0.11	0.05	0.05	0.58	0.58	0.69	0.04	0.35	0.07	0.62
80128	TRIM46	149.00	145.00	168.00	82.00	89.00	82.00	3.02	3.24	3.59	1.82	2.00	1.80	5.06	5.44	6.11	3.18	3.56	3.23	3.28	1.87	5.54	3.32
1306	COL15A1	99.00	74.00	86.00	45.00	37.00	40.00	1.17	0.87	1.02	0.54	0.44	0.46	1.95	1.45	1.74	0.95	0.78	0.83	1.02	0.48	1.71	0.85
9569	GTF2IRD1	2.00	6.00	1.00	38.00	48.00	49.00	0.04	0.11	0.01	0.78	0.96	0.93	0.07	0.18	0.02	1.37	1.71	1.67	0.05	0.89	0.09	1.58
51816	ADA2	481.00	411.00	471.00	288.00	316.00	272.00	7.48	6.37	7.39	4.62	4.89	4.20	12.51	10.71	12.58	8.09	8.70	7.53	7.08	4.57	11.93	8.11
3149	HMGB3	189.00	194.00	210.00	169.00	200.00	191.00	3.41	3.47	3.81	3.10	3.63	3.34	5.71	5.84	6.48	5.43	6.46	5.99	3.56	3.36	6.01	5.96
10509	SEMA4B	101.00	86.00	85.00	75.00	61.00	65.00	1.67	1.41	1.42	1.27	1.02	1.05	2.80	2.37	2.41	2.23	1.81	1.89	1.50	1.11	2.53	1.98
83723	TLCD3B	47.00	42.00	48.00	35.00	33.00	36.00	1.59	1.45	1.55	1.08	1.00	1.15	2.66	2.45	2.63	1.89	1.78	2.07	1.53	1.08	2.58	1.91
7133	TNFRSF1B	12128.00	14583.00	12694.00	10980.00	11251.00	11673.00	207.53	247.53	219.17	192.18	194.05	195.65	347.33	416.26	373.12	336.65	345.52	350.88	224.74	193.96	378.90	344.35
245711	SPDYA	4.45	2.23	1.12	4.10	8.69	2.19	0.18	0.09	0.04	0.23	0.42	0.08	0.30	0.15	0.08	0.41	0.74	0.15	0.10	0.24	0.18	0.43
147011	PROCA1	6.00	10.00	10.00	1.00	0.00	0.00	0.28	0.43	0.50	0.06	0.00	0.00	0.46	0.73	0.85	0.10	0.00	0.00	0.40	0.02	0.68	0.03
3895	KTN1	2631.00	2665.00	2669.00	2976.00	3054.00	3059.00	35.19	35.23	36.01	40.86	41.36	40.26	58.89	59.25	61.30	71.57	73.65	72.20	35.48	40.83	59.81	72.47
26205	GMEB2	677.00	724.00	725.00	746.00	800.00	919.00	9.90	10.48	10.64	11.10	11.74	13.19	16.57	17.63	18.12	19.45	20.91	23.65	10.34	12.01	17.44	21.34
120	ADD3	2680.00	2509.00	2646.00	2791.00	2674.00	2751.00	38.80	36.03	38.86	41.56	39.30	39.28	64.95	60.60	66.16	72.81	69.98	70.45	37.90	40.05	63.90	71.08
494143	CHAC2	322.00	268.00	292.00	262.00	290.00	310.00	18.22	14.96	16.60	15.19	16.48	17.00	30.49	25.16	28.26	26.61	29.34	30.49	16.59	16.22	27.97	28.81
728194	RSPH10B2	0.00	0.00	0.00	7.39	2.59	8.57	0.00	0.00	0.00	0.17	0.07	0.25	0.00	0.00	0.00	0.30	0.13	0.44	0.00	0.16	0.00	0.29
523	ATP6V1A	1100.06	1086.00	1009.00	1136.00	1117.00	1201.00	14.91	14.61	13.81	15.74	15.27	15.97	24.95	24.57	23.51	27.57	27.19	28.65	14.44	15.66	24.34	27.80
738	VPS51	609.00	762.00	692.00	618.00	674.00	707.00	14.90	18.47	17.07	15.47	16.61	16.91	24.93	31.06	29.05	27.09	29.58	30.33	16.81	16.33	28.35	29.00
1558	CYP2C8	0.00	0.00	0.00	0.00	1.00	1.00	0.00	0.00	0.00	0.00	0.04	0.04	0.00	0.00	0.00	0.00	0.07	0.07	0.00	0.03	0.00	0.05
149954	BPIFB4	1.00	0.00	0.00	1.00	0.00	0.00	0.03	0.00	0.00	0.03	0.00	0.00	0.05	0.00	0.00	0.06	0.00	0.00	0.01	0.01	0.02	0.02
6781	STC1	0.00	0.00	0.00	0.00	1.00	0.00	0.00	0.00	0.00	0.00	0.02	0.00	0.00	0.00	0.00	0.00	0.03	0.00	0.00	0.01	0.00	0.01
7402	UTRN	3851.00	3613.00	3671.00	4893.00	4690.00	4778.00	25.12	23.07	23.67	29.67	28.64	27.94	42.04	38.79	40.30	51.97	51.00	50.12	23.95	28.75	40.38	51.03
100532731	COMMD3-BMI1	0.00	17.42	0.00	27.94	32.15	84.98	0.00	0.32	0.00	0.54	0.61	1.56	0.00	0.54	0.00	0.94	1.08	2.80	0.11	0.90	0.18	1.61
151176	ERFE	0.00	0.00	0.00	3.00	6.00	4.00	0.00	0.00	0.00	0.07	0.13	0.09	0.00	0.00	0.00	0.12	0.24	0.15	0.00	0.10	0.00	0.17
55720	TSR1	1313.44	1333.49	1302.40	1503.92	1448.33	1622.21	19.28	19.43	19.30	22.58	21.45	23.37	32.28	32.67	32.86	39.55	38.19	41.90	19.34	22.47	32.60	39.88
123876	ACSM2A	0.00	2.00	0.00	0.00	0.00	0.00	0.00	0.05	0.00	0.00	0.00	0.00	0.00	0.08	0.00	0.00	0.00	0.00	0.02	0.00	0.03	0.00
387837	CLEC12B	4.00	2.00	1.00	3.00	2.00	0.00	0.10	0.04	0.06	0.07	0.04	0.00	0.16	0.07	0.11	0.12	0.08	0.00	0.07	0.04	0.11	0.07
8407	TAGLN2	14745.00	14662.00	14845.00	11262.00	11706.00	11141.00	784.72	770.30	794.07	614.65	626.08	575.03	1313.34	1295.36	1351.85	1076.70	1114.78	1031.26	783.03	605.25	1320.18	1074.25
9743	ARHGAP32	2.00	3.00	5.00	22.00	14.00	26.00	0.01	0.02	0.03	0.14	0.09	0.15	0.02	0.03	0.06	0.24	0.16	0.27	0.02	0.13	0.04	0.22
6574	SLC20A1	6268.00	6218.00	6049.00	4920.00	5024.00	5074.00	120.74	118.81	117.59	96.97	97.57	95.76	202.08	199.79	200.19	169.86	173.72	171.74	119.05	96.77	200.69	171.77
51660	MPC1	1059.00	949.00	995.00	784.00	881.00	854.00	87.08	77.21	82.94	65.01	72.67	66.86	145.73	129.84	141.20	113.88	129.40	119.91	82.41	68.18	138.92	121.06
79877	DCAKD	301.08	323.00	341.00	249.00	261.00	306.00	10.30	11.78	12.10	9.22	9.20	11.64	17.24	19.81	20.60	16.15	16.39	20.88	11.39	10.02	19.22	17.81
54850	FBXL12	1200.00	1242.00	1255.00	1115.00	1178.00	1190.00	44.94	45.79	47.20	42.90	44.25	43.50	75.21	77.00	80.36	75.14	78.79	78.00	45.98	43.55	77.52	77.31
5141	PDE4A	433.00	596.00	487.00	308.00	344.00	307.00	5.83	8.04	6.63	4.25	4.68	4.06	9.76	13.52	11.30	7.45	8.34	7.28	6.83	4.33	11.53	7.69
115557	ARHGEF25	0.00	3.00	1.00	3.00	3.00	5.00	0.00	0.09	0.03	0.08	0.09	0.14	0.00	0.14	0.05	0.14	0.15	0.25	0.04	0.10	0.06	0.18
8208	CHAF1B	1026.00	953.00	1012.00	812.01	892.00	922.00	25.38	23.95	25.54	21.44	22.71	22.67	42.47	40.27	43.47	37.55	40.44	40.65	24.96	22.27	42.07	39.55
222662	LHFPL5	0.00	1.00	0.00	0.00	0.00	0.00	0.00	0.03	0.00	0.00	0.00	0.00	0.00	0.05	0.00	0.00	0.00	0.00	0.01	0.00	0.02	0.00
56681	SAR1A	1715.09	1646.60	1664.95	1725.09	1798.00	1851.43	17.75	16.92	17.40	18.25	18.78	18.82	29.70	28.46	29.62	31.97	33.43	33.75	17.36	18.62	29.26	33.05
59342	SCPEP1	875.00	770.00	845.00	669.00	784.00	800.00	31.17	27.20	30.29	24.40	28.06	27.81	52.16	45.73	51.57	42.73	49.96	49.88	29.55	26.76	49.82	47.52
57419	SLC24A3	135.00	159.00	159.00	139.00	119.00	135.00	2.16	2.52	2.57	2.27	1.92	2.12	3.61	4.24	4.37	3.98	3.42	3.80	2.42	2.10	4.07	3.73
90353	CTU1	323.00	356.00	309.00	319.00	283.00	338.00	10.19	11.12	9.82	10.30	8.99	10.41	17.06	18.70	16.72	18.05	16.01	18.67	10.38	9.90	17.49	17.58
1173	AP2M1	7983.00	7959.00	7725.00	6694.00	6711.00	6955.00	281.38	277.58	274.19	241.61	238.08	238.98	470.92	466.79	466.80	423.24	423.91	428.59	277.72	239.56	468.17	425.25
5662	PSD	15.00	22.00	15.00	12.00	13.00	10.00	0.25	0.41	0.27	0.21	0.23	0.17	0.42	0.69	0.45	0.37	0.40	0.30	0.31	0.20	0.52	0.36
7023	TFAP4	239.00	311.00	294.00	166.00	160.00	198.00	7.39	9.51	9.16	5.24	4.96	5.97	12.37	15.99	15.59	9.17	8.84	10.71	8.69	5.39	14.65	9.57
124935	SLC43A2	184.86	212.04	216.43	120.98	153.71	135.43	1.36	1.55	1.61	0.91	1.15	0.98	2.28	2.61	2.74	1.60	2.04	1.77	1.51	1.01	2.54	1.80
60481	ELOVL5	3733.00	3374.00	3591.00	3130.00	3280.00	3048.00	94.87	85.53	92.42	82.51	83.47	74.57	158.79	143.83	157.34	144.53	148.63	133.74	90.94	80.18	153.32	142.30
55824	PAG1	2056.00	1830.00	2020.00	1325.00	1429.00	1412.00	11.68	10.42	11.65	7.80	8.26	8.02	19.55	17.52	19.84	13.66	14.72	14.38	11.25	8.03	18.97	14.25
256329	LMNTD2	2.00	1.00	5.00	4.00	3.00	5.00	0.07	0.03	0.17	0.12	0.10	0.17	0.12	0.05	0.28	0.22	0.18	0.31	0.09	0.13	0.15	0.24
1198	CLK3	1663.00	1550.00	1627.00	1436.00	1415.00	1601.00	59.44	54.36	58.62	52.49	50.60	54.87	99.47	91.41	99.80	91.95	90.09	98.41	57.47	52.65	96.89	93.48
5324	PLAG1	57.00	38.00	53.00	55.00	67.00	49.00	0.51	0.34	0.47	0.49	0.58	0.42	0.85	0.57	0.80	0.86	1.04	0.76	0.44	0.50	0.74	0.89
160897	GPR180	12.00	10.00	4.00	7.00	20.00	10.00	0.08	0.07	0.03	0.05	0.14	0.07	0.14	0.11	0.05	0.08	0.24	0.12	0.06	0.09	0.10	0.15
1674	DES	2.00	0.00	0.00	0.00	4.00	1.00	0.06	0.00	0.00	0.00	0.12	0.03	0.10	0.00	0.00	0.00	0.21	0.05	0.02	0.05	0.03	0.09
9687	GREB1	256.53	311.97	294.19	293.43	314.61	336.21	2.32	2.58	2.67	2.69	3.26	2.87	3.88	4.35	4.54	4.71	5.80	5.15	2.52	2.94	4.26	5.22
100289635	ZNF605	1.00	12.61	7.68	10.51	11.37	9.93	0.01	0.08	0.05	0.07	0.07	0.06	0.01	0.14	0.09	0.12	0.13	0.11	0.05	0.07	0.08	0.12
51490	SPOUT1	1081.15	1090.57	1100.66	1018.74	967.07	1064.95	15.80	15.82	16.23	15.22	14.26	15.27	26.45	26.60	27.62	26.67	25.38	27.39	15.95	14.92	26.89	26.48
6018	RLF	856.00	855.00	796.00	953.00	999.00	1072.00	8.40	8.35	7.86	9.57	9.87	10.31	14.06	14.04	13.38	16.76	17.58	18.49	8.20	9.92	13.83	17.61
28316	CDH20	0.00	0.00	1.00	0.00	0.00	0.00	0.00	0.00	0.02	0.00	0.00	0.00	0.00	0.00	0.03	0.00	0.00	0.00	0.01	0.00	0.01	0.00
29958	DMGDH	2.00	2.00	2.00	5.00	6.00	3.00	0.06	0.03	0.04	0.09	0.09	0.04	0.09	0.05	0.07	0.15	0.16	0.08	0.04	0.07	0.07	0.13
56144	PCDHA4	27.97	23.96	28.13	35.08	31.95	40.80	0.16	0.14	0.16	0.20	0.18	0.23	0.27	0.23	0.27	0.36	0.33	0.41	0.15	0.20	0.26	0.37
6868	ADAM17	731.36	619.13	639.07	772.79	722.05	861.88	10.38	8.72	9.13	11.22	10.34	12.05	17.38	14.67	15.54	19.66	18.40	21.61	9.41	11.20	15.86	19.89
164395	TTLL9	1.00	0.00	0.00	2.00	0.00	0.00	0.02	0.00	0.00	0.04	0.00	0.00	0.04	0.00	0.00	0.08	0.00	0.00	0.01	0.01	0.01	0.03
3554	IL1R1	258.00	302.00	292.00	539.00	497.00	456.00	3.98	3.63	3.63	6.66	6.08	5.44	6.66	6.10	6.17	11.66	10.82	9.75	3.75	6.06	6.31	10.74
107303344	SETDB2-PHF11	243.99	326.96	252.45	309.59	309.57	279.84	4.14	5.50	4.32	5.37	5.29	4.65	6.92	9.25	7.35	9.40	9.42	8.34	4.65	5.10	7.84	9.05
147495	APCDD1	2.48	0.94	1.00	1.02	1.77	3.69	0.04	0.02	0.02	0.02	0.03	0.05	0.07	0.03	0.03	0.03	0.05	0.09	0.03	0.03	0.04	0.06
29081	METTL5	1322.00	1153.00	1126.00	1143.00	1070.00	967.00	133.76	113.33	113.42	119.43	108.45	94.32	223.87	190.59	193.09	209.21	193.10	169.15	120.17	107.40	202.52	190.49
55216	NKAPD1	724.65	721.13	709.41	786.88	783.26	849.69	13.67	13.41	13.32	15.06	14.49	15.26	22.87	22.55	22.68	26.38	25.80	27.38	13.47	14.94	22.70	26.52
107985728	LOC107985728	0.00	0.00	0.00	0.00	0.00	1.00	0.00	0.00	0.00	0.00	0.00	0.02	0.00	0.00	0.00	0.00	0.00	0.03	0.00	0.01	0.00	0.01
10397	NDRG1	247.00	228.00	243.00	223.00	236.00	246.00	5.21	4.78	5.13	4.82	5.01	5.10	8.71	8.03	8.74	8.44	8.92	9.14	5.04	4.98	8.49	8.83
51252	FAM178B	13.00	15.00	20.00	9.00	18.00	6.00	1.30	1.32	1.58	0.72	1.54	0.58	2.18	2.22	2.69	1.27	2.75	1.03	1.40	0.95	2.36	1.68
8338	H2AC20	55.99	52.87	51.33	50.37	33.68	52.00	15.21	13.74	13.68	14.24	9.00	12.94	25.45	23.11	23.29	24.94	16.02	23.21	14.21	12.06	23.95	21.39
5790	PTPRCAP	6729.02	7153.89	7119.95	5005.15	5390.42	6043.46	626.34	653.58	663.11	479.25	502.23	539.05	1048.27	1099.09	1128.90	839.51	894.26	966.73	647.68	506.84	1092.09	900.17
11044	TENT4A	1052.00	1068.00	1077.00	1101.00	1096.00	1060.00	17.10	17.24	17.64	18.26	18.21	16.62	28.63	28.99	30.03	31.98	32.42	29.80	17.33	17.70	29.22	31.40
6794	STK11	1100.00	1289.00	1222.00	1198.00	1182.00	1280.00	21.26	24.70	23.83	23.68	23.03	24.23	35.58	41.54	40.56	41.48	41.00	43.46	23.26	23.65	39.23	41.98
548596	CKMT1A	1.00	1.00	0.00	0.00	0.00	0.00	0.05	0.05	0.00	0.00	0.00	0.00	0.08	0.09	0.00	0.00	0.00	0.00	0.03	0.00	0.06	0.00
8816	DCAF5	1754.00	1778.00	1854.00	1600.00	1627.00	1573.00	18.70	19.15	20.14	17.61	17.45	16.49	31.30	32.20	34.29	30.85	31.07	29.58	19.33	17.18	32.60	30.50
51184	GPN3	645.00	642.00	586.00	597.00	665.00	624.00	31.79	31.24	29.14	30.23	33.05	29.96	53.21	52.54	49.61	52.95	58.86	53.73	30.72	31.08	51.79	55.18
283685	GOLGA6L2	0.00	0.00	0.00	0.00	0.00	1.00	0.00	0.00	0.00	0.00	0.00	0.02	0.00	0.00	0.00	0.00	0.00	0.03	0.00	0.01	0.00	0.01
3007	H1-3	7.00	18.00	8.00	9.00	11.00	8.00	0.82	2.07	0.94	1.09	1.29	0.90	1.38	3.49	1.60	1.91	2.30	1.61	1.28	1.09	2.16	1.94
26212	OR2B6	25.00	18.00	25.00	17.00	10.00	14.00	2.20	1.56	2.21	1.54	0.88	1.18	3.69	2.62	3.76	2.70	1.57	2.12	1.99	1.20	3.36	2.13
64806	IL25	0.00	1.00	0.00	4.00	1.00	5.00	0.00	0.06	0.00	0.27	0.07	0.32	0.00	0.11	0.00	0.47	0.12	0.57	0.02	0.22	0.04	0.39
26574	AATF	3867.00	3997.00	3907.00	4027.00	3977.00	4390.00	126.47	129.40	128.70	134.84	130.92	140.11	211.67	217.60	219.11	236.21	233.11	251.28	128.19	135.29	216.13	240.20
54442	KCTD5	6244.00	6464.00	6183.00	5462.00	5771.00	5774.00	168.82	173.14	168.52	151.14	157.19	152.58	282.55	291.16	286.89	264.75	279.88	273.64	170.16	153.64	286.87	272.76
11165	NUDT3	827.56	848.97	800.45	784.29	712.92	787.22	5.01	5.10	4.89	4.85	4.35	4.68	8.38	8.58	8.33	8.49	7.75	8.40	5.00	4.63	8.43	8.21
1525	CXADR	31.28	16.97	34.55	58.42	45.65	42.99	0.44	0.24	0.49	0.77	0.61	0.70	0.73	0.40	0.84	1.35	1.09	1.25	0.39	0.69	0.66	1.23
440585	FAM183A	0.00	1.00	0.00	1.00	0.00	1.00	0.00	0.22	0.00	0.03	0.00	0.05	0.00	0.37	0.00	0.04	0.00	0.09	0.07	0.03	0.12	0.04
5351	PLOD1	586.00	609.00	609.00	389.00	404.00	398.00	12.61	13.04	13.27	8.59	8.79	8.41	21.11	21.93	22.59	15.06	15.66	15.08	12.97	8.60	21.88	15.27
51703	ACSL5	2901.00	2999.00	2804.00	3282.00	3166.00	3333.00	54.98	56.38	53.60	63.62	60.48	61.89	92.02	94.81	91.25	111.44	107.69	111.00	54.99	62.00	92.69	110.04
1653	DDX1	2539.00	2377.00	2416.00	2381.00	2449.00	2639.00	67.09	62.23	64.36	64.39	65.19	68.17	112.29	104.64	109.56	112.79	116.08	122.25	64.56	65.92	108.83	117.04
137392	CIBAR1	1.45	0.00	1.36	2.88	2.91	2.73	0.02	0.00	0.02	0.05	0.04	0.04	0.04	0.00	0.04	0.08	0.08	0.07	0.01	0.04	0.03	0.08
10594	PRPF8	6815.00	7187.00	7024.00	7097.00	7284.00	7518.00	56.67	59.36	59.00	60.31	61.12	61.44	94.84	99.82	100.44	105.64	108.84	110.19	58.34	60.96	98.37	108.22
5604	MAP2K1	1501.18	1506.14	1516.51	1237.76	1224.82	1290.40	38.61	38.37	39.30	32.57	31.74	32.51	64.63	64.53	66.91	57.05	56.51	58.30	38.76	32.27	65.36	57.29
100132916	SHISAL2B	0.00	0.00	0.00	2.00	0.00	0.00	0.00	0.00	0.00	0.24	0.00	0.00	0.00	0.00	0.00	0.43	0.00	0.00	0.00	0.08	0.00	0.14
57107	PDSS2	632.00	684.00	613.00	687.00	651.19	698.00	14.40	14.81	13.32	14.45	13.80	14.26	24.10	24.91	22.67	25.32	24.56	25.58	14.18	14.17	23.89	25.15
54954	FAM120C	246.00	203.00	227.00	199.00	154.00	188.00	4.18	4.41	4.13	3.14	2.58	2.96	7.00	7.42	7.04	5.49	4.59	5.31	4.24	2.89	7.15	5.13
119710	IFTAP	4.00	1.00	1.00	5.00	2.00	6.00	0.43	0.09	0.15	0.49	0.15	0.62	0.72	0.15	0.25	0.86	0.27	1.11	0.22	0.42	0.37	0.75
10131	TRAP1	2500.85	2819.79	2633.86	2382.85	2439.87	2857.00	74.97	83.73	79.56	73.12	73.66	83.63	125.47	140.80	135.45	128.09	131.15	149.98	79.42	76.80	133.91	136.41
9138	ARHGEF1	4181.00	4541.00	4423.00	4546.00	4598.00	4718.00	82.91	89.20	88.36	92.20	91.81	91.55	138.76	150.01	150.42	161.51	163.47	164.19	86.82	91.85	146.40	163.06
55209	SETD5	1782.00	1722.30	1757.00	1942.00	1865.99	1909.00	15.15	14.46	15.15	16.88	15.84	16.05	25.36	24.31	25.79	29.57	28.21	28.79	14.92	16.26	25.15	28.86
58	ACTA1	1.00	6.00	2.00	10.00	8.00	6.00	0.05	0.29	0.10	0.49	0.39	0.28	0.08	0.48	0.16	0.86	0.69	0.50	0.15	0.39	0.24	0.68
5634	PRPS2	981.00	854.00	935.00	969.00	982.00	1008.00	26.01	22.40	24.94	26.23	26.20	26.10	43.53	37.66	42.46	45.95	46.65	46.81	24.45	26.18	41.22	46.47
58499	ZNF462	0.00	2.00	2.00	25.00	20.00	34.00	0.00	0.02	0.02	0.14	0.11	0.22	0.00	0.03	0.03	0.25	0.20	0.40	0.01	0.16	0.02	0.28
348378	SHISAL2A	216.00	212.00	247.00	205.00	193.00	178.00	14.72	14.56	16.89	13.46	12.84	12.16	24.64	24.49	28.76	23.58	22.87	21.80	15.39	12.82	25.96	22.75
2783	GNB2	3169.00	3327.00	3299.00	2786.00	2946.00	2926.00	133.42	138.47	139.77	120.18	124.76	119.85	223.29	232.85	237.95	210.52	222.15	214.94	137.22	121.60	231.36	215.87
347273	CAVIN4	3.00	2.00	3.00	11.00	7.00	1.00	0.06	0.04	0.06	0.23	0.15	0.02	0.10	0.07	0.11	0.41	0.26	0.04	0.05	0.13	0.09	0.24
4130	MAP1A	565.00	514.00	553.00	188.00	216.00	203.00	3.29	2.98	3.26	1.12	1.27	1.16	5.51	5.01	5.54	1.96	2.26	2.09	3.18	1.18	5.35	2.10
79934	COQ8B	243.00	247.00	226.00	186.00	234.00	202.00	6.64	6.59	6.31	5.42	6.51	5.40	11.12	11.08	10.75	9.50	11.59	9.68	6.51	5.78	10.98	10.26
338442	HCAR2	1.00	0.00	2.00	2.00	1.00	1.00	0.03	0.00	0.07	0.07	0.03	0.03	0.05	0.00	0.11	0.12	0.06	0.06	0.03	0.04	0.05	0.08
389658	ALKAL1	0.00	0.00	0.00	0.00	0.00	1.00	0.00	0.00	0.00	0.00	0.00	0.07	0.00	0.00	0.00	0.00	0.00	0.12	0.00	0.02	0.00	0.04
7181	NR2C1	325.00	350.00	328.00	375.00	317.00	290.00	7.21	7.52	7.46	7.93	7.10	6.08	12.06	12.65	12.70	13.90	12.64	10.90	7.40	7.04	12.47	12.48
23646	PLD3	958.00	1031.00	1021.00	837.00	828.00	955.00	29.70	32.06	32.35	26.34	25.62	28.56	49.70	53.91	55.07	46.15	45.62	51.23	31.37	26.84	52.89	47.67
123688	HYKK	6.18	4.24	3.77	5.45	4.32	8.00	0.27	0.31	0.11	0.08	0.21	0.39	0.45	0.52	0.18	0.14	0.37	0.70	0.23	0.23	0.38	0.40
80019	UBTD1	27.00	35.00	21.00	31.00	35.00	35.00	1.15	1.47	0.90	1.35	1.50	1.45	1.93	2.48	1.53	2.37	2.67	2.60	1.17	1.43	1.98	2.55
57819	LSM2	1072.00	1079.00	1005.00	997.00	1030.00	1015.00	108.27	106.84	101.47	103.65	104.05	98.00	181.20	179.67	172.74	181.56	185.26	175.76	105.53	101.90	177.87	180.86
1638	DCT	0.00	2.00	0.00	1.00	1.00	3.00	0.00	0.03	0.00	0.02	0.02	0.04	0.00	0.05	0.00	0.03	0.03	0.08	0.01	0.03	0.02	0.05
9467	SH3BP5	116.00	81.00	85.00	88.00	77.00	78.00	2.85	1.67	2.08	2.00	1.70	1.88	4.78	2.82	3.55	3.50	3.03	3.38	2.20	1.86	3.72	3.30
6175	RPLP0	29282.00	29580.00	29146.00	26252.00	26826.00	27405.00	2011.97	2001.98	2011.87	1854.91	1852.45	1826.86	3367.31	3366.60	3425.09	3249.32	3298.43	3276.30	2008.61	1844.74	3386.33	3274.68
56098	PCDHGC4	1.89	0.00	0.00	2.06	0.00	2.00	0.03	0.00	0.00	0.03	0.00	0.05	0.04	0.00	0.00	0.05	0.00	0.09	0.01	0.03	0.01	0.05
57526	PCDH19	0.00	0.00	0.00	1.00	3.00	0.00	0.00	0.00	0.00	0.01	0.02	0.00	0.00	0.00	0.00	0.01	0.04	0.00	0.00	0.01	0.00	0.02
9337	CNOT8	1262.00	1190.00	1253.00	1222.00	1209.00	1285.00	34.06	31.53	33.60	33.88	32.69	33.53	57.01	53.02	57.20	59.35	58.20	60.13	33.06	33.37	55.74	59.23
445372	TRIM6-TRIM34	0.00	0.00	0.00	0.00	0.00	2.90	0.00	0.00	0.00	0.00	0.00	0.05	0.00	0.00	0.00	0.00	0.00	0.09	0.00	0.02	0.00	0.03
6418	SET	12612.00	12608.00	12314.99	11883.15	12242.00	12813.00	280.41	276.88	275.79	269.81	273.64	277.64	469.30	465.61	469.51	472.64	487.24	497.93	277.69	273.70	468.14	485.94
79755	ZNF750	2.00	3.00	1.00	3.00	1.00	3.00	0.04	0.06	0.02	0.06	0.02	0.06	0.07	0.10	0.03	0.11	0.04	0.11	0.04	0.05	0.07	0.09
54876	DCAF16	880.15	815.00	796.03	780.00	818.00	751.00	11.88	10.93	10.86	10.82	11.14	9.92	19.89	18.39	18.49	18.95	19.84	17.79	11.22	10.63	18.92	18.86
1891	ECH1	1330.00	1367.00	1359.00	984.00	1016.00	1076.00	84.20	85.29	86.43	63.96	64.62	65.84	140.91	143.43	147.14	112.05	115.07	118.08	85.31	64.81	143.83	115.07
84298	LLPH	1172.00	1017.00	1057.00	1064.00	1060.00	1132.00	9.16	7.89	8.34	8.50	8.36	8.70	15.33	13.28	14.21	14.88	14.89	15.60	8.46	8.52	14.27	15.12
1803	DPP4	5804.00	5473.00	5705.00	5243.00	5294.00	5434.00	104.24	97.25	103.22	96.34	95.98	95.73	174.45	163.54	175.73	168.77	170.89	171.69	101.57	96.02	171.24	170.45
80213	TM2D3	444.00	443.00	432.00	409.00	421.00	431.00	24.17	23.86	23.59	22.91	23.04	22.83	40.45	40.13	40.16	40.13	41.02	40.94	23.87	22.93	40.25	40.70
57835	SLC4A5	11.13	20.34	13.20	17.22	13.12	13.28	0.15	0.19	0.17	0.21	0.19	0.13	0.25	0.33	0.28	0.36	0.33	0.23	0.17	0.18	0.29	0.31
7368	UGT8	1.74	5.08	5.39	1.34	2.00	7.18	0.03	0.07	0.08	0.02	0.03	0.11	0.04	0.12	0.14	0.04	0.05	0.19	0.06	0.05	0.10	0.09
9362	CPNE6	0.00	0.00	0.00	1.00	2.00	0.00	0.00	0.00	0.00	0.04	0.07	0.00	0.00	0.00	0.00	0.07	0.12	0.00	0.00	0.04	0.00	0.06
340351	AGBL3	80.00	51.00	49.00	58.00	55.00	68.00	2.95	1.61	1.50	1.93	2.03	2.26	4.93	2.71	2.55	3.38	3.61	4.05	2.02	2.07	3.40	3.68
107986800	LOC107986800	811.63	803.59	853.46	892.22	857.90	750.25	17.62	17.29	18.68	19.81	18.77	15.94	29.48	29.08	31.81	34.70	33.41	28.59	17.86	18.17	30.12	32.23
9127	P2RX6	3.00	2.00	2.00	4.00	3.00	2.00	0.08	0.05	0.05	0.08	0.08	0.05	0.13	0.08	0.09	0.14	0.14	0.09	0.06	0.07	0.10	0.12
54951	COMMD8	615.00	585.00	607.00	529.00	531.00	538.00	30.23	28.40	29.89	26.64	26.22	25.57	50.59	47.75	50.89	46.67	46.68	45.86	29.51	26.14	49.74	46.40
147923	ZNF420	280.00	270.00	266.00	271.00	307.00	298.00	5.08	5.23	5.13	5.57	5.72	5.26	8.50	8.80	8.74	9.76	10.19	9.43	5.15	5.52	8.68	9.79
128312	H2BU1	15.00	19.00	21.00	21.00	17.00	9.00	4.91	5.91	6.71	7.17	5.44	2.67	8.22	9.93	11.42	12.56	9.69	4.80	5.84	5.09	9.86	9.02
4008	LMO7	162.00	171.00	167.00	274.00	273.00	263.00	1.89	1.95	1.92	3.24	3.21	3.08	3.17	3.27	3.27	5.67	5.72	5.52	1.92	3.18	3.24	5.64
57654	UVSSA	302.00	306.00	299.95	300.00	301.00	293.00	3.87	4.09	3.73	3.95	3.94	3.80	6.47	6.89	6.34	6.92	7.01	6.82	3.90	3.90	6.57	6.92
23168	RTF1	810.00	830.00	837.00	758.00	760.00	815.00	9.95	10.12	10.38	9.51	9.41	9.82	16.65	17.01	17.67	16.67	16.76	17.62	10.15	9.58	17.11	17.02
25852	ARMC8	1104.25	991.05	1025.14	1037.36	1067.69	1080.15	19.73	17.78	17.44	19.18	18.71	18.26	33.01	29.90	29.70	33.61	33.31	32.75	18.32	18.72	30.87	33.22
727800	RNF208	18.00	18.00	24.00	13.00	10.00	14.00	1.32	1.30	1.76	0.98	0.73	0.99	2.20	2.18	3.00	1.71	1.31	1.77	1.46	0.90	2.46	1.60
339983	NAT8L	2.00	4.00	5.00	20.00	19.00	21.00	0.02	0.04	0.05	0.21	0.19	0.21	0.03	0.07	0.09	0.36	0.34	0.37	0.04	0.20	0.06	0.36
7753	ZNF202	315.00	325.00	339.00	429.00	393.00	389.00	4.80	5.04	5.25	6.82	6.18	6.02	8.04	8.48	8.94	11.95	11.01	10.79	5.03	6.34	8.49	11.25
3226	HOXC10	3.00	4.00	2.00	46.00	31.00	46.00	0.10	0.14	0.07	1.62	1.07	1.54	0.17	0.23	0.12	2.83	1.91	2.76	0.10	1.41	0.17	2.50
80070	ADAMTS20	0.00	0.00	1.00	3.00	2.00	7.00	0.00	0.00	0.01	0.03	0.02	0.07	0.00	0.00	0.02	0.05	0.04	0.12	0.00	0.04	0.01	0.07
4585	MUC4	0.00	0.00	0.00	2.00	1.00	2.00	0.00	0.00	0.00	0.02	0.00	0.02	0.00	0.00	0.00	0.03	0.00	0.03	0.00	0.01	0.00	0.02
23770	FKBP8	1812.00	1980.00	1911.00	1465.00	1556.00	1744.00	71.32	77.08	75.71	59.07	61.62	66.84	119.36	129.61	128.90	103.47	109.72	119.87	74.70	62.51	125.96	111.02
64426	SUDS3	508.00	479.00	561.00	511.00	539.00	540.00	6.58	6.14	7.33	6.79	7.07	6.91	11.01	10.32	12.47	11.90	12.59	12.38	6.68	6.92	11.27	12.29
388581	C1QTNF12	3.00	7.00	5.00	1.00	4.00	3.00	0.28	0.59	0.37	0.07	0.24	0.27	0.47	0.99	0.64	0.12	0.43	0.49	0.41	0.19	0.70	0.35
3795	KHK	58.00	50.00	43.00	25.00	20.00	19.00	1.63	1.39	1.19	0.71	0.56	0.51	2.72	2.34	2.03	1.25	1.00	0.92	1.40	0.59	2.36	1.06
57648	KIAA1522	5.00	8.00	3.00	30.00	38.00	45.00	0.12	0.17	0.05	0.43	0.45	0.51	0.20	0.29	0.08	0.75	0.80	0.91	0.11	0.46	0.19	0.82
10888	GPR83	15.51	13.81	7.97	13.37	16.68	11.00	0.23	0.20	0.12	0.20	0.25	0.16	0.39	0.34	0.21	0.35	0.45	0.29	0.18	0.20	0.31	0.36
4791	NFKB2	3118.00	4018.00	3241.00	3656.00	3358.00	3950.00	68.00	88.13	72.53	81.88	75.08	86.54	113.81	148.20	123.49	143.42	133.69	155.21	76.22	81.17	128.50	144.11
9094	UNC119	9.00	18.00	12.00	12.00	21.00	20.00	0.42	0.90	1.22	0.65	0.95	1.01	0.71	1.52	2.08	1.14	1.69	1.81	0.85	0.87	1.44	1.55
51132	RLIM	1416.01	1422.02	1503.01	1529.01	1597.02	1708.00	8.00	7.99	8.58	8.83	9.11	9.49	13.39	13.43	14.61	15.47	16.22	17.02	8.19	9.14	13.81	16.24
25813	SAMM50	648.00	606.00	634.00	586.00	609.00	654.00	26.74	24.72	26.33	24.77	25.28	26.26	44.75	41.58	44.82	43.40	45.01	47.10	25.93	25.44	43.72	45.17
775	CACNA1C	2.00	1.00	0.00	0.00	1.00	1.00	0.01	0.01	0.00	0.00	0.01	0.01	0.02	0.01	0.00	0.00	0.01	0.01	0.01	0.01	0.01	0.01
10632	ATP5MG	2615.00	2479.00	2470.00	2104.00	2196.00	2294.00	181.33	169.29	171.83	149.81	152.77	153.51	303.49	284.68	292.53	262.42	272.03	275.31	174.15	152.03	293.57	269.92
64395	GMCL1	1057.00	1052.16	1030.00	870.00	977.00	895.00	16.49	15.96	16.47	13.90	16.03	13.41	27.59	26.83	28.04	24.35	28.55	24.05	16.31	14.45	27.49	25.65
978	CDA	1.00	1.00	0.00	0.00	0.00	1.00	0.11	0.11	0.00	0.00	0.00	0.11	0.18	0.18	0.00	0.00	0.00	0.19	0.07	0.04	0.12	0.06
165082	ADGRF3	40.00	39.00	53.00	54.00	36.00	33.00	0.57	0.55	0.77	0.78	0.55	0.47	0.95	0.93	1.32	1.37	0.98	0.85	0.63	0.60	1.07	1.07
64757	MTARC1	4.00	7.00	1.00	2.00	4.00	2.00	0.15	0.22	0.04	0.06	0.12	0.06	0.25	0.38	0.06	0.10	0.21	0.10	0.14	0.08	0.23	0.14
2822	GPLD1	0.00	1.00	0.00	0.00	0.00	3.40	0.00	0.01	0.00	0.00	0.00	0.03	0.00	0.02	0.00	0.00	0.00	0.05	0.00	0.01	0.01	0.02
9454	HOMER3	11.00	12.00	9.00	11.00	29.00	25.00	0.50	0.59	0.45	0.51	1.29	1.11	0.84	0.99	0.76	0.90	2.30	1.98	0.51	0.97	0.86	1.73
26108	PYGO1	0.00	0.00	0.00	17.00	19.00	19.00	0.00	0.00	0.00	0.12	0.14	0.13	0.00	0.00	0.00	0.21	0.24	0.24	0.00	0.13	0.00	0.23
3030	HADHA	4657.00	4467.00	4651.00	4245.00	4335.00	4505.00	101.83	96.83	102.58	94.96	95.54	96.43	170.43	162.84	174.63	166.34	170.11	172.93	100.41	95.64	169.30	169.79
374946	DRAXIN	4.00	8.64	8.00	4.00	12.00	5.00	0.06	0.11	0.09	0.03	0.23	0.05	0.09	0.19	0.16	0.06	0.41	0.10	0.09	0.10	0.15	0.19
1415	CRYBB2	28.00	13.00	20.00	25.00	25.00	33.00	3.22	1.40	2.13	2.95	2.74	3.75	5.39	2.35	3.63	5.17	4.87	6.72	2.25	3.15	3.79	5.59
6342	SCP2	1692.00	1429.00	1482.00	1254.00	1250.00	1323.00	81.13	67.38	71.37	61.47	60.54	61.18	135.78	113.30	121.51	107.67	107.80	109.71	73.29	61.06	123.53	108.39
9229	DLGAP1	0.00	0.00	0.00	0.00	1.00	2.00	0.00	0.00	0.00	0.00	0.03	0.04	0.00	0.00	0.00	0.00	0.05	0.07	0.00	0.02	0.00	0.04
112574	SNX18	3907.00	4252.00	3971.00	3241.00	3483.00	3560.00	47.36	51.30	49.41	40.77	43.03	42.40	79.27	86.27	84.12	71.42	76.62	76.04	49.36	42.07	83.22	74.69
55150	C19orf73	15.00	12.00	13.00	8.00	10.00	9.00	1.90	1.48	1.64	1.04	1.26	1.08	3.17	2.49	2.79	1.83	2.25	1.94	1.67	1.13	2.82	2.01
107987462	LOC107987462	0.00	0.00	4.00	0.00	2.01	0.00	0.00	0.00	0.12	0.00	0.06	0.00	0.00	0.00	0.20	0.00	0.11	0.00	0.04	0.02	0.07	0.04
53615	MBD3	2143.00	2334.00	2419.00	2193.00	2151.00	2475.00	23.48	25.39	26.75	24.55	23.76	26.63	39.30	42.69	45.54	43.00	42.30	47.76	25.21	24.98	42.51	44.35
331	XIAP	1115.73	1175.77	1157.44	1518.64	1573.05	1654.44	7.88	8.28	8.27	10.98	11.29	11.54	13.18	13.92	14.09	19.23	20.10	20.69	8.14	11.27	13.73	20.01
27303	RBMS3	35.00	36.00	30.00	53.00	54.00	62.00	0.40	0.67	0.51	1.05	0.85	0.75	0.67	1.13	0.87	1.84	1.52	1.34	0.53	0.88	0.89	1.57
6482	ST3GAL1	5075.00	5397.00	5360.00	3604.00	3802.00	3775.00	45.30	47.77	48.24	32.78	34.13	33.09	75.81	80.33	82.12	57.42	60.76	59.35	47.10	33.33	79.42	59.18
57154	SMURF1	836.00	903.00	913.00	989.00	969.00	1044.00	9.04	9.69	9.96	10.92	10.57	11.07	15.12	16.29	16.96	19.14	18.81	19.86	9.56	10.85	16.12	19.27
6623	SNCG	1.00	0.00	0.00	1.00	0.00	0.00	0.12	0.00	0.00	0.13	0.00	0.00	0.21	0.00	0.00	0.22	0.00	0.00	0.04	0.04	0.07	0.07
100131539	ZNF705E	2.00	1.00	4.00	1.00	7.00	5.00	0.04	0.02	0.07	0.02	0.13	0.09	0.06	0.03	0.13	0.03	0.23	0.16	0.04	0.08	0.07	0.14
10539	GLRX3	1254.00	1265.00	1235.00	1298.00	1321.00	1389.00	68.55	68.50	67.37	72.48	72.31	73.58	114.73	115.19	114.69	126.97	128.75	131.95	68.14	72.79	114.87	129.22
91768	CABLES1	6.00	7.00	4.00	23.00	35.00	23.00	0.09	0.10	0.06	0.31	0.46	0.28	0.15	0.17	0.10	0.55	0.81	0.50	0.08	0.35	0.14	0.62
158038	LINGO2	42.00	47.00	51.00	120.00	101.00	102.00	0.18	0.19	0.22	0.50	0.43	0.42	0.29	0.32	0.37	0.87	0.76	0.75	0.20	0.45	0.33	0.79
6472	SHMT2	2881.00	2813.00	3051.00	2930.00	3124.00	3212.00	89.77	86.79	95.84	93.73	98.37	98.07	150.25	145.95	163.15	164.18	175.15	175.88	90.80	96.72	153.12	171.74
2124	EVI2B	2131.00	1786.00	1976.00	1385.00	1244.00	1117.00	74.72	62.05	69.88	49.76	44.00	38.29	125.05	104.35	118.96	87.17	78.35	68.66	68.88	44.02	116.12	78.06
55255	WDR41	1143.00	1123.00	1126.00	1020.00	1052.00	1039.00	26.34	25.06	26.46	23.52	23.62	24.16	44.09	42.14	45.04	41.20	42.06	43.34	25.95	23.77	43.76	42.20
54495	TMX3	2143.00	1880.00	1992.00	2043.00	2130.00	2029.00	31.96	28.48	30.30	31.56	31.10	28.68	53.49	47.89	51.58	55.29	55.37	51.44	30.25	30.45	50.99	54.03
419	ART3	2.00	1.00	2.00	1.00	2.00	2.77	0.03	0.02	0.06	0.02	0.04	0.10	0.06	0.03	0.09	0.03	0.07	0.17	0.04	0.05	0.06	0.09
54093	SETD4	266.00	292.00	274.00	275.00	257.00	298.00	9.17	9.95	9.10	9.66	9.53	10.43	15.35	16.74	15.50	16.93	16.98	18.71	9.41	9.87	15.86	17.54
55421	NCBP3	895.53	857.56	881.23	916.22	889.29	917.80	13.80	13.91	13.60	14.22	13.19	13.76	23.10	23.39	23.15	24.91	23.48	24.67	13.77	13.72	23.21	24.35
346157	ZNF391	108.00	92.00	90.00	68.00	74.00	54.00	1.74	1.45	1.38	1.09	1.17	0.84	2.91	2.43	2.35	1.90	2.09	1.50	1.52	1.03	2.56	1.83
11160	ERLIN2	897.00	866.00	899.00	792.00	786.00	790.00	15.51	15.23	16.19	13.45	13.07	12.90	25.97	25.61	27.57	23.56	23.27	23.14	15.64	13.14	26.38	23.32
199223	TTC21A	3.00	5.00	4.00	26.00	35.00	37.00	0.05	0.07	0.06	0.40	0.54	0.58	0.08	0.12	0.10	0.70	0.96	1.04	0.06	0.51	0.10	0.90
669	BPGM	244.00	229.00	250.00	224.00	255.00	266.00	9.93	9.19	10.21	9.28	10.41	10.40	16.63	15.45	17.39	16.25	18.53	18.65	9.78	10.03	16.49	17.81
160851	DGKH	252.00	226.00	258.00	282.00	281.00	301.00	0.87	0.77	0.89	1.00	0.96	1.01	1.46	1.29	1.52	1.75	1.72	1.81	0.84	0.99	1.42	1.76
132160	PPM1M	254.00	217.00	240.00	140.00	147.00	172.00	8.14	6.88	7.54	4.51	4.58	5.21	13.62	11.57	12.84	7.90	8.15	9.35	7.52	4.77	12.68	8.47
10734	STAG3	356.00	316.00	333.02	284.70	345.74	395.00	5.42	4.82	5.16	4.50	5.34	5.92	9.07	8.10	8.79	7.88	9.50	10.61	5.13	5.25	8.65	9.33
2780	GNAT2	4.00	5.00	1.00	3.00	2.00	7.00	0.20	0.25	0.05	0.14	0.10	0.31	0.34	0.42	0.09	0.25	0.18	0.56	0.17	0.18	0.28	0.33
5997	RGS2	83.00	67.00	68.00	46.00	62.00	49.00	4.53	3.61	3.73	2.57	3.40	2.59	7.58	6.07	6.35	4.51	6.05	4.65	3.96	2.85	6.67	5.07
1605	DAG1	355.00	413.00	428.00	369.00	353.00	405.00	4.01	4.62	4.92	4.28	4.00	4.50	6.71	7.77	8.37	7.49	7.11	8.07	4.52	4.26	7.62	7.56
102724788	LOC102724788	1.00	1.00	2.00	0.00	1.00	1.00	0.03	0.03	0.07	0.00	0.03	0.02	0.06	0.06	0.12	0.00	0.06	0.04	0.04	0.02	0.08	0.03
51112	TRAPPC12	764.00	757.00	770.00	669.00	713.00	737.00	16.85	16.51	17.03	14.46	15.57	15.18	28.19	27.76	28.99	25.33	27.73	27.23	16.80	15.07	28.31	26.76
131578	LRRC15	0.00	0.00	0.00	1.00	1.00	0.00	0.00	0.00	0.00	0.01	0.01	0.00	0.00	0.00	0.00	0.02	0.02	0.00	0.00	0.01	0.00	0.01
259289	TAS2R43	0.00	0.00	1.02	0.00	0.00	0.00	0.00	0.00	0.08	0.00	0.00	0.00	0.00	0.00	0.14	0.00	0.00	0.00	0.03	0.00	0.05	0.00
10548	TM9SF1	932.00	852.00	884.00	829.00	946.00	872.00	29.30	26.37	27.60	26.29	29.69	26.50	49.04	44.34	46.99	46.06	52.86	47.53	27.76	27.49	46.79	48.82
2186	BPTF	2712.00	2720.00	2852.00	2506.00	2434.00	2454.00	14.44	14.29	15.29	13.58	13.04	12.86	24.17	24.04	26.04	23.79	23.22	23.06	14.67	13.16	24.75	23.36
152789	JAKMIP1	606.00	793.00	642.00	551.00	580.00	507.00	15.79	20.56	17.00	14.86	15.14	13.42	26.43	34.58	28.94	26.03	26.95	24.07	17.78	14.47	29.98	25.68
10666	CD226	61.00	60.00	55.01	60.90	59.00	53.00	0.58	0.56	0.50	0.53	0.49	0.50	0.97	0.94	0.84	0.94	0.87	0.90	0.55	0.51	0.92	0.90
57471	ERMN	72.00	60.00	73.00	65.00	64.00	73.00	1.23	1.02	1.26	1.15	1.11	1.23	2.07	1.72	2.15	2.01	1.97	2.20	1.17	1.16	1.98	2.06
3965	LGALS9	63.00	80.00	72.00	79.00	64.00	77.00	2.45	3.09	2.90	3.16	2.48	2.96	4.10	5.19	4.94	5.53	4.42	5.31	2.81	2.87	4.74	5.09
84750	FUT10	29.00	34.00	29.00	21.00	29.00	31.00	0.54	0.61	0.59	0.38	0.52	0.76	0.90	1.03	1.01	0.67	0.93	1.37	0.58	0.55	0.98	0.99
57412	AS3MT	4.53	14.56	8.00	10.98	10.14	11.00	0.12	0.39	0.22	0.30	0.27	0.29	0.20	0.65	0.37	0.53	0.49	0.52	0.24	0.29	0.41	0.51
114790	STK11IP	363.00	419.00	437.00	399.00	377.00	377.00	6.54	7.54	7.87	7.38	7.12	6.92	10.94	12.67	13.40	12.93	12.68	12.40	7.32	7.14	12.34	12.67
113130	CDCA5	4405.00	4262.00	4381.00	3504.00	3651.00	3839.00	116.91	112.03	117.22	95.18	97.59	99.59	195.67	188.40	199.55	166.73	173.76	178.60	115.39	97.45	194.54	173.03
51762	RAB8B	2816.00	2695.00	2807.00	3158.00	3320.41	3338.00	36.30	34.52	36.56	41.63	43.16	42.23	60.75	58.04	62.24	72.93	76.85	75.74	35.79	42.34	60.34	75.17
11167	FSTL1	3.00	12.00	11.00	21.00	21.00	20.00	0.04	0.15	0.13	0.24	0.24	0.21	0.06	0.25	0.22	0.43	0.43	0.38	0.11	0.23	0.18	0.41
221981	THSD7A	1.00	1.00	1.00	19.00	31.00	24.00	0.01	0.01	0.01	0.11	0.18	0.14	0.01	0.01	0.01	0.19	0.31	0.25	0.01	0.14	0.01	0.25
10044	SH2D3C	864.00	901.00	951.00	361.00	420.00	377.00	18.52	18.95	20.32	7.82	9.04	7.77	31.00	31.86	34.60	13.71	16.09	13.93	19.26	8.21	32.49	14.58
814	CAMK4	0.00	1.14	1.04	2.08	3.07	2.00	0.00	0.01	0.01	0.01	0.02	0.01	0.00	0.01	0.01	0.02	0.03	0.02	0.01	0.01	0.01	0.02
10123	ARL4C	9686.00	9694.00	9510.00	8884.00	8749.00	8967.00	151.58	150.54	150.21	142.12	138.07	137.58	253.68	253.15	255.73	248.96	245.85	246.73	150.78	139.26	254.19	247.18
26098	EDRF1	743.00	697.00	710.00	702.00	689.00	784.00	10.52	9.61	9.95	10.02	9.79	10.67	17.61	16.17	16.93	17.56	17.43	19.14	10.03	10.16	16.90	18.04
79865	TREML2	1974.00	1797.00	2120.00	1020.00	990.00	1132.00	32.81	29.67	35.59	17.36	16.63	18.47	54.92	49.90	60.59	30.42	29.61	33.13	32.69	17.49	55.14	31.05
9518	GDF15	26.00	60.00	26.00	333.00	442.00	472.00	1.65	3.62	1.65	21.53	27.87	28.49	2.76	6.09	2.82	37.72	49.62	51.10	2.31	25.96	3.89	46.15
28978	TMEM14A	383.00	341.00	334.00	262.00	264.00	281.00	31.62	27.75	27.68	22.21	21.82	22.38	52.93	46.66	47.12	38.91	38.85	40.14	29.02	22.14	48.90	39.30
55607	PPP1R9A	380.00	389.00	428.00	303.00	340.00	388.00	2.45	2.35	2.95	1.97	2.04	2.51	4.10	3.96	5.02	3.45	3.63	4.49	2.58	2.17	4.36	3.86
653149	NBPF6	0.00	0.00	0.00	0.00	0.00	1.00	0.00	0.00	0.00	0.00	0.00	0.02	0.00	0.00	0.00	0.00	0.00	0.03	0.00	0.01	0.00	0.01
441294	CTAGE15	2.00	0.00	1.00	0.46	2.21	0.00	0.05	0.00	0.03	0.01	0.06	0.00	0.08	0.00	0.04	0.02	0.10	0.00	0.03	0.02	0.04	0.04
8534	CHST1	0.00	1.00	0.00	1.00	0.00	0.00	0.00	0.02	0.00	0.03	0.00	0.00	0.00	0.03	0.00	0.06	0.00	0.00	0.01	0.01	0.01	0.02
9871	SEC24D	445.00	461.00	414.00	627.00	648.00	626.00	6.95	7.19	6.56	10.06	10.25	9.67	11.64	12.08	11.17	17.62	18.25	17.33	6.90	9.99	11.63	17.73
342667	STAC2	0.00	0.00	0.00	0.00	1.00	1.00	0.00	0.00	0.00	0.00	0.02	0.02	0.00	0.00	0.00	0.00	0.04	0.04	0.00	0.01	0.00	0.03
122970	ACOT4	87.00	87.00	89.00	71.00	70.00	66.00	3.75	3.71	3.86	3.14	3.03	2.77	6.28	6.23	6.57	5.49	5.40	4.96	3.77	2.98	6.36	5.28
79157	MFSD11	396.66	351.33	360.86	396.15	392.34	377.18	10.06	8.92	9.19	10.22	10.16	9.31	16.84	15.01	15.64	17.90	18.09	16.71	9.39	9.90	15.83	17.57
26330	GAPDHS	2.00	1.00	0.00	3.00	0.00	3.00	0.10	0.05	0.00	0.15	0.00	0.15	0.17	0.08	0.00	0.27	0.00	0.26	0.05	0.10	0.08	0.18
89790	SIGLEC10	34.99	38.00	39.00	31.00	26.26	25.00	0.76	0.99	0.90	0.64	0.59	0.56	1.27	1.67	1.53	1.13	1.04	1.01	0.88	0.60	1.49	1.06
3479	IGF1	557.00	485.00	578.00	729.00	668.00	668.00	6.55	5.87	6.34	8.81	6.88	7.17	10.96	9.87	10.80	15.44	12.24	12.86	6.25	7.62	10.54	13.51
144193	AMDHD1	128.00	97.00	96.00	98.00	76.00	77.00	3.83	2.87	2.90	3.00	2.29	2.25	6.41	4.83	4.93	5.26	4.08	4.04	3.20	2.51	5.39	4.46
57452	GALNT16	0.00	0.00	0.00	2.00	1.47	3.09	0.00	0.00	0.00	0.04	0.02	0.03	0.00	0.00	0.00	0.07	0.03	0.06	0.00	0.03	0.00	0.05
8809	IL18R1	1654.00	1655.00	1496.00	2832.00	2730.00	2793.00	27.08	26.83	24.69	47.53	45.06	44.53	45.32	45.11	42.03	83.26	80.23	79.86	26.20	45.71	44.15	81.12
4807	NHLH1	1.00	4.00	6.00	5.00	4.00	2.00	0.03	0.10	0.15	0.13	0.10	0.05	0.04	0.17	0.26	0.23	0.18	0.09	0.09	0.09	0.16	0.17
441631	TSPAN11	1.00	2.00	1.00	0.00	1.00	0.00	0.01	0.02	0.01	0.00	0.01	0.00	0.02	0.04	0.02	0.00	0.02	0.00	0.01	0.00	0.03	0.01
51738	GHRL	2.00	3.00	1.00	3.00	2.00	2.00	0.17	0.08	0.03	0.08	0.05	0.05	0.28	0.14	0.05	0.15	0.10	0.09	0.09	0.06	0.16	0.11
126364	LRRC25	0.00	0.00	2.00	0.00	2.00	2.00	0.00	0.00	0.07	0.00	0.05	0.07	0.00	0.00	0.12	0.00	0.10	0.12	0.02	0.04	0.04	0.07
55010	PARPBP	374.62	338.36	371.18	332.05	384.23	374.11	9.89	8.55	9.37	9.21	10.09	10.19	16.55	14.38	15.94	16.14	17.97	18.27	9.27	9.83	15.62	17.46
55534	MAML3	611.00	681.00	577.96	447.00	485.00	485.00	5.42	6.00	5.18	4.05	4.34	4.23	9.07	10.09	8.81	7.10	7.73	7.58	5.53	4.21	9.32	7.47
143689	PIWIL4	0.00	0.00	0.00	0.00	0.00	1.00	0.00	0.00	0.00	0.00	0.00	0.02	0.00	0.00	0.00	0.00	0.00	0.04	0.00	0.01	0.00	0.01
2048	EPHB2	3.00	1.00	4.00	5.00	4.00	6.00	0.06	0.02	0.06	0.08	0.06	0.10	0.09	0.03	0.10	0.13	0.10	0.17	0.05	0.08	0.07	0.13
55037	PTCD3	2194.00	2121.00	2147.00	1997.00	2052.00	2082.00	19.95	19.16	19.72	18.56	18.83	18.60	33.39	32.21	33.57	32.51	33.53	33.36	19.61	18.66	33.06	33.13
1968	EIF2S3	3475.00	3298.97	3389.94	3713.95	3903.90	3916.28	63.69	59.97	62.69	69.61	72.13	70.33	106.59	100.84	106.72	121.94	128.44	126.13	62.12	70.69	104.72	125.50
4731	NDUFV3	650.93	759.93	639.72	592.00	572.74	612.42	8.67	10.31	8.60	8.26	7.64	7.95	14.51	17.34	14.64	14.47	13.60	14.25	9.19	7.95	15.50	14.11
56267	KYAT3	616.83	570.26	622.18	571.52	629.09	561.47	20.50	18.86	20.72	19.82	21.45	18.45	34.30	31.72	35.28	34.72	38.20	33.08	20.03	19.91	33.77	35.33
55262	MAP11	645.00	713.00	742.00	682.00	682.00	701.00	17.04	18.60	19.98	18.51	17.92	18.00	28.52	31.28	34.01	32.43	31.90	32.28	18.54	18.14	31.27	32.20
11194	ABCB8	448.00	496.00	510.00	451.00	456.00	441.00	5.97	6.55	6.86	6.14	6.12	5.76	9.98	11.02	11.67	10.75	10.89	10.33	6.46	6.01	10.89	10.66
2788	GNG7	0.00	0.00	0.00	2.00	5.00	5.00	0.00	0.00	0.00	0.03	0.08	0.07	0.00	0.00	0.00	0.05	0.13	0.13	0.00	0.06	0.00	0.10
162972	ZNF550	493.00	504.00	473.00	514.00	557.00	527.00	7.71	7.75	7.33	8.11	8.62	8.06	12.91	13.04	12.49	14.20	15.35	14.45	7.60	8.26	12.81	14.67
4327	MMP19	40.00	37.00	37.00	30.00	27.00	34.00	0.84	0.79	0.79	0.66	0.59	0.75	1.41	1.34	1.34	1.16	1.06	1.35	0.81	0.67	1.36	1.19
56034	PDGFC	3.00	4.00	3.00	26.00	21.00	28.00	0.08	0.10	0.05	0.43	0.38	0.47	0.13	0.17	0.09	0.75	0.68	0.84	0.08	0.43	0.13	0.76
144608	C12orf60	23.00	27.00	23.00	24.00	31.00	21.00	1.12	1.39	1.27	1.56	2.20	0.84	1.88	2.35	2.17	2.72	3.91	1.51	1.26	1.53	2.13	2.71
23645	PPP1R15A	5235.00	5106.00	5332.00	8955.00	8639.00	10242.00	144.98	140.07	148.84	253.82	241.00	277.16	242.64	235.55	253.39	444.63	429.11	497.06	144.63	257.33	243.86	456.93
208	AKT2	2489.00	2781.00	2689.00	2580.00	2800.00	2798.00	44.38	50.68	51.15	50.76	50.72	51.80	74.27	85.22	87.09	88.92	90.32	92.90	48.74	51.09	82.19	90.71
9060	PAPSS2	2.00	1.00	2.00	2.00	9.00	5.00	0.03	0.02	0.03	0.03	0.16	0.08	0.06	0.03	0.06	0.06	0.28	0.15	0.03	0.09	0.05	0.16
23553	HYAL4	0.00	1.00	0.00	2.00	0.00	0.00	0.00	0.03	0.00	0.07	0.00	0.00	0.00	0.05	0.00	0.11	0.00	0.00	0.01	0.02	0.02	0.04
402381	SOHLH1	0.00	0.00	0.00	0.00	1.00	1.00	0.00	0.00	0.00	0.00	0.05	0.05	0.00	0.00	0.00	0.00	0.10	0.09	0.00	0.03	0.00	0.06
1376	CPT2	647.00	641.00	649.00	544.00	569.00	551.00	15.66	15.34	15.79	13.42	13.84	13.03	26.20	25.80	26.89	23.51	24.64	23.36	15.60	13.43	26.30	23.84
57822	GRHL3	0.00	0.00	0.00	1.00	1.00	1.00	0.00	0.00	0.00	0.02	0.03	0.02	0.00	0.00	0.00	0.04	0.05	0.04	0.00	0.02	0.00	0.04
10636	RGS14	2129.00	1967.00	2221.00	941.00	1015.00	1096.00	59.75	54.64	63.00	27.07	28.63	30.14	100.00	91.88	107.25	47.43	50.97	54.05	59.13	28.61	99.71	50.82
6839	SUV39H1	1220.00	1218.00	1229.00	1107.00	1085.00	1195.00	28.93	28.60	29.39	26.86	25.92	27.70	48.41	48.10	50.03	47.04	46.16	49.68	28.97	26.83	48.85	47.63
271	AMPD2	1796.00	1973.00	1907.00	1374.00	1416.00	1419.00	30.87	33.56	32.96	23.66	24.23	23.79	51.67	56.43	56.11	41.45	43.14	42.66	32.46	23.89	54.74	42.42
361	AQP4	0.00	1.00	0.00	1.00	2.00	0.00	0.00	0.01	0.00	0.01	0.02	0.00	0.00	0.02	0.00	0.02	0.04	0.00	0.00	0.01	0.01	0.02
3576	CXCL8	0.00	0.00	0.00	3.00	6.00	4.00	0.00	0.00	0.00	0.13	0.43	0.28	0.00	0.00	0.00	0.23	0.76	0.50	0.00	0.28	0.00	0.50
7270	TTF1	392.00	380.00	373.00	413.00	397.00	432.00	8.76	7.90	7.74	8.72	8.25	9.11	14.65	13.29	13.18	15.27	14.70	16.34	8.13	8.69	13.71	15.44
2893	GRIA4	2.00	1.00	0.00	1.00	3.00	1.00	0.02	0.02	0.00	0.01	0.03	0.01	0.04	0.03	0.00	0.02	0.06	0.02	0.01	0.02	0.02	0.03
254863	TMEM256	118.00	133.00	104.00	76.00	103.00	76.00	40.81	43.57	35.02	27.43	34.77	23.78	68.30	73.26	59.61	48.04	61.92	42.65	39.80	28.66	67.06	50.87
84159	ARID5B	583.00	689.00	564.00	515.00	556.00	544.00	5.03	5.93	4.94	4.59	4.87	4.60	8.43	9.97	8.41	8.04	8.67	8.25	5.30	4.69	8.94	8.32
105371933	LOC105371933	31.00	33.00	21.00	18.00	18.00	18.00	2.04	2.14	1.39	1.22	1.19	1.14	3.41	3.60	2.36	2.13	2.12	2.05	1.86	1.18	3.12	2.10
57405	SPC25	1035.61	981.60	892.85	766.35	790.29	769.30	59.81	55.12	51.15	45.07	45.43	42.98	100.11	92.69	87.08	78.96	80.89	77.08	55.36	44.49	93.29	78.98
101410538	MMP24OS	611.56	664.61	675.54	457.44	494.32	575.26	25.63	27.59	28.55	19.71	20.88	23.51	42.90	46.40	48.60	34.52	37.19	42.16	27.26	21.37	45.97	37.96
441869	ANKRD65	1.00	1.00	0.00	1.00	0.00	5.00	0.05	0.05	0.00	0.05	0.00	0.24	0.08	0.08	0.00	0.09	0.00	0.43	0.03	0.10	0.05	0.17
132724	TMPRSS11B	0.00	0.00	1.00	0.00	0.00	0.00	0.00	0.00	0.02	0.00	0.00	0.00	0.00	0.00	0.04	0.00	0.00	0.00	0.01	0.00	0.01	0.00
284439	SLC25A42	290.00	277.00	298.00	216.00	238.00	249.00	5.66	5.37	5.92	4.40	4.69	4.88	9.48	9.03	10.08	7.70	8.35	8.76	5.65	4.66	9.53	8.27
9414	TJP2	10.00	18.00	14.00	90.00	96.00	104.00	0.14	0.26	0.21	1.30	1.38	1.42	0.23	0.43	0.35	2.27	2.45	2.56	0.20	1.37	0.34	2.43
81492	RSPH6A	0.00	1.00	1.00	1.00	0.00	0.00	0.00	0.03	0.03	0.03	0.00	0.00	0.00	0.05	0.05	0.05	0.00	0.00	0.02	0.01	0.03	0.02
8708	B3GALT1	0.00	0.00	0.00	1.00	0.00	4.00	0.00	0.00	0.00	0.04	0.00	0.13	0.00	0.00	0.00	0.06	0.00	0.22	0.00	0.06	0.00	0.09
100130086	HSFX2	9.91	0.00	6.69	5.87	0.00	3.87	0.34	0.00	0.23	0.21	0.00	0.13	0.57	0.00	0.40	0.36	0.00	0.23	0.19	0.11	0.32	0.20
401474	SAMD12	0.00	1.00	0.00	5.00	8.00	3.00	0.00	0.01	0.00	0.03	0.05	0.02	0.00	0.01	0.00	0.06	0.10	0.04	0.00	0.03	0.00	0.07
148198	ZNF98	2.00	0.00	0.00	0.00	0.00	0.00	0.06	0.00	0.00	0.00	0.00	0.00	0.09	0.00	0.00	0.00	0.00	0.00	0.02	0.00	0.03	0.00
66036	MTMR9	429.45	404.74	349.11	455.79	430.74	486.93	4.12	4.97	3.72	4.60	4.88	5.60	6.89	8.35	6.33	8.06	8.69	10.04	4.27	5.03	7.19	8.93
29927	SEC61A1	5274.00	5336.00	5144.00	5286.00	5328.00	5569.00	93.39	93.73	91.92	95.72	95.13	96.65	156.30	157.61	156.48	167.68	169.38	173.33	93.01	95.83	156.80	170.13
54923	LIME1	90.34	81.54	81.40	91.51	90.25	86.16	5.94	5.10	5.24	5.96	5.85	5.50	9.95	8.57	8.92	10.44	10.41	9.86	5.43	5.77	9.15	10.24
400831	C20orf202	0.00	1.00	0.00	0.00	0.00	1.00	0.00	0.04	0.00	0.00	0.00	0.04	0.00	0.07	0.00	0.00	0.00	0.08	0.01	0.01	0.02	0.03
3889	KRT83	1.00	0.00	0.00	0.00	0.00	1.00	0.04	0.00	0.00	0.00	0.00	0.04	0.06	0.00	0.00	0.00	0.00	0.06	0.01	0.01	0.02	0.02
60560	NAA35	877.54	852.55	884.00	837.00	795.00	768.00	15.83	15.59	16.06	15.63	14.81	13.80	26.49	26.21	27.34	27.37	26.37	24.74	15.83	14.75	26.68	26.16
83648	FAM167A	0.00	0.00	0.00	11.00	4.00	6.00	0.00	0.00	0.00	0.18	0.06	0.09	0.00	0.00	0.00	0.31	0.11	0.17	0.00	0.11	0.00	0.20
5424	POLD1	2593.00	2741.00	2658.00	2338.00	2410.00	2456.00	47.70	50.05	49.40	44.07	44.72	44.27	79.83	84.17	84.10	77.20	79.62	79.40	49.05	44.35	82.70	78.74
124401	ANKS3	232.00	284.00	294.00	230.00	205.00	226.00	6.15	8.04	8.48	6.63	5.84	6.37	10.29	13.53	14.44	11.61	10.40	11.42	7.56	6.28	12.75	11.14
79841	AGBL2	53.00	37.00	45.00	43.00	40.00	39.00	1.32	0.79	0.93	1.03	1.00	0.91	2.21	1.32	1.59	1.80	1.77	1.64	1.01	0.98	1.71	1.74
6605	SMARCE1	2411.00	2349.00	2315.00	2161.00	2212.00	2220.00	28.82	27.87	27.94	26.40	26.67	26.05	48.23	46.87	47.57	46.25	47.50	46.72	28.21	26.37	47.56	46.82
8543	LMO4	1824.00	1733.00	1789.00	1637.00	1640.00	1450.00	22.93	21.55	22.64	20.99	20.70	17.82	38.38	36.24	38.54	36.77	36.86	31.96	22.37	19.84	37.72	35.20
10466	COG5	805.80	839.00	813.07	799.37	776.89	809.96	12.24	12.73	12.37	12.34	11.69	11.88	20.49	21.40	21.06	21.61	20.81	21.31	12.45	11.97	20.98	21.24
23185	LARP4B	693.00	727.00	745.00	855.00	839.00	883.00	9.11	9.27	10.12	11.52	11.62	11.62	15.25	15.60	17.22	20.18	20.70	20.84	9.50	11.59	16.02	20.57
653464	SRGAP2C	521.50	476.28	481.80	544.06	605.10	508.74	4.46	4.04	4.16	4.75	5.22	4.27	7.46	6.80	7.08	8.32	9.29	7.66	4.22	4.75	7.11	8.42
150709	ANKAR	62.00	65.00	49.00	53.00	60.00	57.00	1.03	1.04	0.81	0.88	0.97	0.87	1.73	1.75	1.39	1.55	1.73	1.55	0.96	0.91	1.62	1.61
25934	NIPSNAP3A	231.00	183.00	187.00	197.00	185.00	206.00	9.93	7.77	8.09	8.67	8.00	8.61	16.61	13.07	13.77	15.20	14.24	15.44	8.60	8.43	14.48	14.96
10285	SMNDC1	1448.00	1329.00	1353.00	1512.00	1500.00	1496.00	37.95	33.19	35.65	39.00	38.61	37.31	63.51	55.82	60.70	68.31	68.75	66.92	35.60	38.31	60.01	67.99
55063	ZCWPW1	435.78	442.47	482.74	368.53	353.02	406.39	8.48	8.55	9.23	7.16	6.38	7.30	14.19	14.38	15.72	12.54	11.35	13.10	8.75	6.95	14.76	12.33
1768	DNAH6	16.00	7.00	3.00	9.00	6.00	9.00	0.08	0.04	0.02	0.05	0.03	0.05	0.14	0.06	0.03	0.08	0.06	0.08	0.05	0.04	0.08	0.07
9130	FAM50A	1696.00	1856.00	1713.00	1462.00	1501.00	1661.00	93.53	101.00	94.93	82.69	83.16	88.77	156.54	169.84	161.61	144.86	148.07	159.21	96.49	84.87	162.66	150.71
23023	TMCC1	248.00	246.00	225.00	243.00	217.00	225.00	2.43	2.40	2.23	2.45	2.15	2.19	4.06	4.03	3.80	4.30	3.83	3.93	2.35	2.26	3.96	4.02
6201	RPS7	8956.00	8433.00	8257.00	7958.00	7792.00	7283.00	1157.61	1064.48	1063.56	1061.09	1004.63	892.58	1937.41	1790.07	1810.64	1858.75	1788.82	1600.75	1095.22	986.10	1846.04	1749.44
653140	FAM228A	1.00	0.00	0.00	0.00	0.00	0.00	0.04	0.00	0.00	0.00	0.00	0.00	0.06	0.00	0.00	0.00	0.00	0.00	0.01	0.00	0.02	0.00
10969	EBNA1BP2	2334.00	2464.00	2337.00	2203.00	2224.00	2426.00	126.83	132.19	127.67	122.80	121.42	127.85	212.27	222.30	217.36	215.11	216.20	229.28	128.90	124.02	217.31	220.20
149643	SPATA45	3.00	2.00	2.00	3.00	1.00	0.00	0.77	0.49	0.51	0.80	0.25	0.00	1.29	0.83	0.86	1.41	0.45	0.00	0.59	0.35	0.99	0.62
59351	PBOV1	0.00	0.00	0.00	0.00	0.00	1.00	0.00	0.00	0.00	0.00	0.00	0.03	0.00	0.00	0.00	0.00	0.00	0.05	0.00	0.01	0.00	0.02
81889	FAHD1	306.00	315.00	267.00	323.00	299.00	313.00	12.72	12.93	11.15	13.74	12.48	12.64	21.29	21.75	18.98	24.08	22.23	22.67	12.27	12.95	20.67	22.99
125206	SLC5A10	0.00	0.00	0.00	1.00	2.01	0.00	0.00	0.00	0.00	0.04	0.03	0.00	0.00	0.00	0.00	0.06	0.06	0.00	0.00	0.02	0.00	0.04
23566	LPAR3	127.00	117.00	133.00	114.00	90.00	109.00	2.37	2.16	2.50	2.17	1.69	1.99	3.96	3.64	4.26	3.81	3.01	3.57	2.34	1.95	3.95	3.46
114884	OSBPL10	0.00	5.00	3.00	40.00	74.00	53.00	0.00	0.10	0.06	0.79	1.21	0.80	0.00	0.17	0.10	1.39	2.16	1.44	0.05	0.93	0.09	1.66
23583	SMUG1	241.06	217.00	256.00	220.00	254.00	260.00	9.15	8.12	9.91	8.29	9.68	9.79	15.31	13.65	16.87	14.52	17.23	17.56	9.06	9.25	15.28	16.44
438	ASMT	0.00	1.00	0.00	1.00	0.00	1.00	0.00	0.05	0.00	0.08	0.00	0.07	0.00	0.09	0.00	0.14	0.00	0.13	0.02	0.05	0.03	0.09
3202	HOXA5	36.00	25.00	40.00	36.00	27.00	25.00	1.51	1.04	1.69	1.55	1.14	1.02	2.53	1.74	2.87	2.71	2.03	1.83	1.41	1.24	2.38	2.19
64983	MRPL32	721.00	710.00	645.00	833.00	799.00	894.00	72.69	70.18	65.01	86.45	80.57	86.17	121.66	118.02	110.68	151.43	143.47	154.55	69.29	84.40	116.79	149.82
1493	CTLA4	34.00	43.00	26.00	34.00	50.00	44.00	1.15	1.44	0.89	1.18	1.71	1.46	1.93	2.43	1.51	2.07	3.04	2.61	1.16	1.45	1.96	2.57
152559	PAQR3	1291.93	1198.66	1256.85	1187.70	1410.17	1258.73	39.51	34.18	38.77	36.47	39.63	36.93	66.13	57.47	66.01	63.89	70.56	66.22	37.49	37.68	63.20	66.89
23598	PATZ1	632.00	737.00	696.00	530.00	537.00	529.00	12.05	14.03	13.51	10.36	10.19	10.00	20.17	23.59	23.01	18.14	18.14	17.93	13.20	10.18	22.26	18.07
1557	CYP2C19	0.00	1.00	1.00	0.00	0.00	0.00	0.00	0.02	0.02	0.00	0.00	0.00	0.00	0.03	0.03	0.00	0.00	0.00	0.01	0.00	0.02	0.00
10076	PTPRU	3.00	5.00	5.00	19.00	18.00	18.00	0.04	0.05	0.06	0.24	0.21	0.19	0.07	0.09	0.09	0.41	0.37	0.35	0.05	0.21	0.08	0.38
4435	CITED1	1.00	1.00	1.00	0.00	0.00	1.00	0.11	0.11	0.11	0.00	0.00	0.10	0.18	0.18	0.19	0.00	0.00	0.19	0.11	0.03	0.18	0.06
84944	MAEL	0.00	0.00	0.00	8.00	5.00	1.00	0.00	0.00	0.00	0.31	0.21	0.04	0.00	0.00	0.00	0.54	0.37	0.07	0.00	0.19	0.00	0.33
6548	SLC9A1	1220.00	1234.00	1255.00	959.00	1135.00	976.00	16.23	16.30	16.74	12.96	15.11	12.84	27.16	27.42	28.50	22.70	26.90	23.02	16.42	13.64	27.69	24.21
81558	FAM117A	1096.00	1042.00	1081.00	673.00	648.00	674.00	31.15	29.20	30.78	19.52	18.41	18.64	52.14	49.10	52.40	34.20	32.79	33.43	30.38	18.86	51.21	33.47
130340	AP1S3	288.00	257.00	301.00	236.00	308.00	280.00	4.52	4.01	4.77	3.79	4.88	4.31	7.57	6.74	8.13	6.64	8.69	7.74	4.43	4.33	7.48	7.69
65094	JMJD4	654.23	767.66	717.82	558.73	603.60	668.46	16.51	19.27	18.27	14.41	15.38	16.55	27.63	32.40	31.10	25.24	27.38	29.68	18.02	15.45	30.38	27.43
54920	DUS2	323.00	353.00	304.00	314.00	329.00	333.00	11.21	12.16	10.56	11.14	11.44	11.43	18.77	20.45	17.98	19.51	20.37	20.51	11.31	11.34	19.07	20.13
83401	ELOVL3	1.00	0.00	0.00	0.00	0.00	1.00	0.03	0.00	0.00	0.00	0.00	0.03	0.05	0.00	0.00	0.00	0.00	0.05	0.01	0.01	0.02	0.02
261729	STEAP2	4.00	4.98	6.45	12.05	12.92	9.00	0.04	0.06	0.06	0.11	0.12	0.08	0.06	0.10	0.10	0.19	0.21	0.14	0.05	0.10	0.09	0.18
285600	KIAA0825	27.01	28.13	32.54	31.22	29.29	40.81	0.58	0.33	0.59	0.57	0.57	0.61	0.97	0.56	1.00	0.99	1.01	1.10	0.50	0.58	0.84	1.03
50813	COPS7A	332.00	289.00	307.00	296.00	260.00	258.00	11.62	9.96	10.94	10.70	9.12	8.99	19.45	16.75	18.62	18.74	16.24	16.13	10.84	9.60	18.27	17.04
2969	GTF2I	4870.00	4809.00	5139.00	4993.00	5021.00	5112.00	68.54	67.45	72.96	71.94	71.30	70.70	114.72	113.43	124.21	126.01	126.96	126.80	69.65	71.31	117.45	126.59
790	CAD	4560.00	5070.00	4827.00	4298.00	4237.00	4574.00	38.53	42.45	41.44	37.09	36.28	38.13	64.49	71.39	70.55	64.97	64.60	68.38	40.81	37.17	68.81	65.98
161753	ODF3L1	0.00	0.00	0.00	3.00	0.00	2.00	0.00	0.00	0.00	0.21	0.00	0.13	0.00	0.00	0.00	0.37	0.00	0.24	0.00	0.11	0.00	0.20
644096	SDHAF1	154.00	160.00	156.00	141.00	119.00	161.00	10.63	10.87	10.80	9.99	8.24	10.72	17.79	18.29	18.39	17.50	14.67	19.23	10.77	9.65	18.16	17.13
23216	TBC1D1	1882.00	1845.00	1833.00	2201.00	2251.00	2223.00	21.10	20.56	21.32	25.12	25.52	24.34	35.32	34.58	36.30	44.01	45.44	43.66	20.99	24.99	35.40	44.37
58508	KMT2C	2243.00	2408.00	2310.00	2208.62	2152.05	2070.00	8.42	8.99	8.77	8.35	8.24	7.63	14.09	15.11	14.93	14.63	14.67	13.69	8.73	8.07	14.71	14.33
6602	SMARCD1	1794.00	1746.00	1746.00	1795.00	1768.00	1806.00	34.90	34.04	34.24	36.06	34.66	34.73	58.40	57.24	58.29	63.16	61.72	62.29	34.39	35.15	57.98	62.39
10243	GPHN	1.00	0.00	0.00	10.00	10.00	7.00	0.02	0.00	0.00	0.18	0.17	0.13	0.03	0.00	0.00	0.32	0.31	0.23	0.01	0.16	0.01	0.29
386617	KCTD8	0.00	0.00	0.00	4.00	2.00	4.00	0.00	0.00	0.00	0.10	0.05	0.07	0.00	0.00	0.00	0.18	0.09	0.13	0.00	0.07	0.00	0.13
3945	LDHB	3639.00	3489.00	3615.00	3258.00	3401.00	3682.00	207.16	196.00	206.82	190.35	194.60	203.13	346.72	329.60	352.10	333.44	346.50	364.29	203.33	196.03	342.81	348.08
56912	IFT46	699.00	601.00	614.00	519.00	585.00	507.00	29.43	24.69	25.72	22.43	24.33	20.86	49.26	41.51	43.80	39.29	43.31	37.42	26.61	22.54	44.86	40.01
353116	RILPL1	18.00	27.00	16.00	24.00	14.00	22.00	0.43	0.71	0.40	0.55	0.32	0.60	0.71	1.20	0.69	0.96	0.57	1.08	0.51	0.49	0.87	0.87
400916	CHCHD10	94.00	135.00	104.00	115.00	112.00	102.00	13.08	18.32	14.38	16.52	15.51	13.40	21.89	30.80	24.49	28.94	27.62	24.03	15.26	15.14	25.73	26.86
11212	PLPBP	4811.00	4906.00	4803.00	4433.00	4486.00	4529.00	127.79	129.35	128.97	120.45	120.09	117.26	213.87	217.51	219.57	211.00	213.82	210.29	128.70	119.27	216.98	211.70
83439	TCF7L1	1.00	2.00	4.00	11.00	10.00	13.00	0.02	0.05	0.10	0.24	0.22	0.28	0.04	0.08	0.16	0.42	0.39	0.50	0.06	0.25	0.09	0.44
4908	NTF3	0.00	0.00	0.00	1.00	0.00	0.00	0.00	0.00	0.00	0.07	0.00	0.00	0.00	0.00	0.00	0.12	0.00	0.00	0.00	0.02	0.00	0.04
3709	ITPR2	182.00	168.00	177.00	202.00	187.00	193.00	0.97	0.83	0.89	1.05	0.99	0.97	1.63	1.39	1.51	1.83	1.76	1.74	0.90	1.00	1.51	1.78
6603	SMARCD2	2778.00	2707.00	2777.00	2451.00	2426.00	2446.00	74.08	71.62	74.65	66.89	65.17	63.91	123.98	120.44	127.09	117.17	116.04	114.61	73.45	65.32	123.84	115.94
6932	TCF7	18.09	18.85	17.15	24.00	14.00	11.94	0.26	0.26	0.22	0.28	0.28	0.14	0.43	0.43	0.38	0.50	0.50	0.25	0.25	0.23	0.41	0.42
126668	TDRD10	1.00	0.00	0.00	0.00	0.00	2.00	0.05	0.00	0.00	0.00	0.00	0.06	0.08	0.00	0.00	0.00	0.00	0.10	0.02	0.02	0.03	0.03
3216	HOXB6	0.00	0.00	1.00	0.00	0.00	0.00	0.00	0.00	0.04	0.00	0.00	0.00	0.00	0.00	0.07	0.00	0.00	0.00	0.01	0.00	0.02	0.00
151473	SLC16A14	0.00	1.00	0.00	17.00	24.00	22.00	0.00	0.01	0.00	0.25	0.35	0.32	0.00	0.03	0.00	0.44	0.62	0.57	0.00	0.31	0.01	0.54
10559	SLC35A1	462.00	393.00	403.00	341.00	420.00	379.00	17.12	14.43	15.05	12.97	15.71	13.71	28.66	24.26	25.61	22.71	27.97	24.58	15.53	14.13	26.18	25.09
5343	PLGLB1	4.31	4.92	8.35	2.10	0.00	5.86	0.08	0.10	0.17	0.04	0.00	0.11	0.14	0.16	0.28	0.07	0.00	0.20	0.12	0.05	0.19	0.09
1284	COL4A2	0.00	0.00	1.00	0.00	3.00	2.00	0.00	0.00	0.01	0.00	0.03	0.02	0.00	0.00	0.02	0.00	0.05	0.03	0.00	0.02	0.01	0.03
64787	EPS8L2	9.00	16.00	10.00	27.00	32.00	29.18	0.19	0.34	0.21	0.58	0.68	0.60	0.32	0.56	0.36	1.02	1.22	1.08	0.25	0.62	0.41	1.11
254428	SLC41A1	563.00	589.00	575.00	559.00	592.00	599.00	7.12	7.44	7.46	7.28	7.59	7.28	11.92	12.51	12.70	12.76	13.51	13.05	7.34	7.38	12.38	13.11
254295	PHYHD1	0.00	1.00	0.92	0.00	1.99	0.00	0.00	0.06	0.03	0.00	0.07	0.00	0.00	0.11	0.05	0.00	0.12	0.00	0.03	0.02	0.05	0.04
10914	PAPOLA	5435.00	5095.00	5559.00	5236.00	5301.98	5246.00	75.39	70.16	77.97	74.37	74.36	71.55	126.18	117.98	132.73	130.28	132.41	128.32	74.51	73.43	125.63	130.34
525	ATP6V1B1	1.00	4.00	0.00	2.00	3.00	2.00	0.04	0.14	0.00	0.07	0.11	0.07	0.06	0.24	0.00	0.13	0.19	0.13	0.06	0.08	0.10	0.15
1945	EFNA4	3.00	2.00	2.00	7.00	10.00	14.00	0.18	0.14	0.14	0.47	0.60	0.81	0.30	0.24	0.25	0.81	1.07	1.45	0.15	0.63	0.26	1.11
64207	IRF2BPL	1008.68	1208.16	1052.78	900.42	973.92	1041.01	15.11	17.96	15.92	13.79	14.72	15.30	25.29	30.20	27.10	24.16	26.20	27.44	16.33	14.60	27.53	25.93
29985	SLC39A3	534.00	590.00	565.00	493.00	562.00	630.00	23.53	26.70	25.60	23.22	25.71	27.56	39.38	44.90	43.59	40.67	45.78	49.43	25.28	25.50	42.62	45.29
55693	KDM4D	85.00	85.00	64.00	76.00	64.00	80.00	1.85	1.84	1.41	1.69	1.41	1.71	3.10	3.09	2.40	2.97	2.50	3.06	1.70	1.60	2.86	2.84
84100	ARL6	178.00	176.00	169.00	172.00	176.00	179.00	2.69	2.68	2.61	2.68	2.72	2.62	4.50	4.51	4.45	4.70	4.85	4.70	2.66	2.67	4.49	4.75
51013	EXOSC1	931.00	896.00	978.05	796.00	813.00	847.00	63.99	62.37	67.76	53.44	55.52	55.44	107.09	104.89	115.35	93.62	98.86	99.43	64.71	54.80	109.11	97.30
7786	MAP3K12	261.18	228.55	226.19	114.11	153.50	137.61	4.29	4.50	3.86	1.85	2.33	2.87	7.18	7.57	6.57	3.24	4.14	5.16	4.22	2.35	7.11	4.18
85236	H2BC12	4633.99	4701.99	4387.99	3673.99	3576.98	3215.00	487.58	483.80	463.38	397.79	377.11	322.56	816.04	813.58	788.87	696.82	671.48	578.48	478.25	365.82	806.16	648.93
29960	MRM2	714.00	633.00	691.00	615.00	629.00	596.00	29.21	25.61	28.46	25.78	25.89	23.73	48.89	43.06	48.44	45.16	46.10	42.57	27.76	25.13	46.80	44.61
960	CD44	2872.00	2672.00	2910.00	2512.00	2454.00	2473.00	47.86	45.14	48.60	43.13	40.96	38.92	80.11	75.91	82.74	75.55	72.94	69.80	47.20	41.00	79.59	72.76
80255	SLC35F5	938.52	863.00	919.04	961.00	956.00	1026.00	8.72	8.17	8.45	9.29	8.88	9.52	14.59	13.74	14.38	16.27	15.81	17.07	8.45	9.23	14.24	16.38
11066	SNRNP35	133.00	147.00	120.00	128.00	136.00	138.00	9.06	8.96	7.45	8.06	8.08	8.01	15.17	15.06	12.68	14.12	14.39	14.37	8.49	8.05	14.30	14.29
85441	HELZ2	735.00	871.00	761.00	10755.00	10552.00	11058.00	4.67	5.40	4.86	67.50	66.37	67.55	7.82	9.08	8.27	118.25	118.19	121.14	4.98	67.14	8.39	119.19
5724	PTAFR	289.00	285.00	269.00	183.00	182.00	192.00	4.41	4.31	4.17	2.86	2.86	2.89	7.39	7.24	7.10	5.00	5.09	5.18	4.30	2.87	7.24	5.09
126549	ANKLE1	16.00	13.00	17.00	23.00	11.00	17.00	0.38	0.29	0.37	0.56	0.24	0.38	0.63	0.48	0.63	0.97	0.43	0.68	0.35	0.39	0.58	0.69
2197	FAU	3015.00	3143.00	2923.00	2685.00	2544.00	2741.00	776.70	776.44	739.83	719.32	645.44	648.79	1299.92	1305.70	1259.52	1260.06	1149.26	1163.55	764.32	671.18	1288.38	1190.96
63950	DMRTA2	2.00	3.00	2.00	2.00	3.00	0.00	0.03	0.06	0.03	0.03	0.06	0.00	0.05	0.10	0.06	0.06	0.11	0.00	0.04	0.03	0.07	0.06
83608	C18orf21	534.00	497.00	475.00	519.00	470.00	492.00	42.27	38.57	37.85	41.99	37.85	37.33	70.74	64.86	64.43	73.56	67.39	66.95	39.56	39.06	66.68	69.30
726	CAPN5	6.00	13.00	3.00	70.00	84.00	62.00	0.09	0.19	0.04	1.02	1.21	0.87	0.15	0.31	0.07	1.79	2.15	1.55	0.11	1.03	0.18	1.83
221409	SPATS1	0.00	2.00	1.76	1.00	0.00	2.00	0.00	0.03	0.03	0.02	0.00	0.03	0.00	0.05	0.05	0.03	0.00	0.05	0.02	0.02	0.03	0.03
10399	RACK1	30155.00	29399.00	29829.00	27191.00	27225.00	28797.00	2044.75	1963.57	2029.55	1892.92	1852.36	1885.25	3422.18	3302.02	3455.18	3315.91	3298.28	3381.02	2012.62	1876.84	3393.13	3331.74
105373102	LOC105373102	49.00	35.00	48.00	52.00	35.00	37.00	2.68	1.89	2.64	2.92	1.93	1.96	4.49	3.18	4.50	5.12	3.43	3.52	2.40	2.27	4.06	4.02
10991	SLC38A3	5.00	17.00	8.00	0.00	2.00	0.00	0.11	0.37	0.18	0.00	0.04	0.00	0.18	0.62	0.30	0.00	0.08	0.00	0.22	0.01	0.37	0.03
10915	TCERG1	3585.00	3628.00	3511.00	3781.00	3840.00	3914.00	54.37	54.14	53.66	58.12	58.14	57.53	91.00	91.05	91.35	101.81	103.51	103.17	54.06	57.93	91.13	102.83
7568	ZNF20	14.00	13.00	15.00	16.00	17.00	19.00	0.30	0.28	0.32	0.35	0.37	0.40	0.50	0.46	0.55	0.61	0.65	0.71	0.30	0.37	0.50	0.66
114932	MRFAP1L1	1832.00	1754.00	1635.00	1510.00	1607.00	1777.00	82.26	77.83	73.85	69.48	72.56	77.56	137.67	130.88	125.73	121.72	129.20	139.11	77.98	73.20	131.43	130.01
27293	SMPDL3B	2.00	7.00	2.00	1.00	3.00	6.00	0.07	0.27	0.07	0.04	0.13	0.22	0.12	0.45	0.13	0.08	0.23	0.40	0.14	0.13	0.23	0.24
160857	CCDC122	48.56	43.03	42.43	29.10	47.79	29.94	1.60	1.29	1.46	1.06	1.69	0.98	2.68	2.17	2.49	1.85	3.02	1.76	1.45	1.24	2.45	2.21
3559	IL2RA	6502.00	7579.00	6685.00	7712.00	7547.00	8109.00	129.05	149.32	133.82	156.61	151.19	157.64	215.98	251.09	227.83	274.34	269.21	282.72	137.40	155.15	231.63	275.42
50861	STMN3	1.00	5.00	3.00	4.00	5.00	9.00	0.03	0.15	0.09	0.12	0.15	0.26	0.05	0.25	0.15	0.21	0.27	0.47	0.09	0.18	0.15	0.32
57508	INTS2	810.00	796.00	838.00	913.00	963.00	931.00	8.33	8.05	8.52	9.40	9.82	9.24	13.95	13.53	14.51	16.47	17.48	16.58	8.30	9.49	14.00	16.84
5199	CFP	10.00	5.00	5.00	4.00	6.00	6.00	0.28	0.14	0.15	0.12	0.20	0.20	0.47	0.24	0.26	0.20	0.36	0.35	0.19	0.17	0.32	0.30
4627	MYH9	17630.00	18953.00	18327.00	13223.00	13271.00	14446.00	143.10	152.80	150.27	109.68	108.71	115.25	239.49	256.96	255.83	192.13	193.56	206.70	148.72	111.21	250.76	197.46
4833	NME4	43.00	61.00	48.00	25.00	37.00	33.00	3.48	4.69	3.91	2.10	2.91	2.53	5.83	7.88	6.66	3.68	5.17	4.53	4.03	2.51	6.79	4.46
56255	TMX4	2062.00	1891.00	1987.99	1383.00	1403.00	1366.00	20.61	18.77	20.07	14.13	14.15	13.41	34.50	31.57	34.17	24.75	25.20	24.06	19.82	13.90	33.41	24.67
728591	CCDC169	1.00	3.00	1.00	2.00	0.00	0.00	0.01	0.03	0.01	0.09	0.00	0.00	0.02	0.05	0.02	0.15	0.00	0.00	0.02	0.03	0.03	0.05
401124	DTHD1	0.00	0.00	1.00	0.00	2.00	0.00	0.00	0.00	0.04	0.00	0.02	0.00	0.00	0.00	0.06	0.00	0.04	0.00	0.01	0.01	0.02	0.01
23093	TTLL5	725.00	746.00	715.00	703.00	706.00	681.00	9.51	9.72	9.47	9.43	9.35	8.77	15.92	16.34	16.13	16.52	16.64	15.73	9.57	9.18	16.13	16.30
9914	ATP2C2	5.00	3.00	4.00	4.00	6.00	4.00	0.07	0.04	0.06	0.06	0.10	0.06	0.12	0.07	0.10	0.11	0.18	0.12	0.06	0.07	0.10	0.14
353164	TAS2R42	0.00	0.00	0.00	0.00	1.00	0.00	0.00	0.00	0.00	0.00	0.09	0.00	0.00	0.00	0.00	0.00	0.16	0.00	0.00	0.03	0.00	0.05
56259	CTNNBL1	1242.00	1198.00	1154.00	1185.00	1244.00	1407.00	44.84	42.78	41.93	43.77	45.21	50.40	75.05	71.93	71.39	76.68	80.50	90.39	43.18	46.46	72.79	82.52
57589	RIC1	459.00	419.00	429.00	406.00	425.00	348.00	4.32	3.89	4.16	3.69	4.08	3.08	7.24	6.53	7.09	6.47	7.26	5.52	4.12	3.62	6.95	6.42
57594	HOMEZ	67.81	75.00	71.04	68.00	55.00	64.00	0.84	0.92	0.89	0.86	0.69	0.78	1.40	1.55	1.51	1.51	1.22	1.39	0.88	0.78	1.49	1.37
1949	EFNB3	2.00	1.00	2.00	2.00	2.00	2.00	0.04	0.02	0.04	0.04	0.04	0.04	0.07	0.03	0.07	0.07	0.07	0.07	0.03	0.04	0.06	0.07
8468	FKBP6	0.00	1.00	0.00	1.00	0.00	0.00	0.00	0.04	0.00	0.05	0.00	0.00	0.00	0.07	0.00	0.09	0.00	0.00	0.01	0.02	0.02	0.03
25830	SULT4A1	0.00	0.00	0.00	1.00	0.00	0.00	0.00	0.00	0.00	0.03	0.00	0.00	0.00	0.00	0.00	0.06	0.00	0.00	0.00	0.01	0.00	0.02
5832	ALDH18A1	1524.00	1599.00	1664.00	1526.00	1540.00	1619.00	28.98	30.06	31.77	29.63	29.38	30.07	48.50	50.55	54.09	51.91	52.31	53.93	30.27	29.69	51.05	52.72
8518	ELP1	1556.00	1445.00	1555.00	1383.00	1465.00	1447.00	16.91	15.27	16.72	15.30	15.74	15.50	28.30	25.67	28.47	26.81	28.03	27.80	16.30	15.51	27.48	27.55
8537	BCAS1	2.00	0.00	1.00	3.00	0.00	1.00	0.04	0.00	0.02	0.06	0.00	0.02	0.07	0.00	0.03	0.11	0.00	0.04	0.02	0.03	0.03	0.05
144165	PRICKLE1	2.00	1.00	1.00	15.00	8.00	6.00	0.03	0.02	0.01	0.22	0.12	0.09	0.05	0.03	0.02	0.39	0.22	0.16	0.02	0.14	0.03	0.26
50617	ATP6V0A4	0.00	0.00	0.00	1.00	1.00	0.00	0.00	0.00	0.00	0.02	0.02	0.00	0.00	0.00	0.00	0.04	0.04	0.00	0.00	0.01	0.00	0.03
25884	CHRDL2	0.00	0.00	0.00	1.00	0.00	0.00	0.00	0.00	0.00	0.05	0.00	0.00	0.00	0.00	0.00	0.08	0.00	0.00	0.00	0.02	0.00	0.03
55167	MSL2	1823.83	2019.91	2042.92	1551.94	1604.96	1504.90	25.67	26.54	28.11	21.96	22.40	20.03	42.96	44.63	47.85	38.47	39.88	35.92	26.77	21.46	45.15	38.09
255374	MBLAC1	214.00	203.00	210.00	126.00	151.00	179.00	11.50	10.86	10.94	6.96	7.99	9.23	19.25	18.26	18.62	12.19	14.22	16.55	11.10	8.06	18.71	14.32
146050	ZSCAN29	579.03	530.00	505.00	578.86	601.94	609.00	6.54	5.67	5.77	6.99	7.16	7.02	10.94	9.54	9.82	12.24	12.75	12.59	5.99	7.06	10.10	12.53
118672	PSTK	72.00	52.00	66.00	72.00	71.00	64.00	4.54	3.27	4.06	4.49	4.26	3.82	7.60	5.50	6.92	7.87	7.59	6.85	3.96	4.19	6.67	7.44
4163	MCC	6.00	8.00	4.00	11.00	17.00	24.00	0.04	0.06	0.03	0.08	0.12	0.17	0.07	0.10	0.05	0.14	0.22	0.31	0.04	0.12	0.07	0.22
56987	BBX	1320.00	1246.00	1261.00	1652.00	1693.00	1662.00	11.02	11.00	10.92	14.48	14.20	14.10	18.45	18.49	18.58	25.36	25.28	25.29	10.98	14.26	18.51	25.31
80775	TMEM177	280.00	251.00	284.00	261.00	241.00	228.00	14.37	12.32	14.62	13.45	12.51	11.23	24.04	20.72	24.89	23.56	22.27	20.15	13.77	12.40	23.22	21.99
166647	ADGRA3	9.00	15.00	9.00	19.00	18.00	28.00	0.15	0.25	0.15	0.31	0.29	0.38	0.25	0.42	0.26	0.54	0.51	0.68	0.18	0.33	0.31	0.58
3703	STT3A	2761.00	2680.00	2627.00	2467.00	2637.00	2599.00	56.30	53.99	54.20	50.97	54.05	51.60	94.22	90.80	92.27	89.28	96.25	92.54	54.83	52.21	92.43	92.69
8277	TKTL1	3.00	6.00	4.00	9.00	17.00	12.00	0.08	0.16	0.11	0.24	0.45	0.31	0.13	0.27	0.18	0.42	0.80	0.55	0.12	0.33	0.19	0.59
9097	USP14	1403.77	1435.76	1410.76	1567.69	1612.86	1574.83	17.42	17.70	17.69	19.91	20.21	19.20	29.16	29.76	30.11	34.88	35.99	34.43	17.60	19.77	29.68	35.10
5327	PLAT	1.00	2.00	5.00	12.00	5.00	4.00	0.02	0.05	0.12	0.27	0.12	0.09	0.04	0.08	0.20	0.47	0.21	0.15	0.06	0.16	0.11	0.28
221711	SYCP2L	0.00	3.00	0.00	9.00	5.00	8.00	0.00	0.07	0.00	0.20	0.11	0.17	0.00	0.11	0.00	0.36	0.20	0.31	0.02	0.16	0.04	0.29
2785	GNG3	4.00	1.00	5.00	1.00	2.00	2.00	0.40	0.10	0.50	0.10	0.20	0.19	0.67	0.16	0.85	0.18	0.36	0.34	0.33	0.16	0.56	0.29
5432	POLR2C	2067.00	1942.00	1997.00	1799.00	1886.00	1907.00	81.15	75.40	78.92	72.35	74.50	72.90	135.82	126.80	134.36	126.74	132.66	130.75	78.49	73.25	132.33	130.05
114824	PNMA5	0.00	0.00	0.00	0.00	0.00	1.00	0.00	0.00	0.00	0.00	0.00	0.02	0.00	0.00	0.00	0.00	0.00	0.04	0.00	0.01	0.00	0.01
6097	RORC	1.00	0.00	2.00	0.00	1.00	0.00	0.02	0.00	0.04	0.00	0.02	0.00	0.04	0.00	0.07	0.00	0.04	0.00	0.02	0.01	0.04	0.01
100132074	FOXO6	0.00	0.00	0.00	1.00	0.00	0.00	0.00	0.00	0.00	0.02	0.00	0.00	0.00	0.00	0.00	0.04	0.00	0.00	0.00	0.01	0.00	0.01
125115	KRT40	0.00	1.00	0.00	0.00	1.00	0.00	0.00	0.03	0.00	0.00	0.02	0.00	0.00	0.06	0.00	0.00	0.04	0.00	0.01	0.01	0.02	0.01
24147	FJX1	0.00	0.00	1.00	4.00	7.00	8.00	0.00	0.00	0.03	0.11	0.19	0.21	0.00	0.00	0.05	0.20	0.34	0.38	0.01	0.17	0.02	0.31
93377	OPALIN	0.00	0.00	0.00	1.00	1.00	1.00	0.00	0.00	0.00	0.02	0.02	0.02	0.00	0.00	0.00	0.04	0.04	0.03	0.00	0.02	0.00	0.04
130540	FLACC1	23.00	15.00	19.00	21.00	21.00	21.00	0.91	0.52	0.63	0.72	0.64	0.83	1.52	0.88	1.08	1.26	1.13	1.49	0.69	0.73	1.16	1.29
285973	ATG9B	3.00	3.00	2.00	5.00	2.00	5.00	0.06	0.06	0.04	0.09	0.04	0.09	0.09	0.09	0.06	0.16	0.07	0.16	0.05	0.07	0.08	0.13
7011	TEP1	887.00	876.00	855.43	1015.96	969.95	1062.00	4.92	4.87	4.79	5.84	5.44	5.80	8.23	8.20	8.16	10.23	9.68	10.40	4.86	5.69	8.20	10.10
124773	C17orf64	0.00	1.00	1.00	1.00	3.00	1.00	0.00	0.09	0.09	0.09	0.26	0.08	0.00	0.15	0.15	0.16	0.46	0.15	0.06	0.14	0.10	0.26
5167	ENPP1	16.00	36.00	19.00	65.00	90.00	61.00	0.13	0.29	0.16	0.54	0.74	0.49	0.22	0.49	0.27	0.95	1.32	0.87	0.19	0.59	0.33	1.05
25943	C20orf194	2.00	2.00	1.00	24.00	37.00	40.00	0.02	0.02	0.01	0.22	0.35	0.35	0.03	0.03	0.02	0.38	0.63	0.62	0.02	0.31	0.03	0.54
100526694	MSANTD3-TMEFF1	29.51	24.67	25.06	40.54	35.46	35.54	0.80	0.66	0.68	1.12	0.97	0.94	1.34	1.11	1.16	1.97	1.72	1.68	0.71	1.01	1.20	1.79
629	CFB	9.00	15.00	9.00	4.00	3.00	7.00	0.24	0.39	0.24	0.11	0.08	0.18	0.40	0.66	0.41	0.19	0.14	0.33	0.29	0.12	0.49	0.22
421	ARVCF	20.00	17.00	14.00	47.00	57.00	60.00	0.31	0.34	0.22	0.93	1.00	0.92	0.52	0.57	0.38	1.63	1.78	1.65	0.29	0.95	0.49	1.69
6879	TAF7	2359.00	1956.00	1991.00	1980.00	1932.00	1974.00	68.19	55.99	58.00	58.58	56.25	55.73	114.12	94.16	98.74	102.62	100.15	99.95	60.73	56.85	102.34	100.91
57213	SPRYD7	450.11	325.92	373.52	339.00	398.06	373.00	9.70	7.09	8.10	7.34	8.60	7.89	16.23	11.92	13.79	12.85	15.32	14.15	8.30	7.94	13.98	14.11
55653	BCAS4	236.00	224.00	247.00	113.00	130.00	135.00	14.00	13.11	14.95	6.89	7.95	7.57	23.43	22.04	25.44	12.08	14.16	13.57	14.02	7.47	23.64	13.27
27257	LSM1	1573.00	1617.00	1479.00	1320.00	1478.00	1498.00	146.65	147.96	137.96	126.59	137.92	133.82	245.44	248.82	234.87	221.76	245.59	240.00	144.19	132.78	243.04	235.78
23301	EHBP1	637.00	629.00	617.00	638.00	665.00	707.00	7.98	7.78	7.76	8.11	8.28	8.66	13.35	13.08	13.21	14.21	14.74	15.52	7.84	8.35	13.21	14.82
79646	PANK3	3319.00	3025.00	3060.00	3785.00	3862.00	3787.00	19.33	17.50	18.01	22.52	22.70	21.69	32.35	29.44	30.65	39.45	40.42	38.90	18.28	22.30	30.81	39.59
5052	PRDX1	555.21	530.93	499.59	465.86	449.11	461.17	47.97	45.35	43.37	41.68	38.86	38.23	80.28	76.26	73.83	73.01	69.20	68.57	45.56	39.59	76.79	70.26
113246	C12orf57	53.00	50.00	56.00	45.00	42.00	56.00	8.81	8.20	10.19	7.90	7.02	9.04	14.74	13.78	17.34	13.84	12.49	16.20	9.07	7.99	15.29	14.18
642636	RAD21L1	0.00	0.00	0.00	1.00	0.00	0.00	0.00	0.00	0.00	0.02	0.00	0.00	0.00	0.00	0.00	0.04	0.00	0.00	0.00	0.01	0.00	0.01
2180	ACSL1	628.00	740.00	648.00	981.00	967.00	1052.00	10.60	12.38	11.04	16.92	16.48	17.41	17.74	20.83	18.79	29.64	29.35	31.23	11.34	16.94	19.12	30.07
79672	FN3KRP	608.00	556.00	571.00	493.00	429.00	490.00	22.96	20.78	21.72	19.08	16.30	18.03	38.43	34.94	36.98	33.42	29.02	32.33	21.82	17.80	36.78	31.59
26001	RNF167	1503.00	1482.00	1436.00	1219.00	1235.00	1266.00	55.40	55.84	54.02	47.23	46.93	45.63	92.72	93.90	91.97	82.74	83.56	81.83	55.09	46.60	92.86	82.71
961	CD47	1690.00	1520.00	1519.00	2079.00	2027.00	1997.00	20.21	18.04	18.28	25.52	24.49	23.49	33.82	30.33	31.11	44.71	43.60	42.13	18.84	24.50	31.75	43.48
345778	MTX3	411.00	411.00	427.00	509.00	517.00	500.00	3.16	3.13	3.31	3.99	4.01	3.78	5.29	5.27	5.64	7.00	7.14	6.79	3.20	3.93	5.40	6.98
2166	FAAH	6.00	9.00	8.00	10.00	8.00	13.00	0.20	0.29	0.27	0.34	0.27	0.42	0.33	0.50	0.45	0.59	0.47	0.75	0.25	0.34	0.43	0.60
79901	CYBRD1	0.00	0.00	1.00	3.00	4.00	3.00	0.00	0.00	0.02	0.05	0.06	0.05	0.00	0.00	0.03	0.08	0.11	0.08	0.01	0.05	0.01	0.09
4756	NEO1	1.00	1.00	1.00	5.00	9.00	3.00	0.01	0.01	0.01	0.04	0.10	0.04	0.01	0.02	0.02	0.08	0.17	0.06	0.01	0.06	0.02	0.10
80196	RNF34	1379.00	1343.00	1267.00	1225.00	1303.00	1396.00	45.65	44.12	42.32	41.73	44.34	45.66	76.39	74.19	72.05	73.11	78.95	81.89	44.03	43.91	74.21	77.98
100526740	ATP5MF-PTCD1	0.00	21.55	16.29	0.00	0.00	15.55	0.00	0.24	0.18	0.00	0.00	0.17	0.00	0.40	0.31	0.00	0.00	0.31	0.14	0.06	0.24	0.10
374887	YJEFN3	158.00	113.00	159.00	141.00	108.00	110.00	7.24	5.24	6.92	6.61	5.03	4.60	12.12	8.81	11.79	11.58	8.96	8.25	6.47	5.41	10.91	9.60
284348	LYPD5	0.00	0.00	0.00	1.00	0.00	0.00	0.00	0.00	0.00	0.03	0.00	0.00	0.00	0.00	0.00	0.05	0.00	0.00	0.00	0.01	0.00	0.02
26517	TIMM13	982.99	1194.97	992.00	892.96	825.98	1029.98	41.38	49.73	42.03	38.52	34.98	42.19	69.26	83.63	71.55	67.48	62.28	75.66	44.38	38.56	74.81	68.47
3803	KIR2DL2	4.31	4.46	5.69	1.97	3.62	2.00	0.19	0.20	0.26	0.09	0.16	0.09	0.32	0.33	0.43	0.16	0.29	0.16	0.22	0.11	0.36	0.20
100913187	APOBEC3A_B	0.00	0.00	0.00	0.00	0.00	2.17	0.00	0.00	0.00	0.00	0.00	0.15	0.00	0.00	0.00	0.00	0.00	0.27	0.00	0.05	0.00	0.09
8936	WASF1	0.00	5.00	4.00	42.00	45.00	33.00	0.00	0.11	0.09	0.93	0.97	0.70	0.00	0.19	0.15	1.62	1.73	1.25	0.07	0.87	0.11	1.53
729230	CCR2	2.00	0.00	0.00	2.00	0.00	1.00	0.04	0.00	0.00	0.04	0.00	0.02	0.06	0.00	0.00	0.06	0.00	0.04	0.01	0.02	0.02	0.03
93594	TBC1D31	545.00	513.00	490.57	413.51	440.82	465.93	10.01	9.35	9.09	7.83	8.23	8.51	16.75	15.72	15.47	13.72	14.66	15.25	9.48	8.19	15.98	14.54
9801	MRPL19	828.16	774.31	768.91	711.40	700.29	771.12	6.39	5.93	5.99	5.61	5.45	5.85	10.69	9.98	10.20	9.82	9.71	10.49	6.10	5.64	10.29	10.01
53916	RAB4B	374.00	388.00	357.00	317.00	292.00	307.00	24.81	25.36	23.77	21.59	19.44	19.67	41.52	42.64	40.46	37.82	34.61	35.28	24.65	20.23	41.54	35.90
100130301	C8orf89	0.00	0.00	1.00	0.00	0.00	1.00	0.00	0.00	0.20	0.00	0.00	0.19	0.00	0.00	0.35	0.00	0.00	0.34	0.07	0.06	0.12	0.11
64328	XPO4	2160.00	2113.00	2073.00	2161.00	2234.00	2228.00	15.34	14.90	14.96	15.80	16.08	15.66	25.67	25.06	25.47	27.68	28.63	28.08	15.07	15.85	25.40	28.13
100533106	ZHX1-C8orf76	65.09	36.62	42.24	54.93	45.50	50.27	3.63	2.02	2.37	3.15	2.55	2.72	6.08	3.39	4.03	5.51	4.54	4.88	2.67	2.81	4.50	4.98
105378260	LOC105378260	0.00	0.00	1.00	0.00	0.00	3.50	0.00	0.00	0.05	0.00	0.00	0.16	0.00	0.00	0.09	0.00	0.00	0.29	0.02	0.05	0.03	0.10
10929	SRSF8	534.00	558.00	548.00	514.00	511.00	493.00	7.72	7.97	7.97	7.58	7.43	6.97	12.92	13.40	13.57	13.28	13.23	12.50	7.89	7.33	13.30	13.00
54797	MED18	1046.00	968.00	1023.00	936.00	961.00	1025.00	39.39	36.08	38.83	36.15	36.47	37.74	65.93	60.68	66.10	63.33	64.94	67.69	38.10	36.79	64.24	65.32
26278	SACS	2096.00	2102.00	2073.00	2190.00	2172.00	2193.00	8.15	8.11	8.14	8.68	8.51	8.38	13.63	13.64	13.85	15.21	15.16	15.03	8.13	8.52	13.71	15.13
79586	CHPF	668.00	801.00	668.00	619.00	675.00	651.00	14.72	17.33	14.76	13.83	14.76	13.90	24.63	29.15	25.12	24.23	26.28	24.93	15.60	14.16	26.30	25.15
283638	CEP170B	3.00	9.00	2.00	48.00	47.00	72.00	0.04	0.11	0.03	0.51	0.42	0.63	0.06	0.19	0.04	0.89	0.74	1.13	0.06	0.52	0.10	0.92
388630	TRABD2B	0.00	1.00	0.00	3.00	2.00	4.00	0.00	0.01	0.00	0.06	0.02	0.12	0.00	0.02	0.00	0.11	0.03	0.22	0.00	0.07	0.01	0.12
8497	PPFIA4	1.00	0.00	1.00	2.00	1.00	2.00	0.01	0.00	0.01	0.03	0.01	0.02	0.02	0.00	0.02	0.05	0.03	0.04	0.01	0.02	0.01	0.04
4245	MGAT1	3592.00	3552.00	3634.00	2521.00	2630.00	2936.00	77.15	75.62	79.21	55.88	56.81	62.37	129.13	127.17	134.85	97.89	101.16	111.86	77.33	58.35	130.38	103.64
9329	GTF3C4	1075.00	1092.00	1101.00	1064.00	1179.00	1192.00	7.54	7.59	7.81	7.61	8.32	8.19	12.62	12.76	13.30	13.33	14.82	14.68	7.65	8.04	12.89	14.28
51559	NT5DC3	49.00	72.00	63.80	95.07	88.26	69.00	0.41	0.64	0.54	0.81	0.74	0.65	0.69	1.07	0.92	1.42	1.33	1.16	0.53	0.73	0.89	1.30
1846	DUSP4	42.00	36.00	42.00	93.00	99.00	105.00	0.46	0.39	0.46	1.05	1.09	1.12	0.78	0.66	0.79	1.84	1.94	2.01	0.44	1.09	0.74	1.93
81491	GPR63	0.00	0.00	0.00	2.00	0.00	0.00	0.00	0.00	0.00	0.02	0.00	0.00	0.00	0.00	0.00	0.04	0.00	0.00	0.00	0.01	0.00	0.01
259296	TAS2R50	0.00	0.00	0.00	0.00	3.00	0.00	0.00	0.00	0.00	0.00	0.24	0.00	0.00	0.00	0.00	0.00	0.43	0.00	0.00	0.08	0.00	0.14
9276	COPB2	2972.07	2828.28	2869.04	2864.18	2946.04	3060.63	55.68	52.60	54.13	54.68	55.86	56.62	93.19	88.45	92.15	95.78	99.47	101.55	54.14	55.72	91.26	98.93
27245	AHDC1	584.00	735.00	641.00	435.00	484.00	542.00	5.45	6.85	6.16	4.21	4.56	5.03	9.11	11.52	10.49	7.37	8.12	9.02	6.15	4.60	10.37	8.17
23275	POFUT2	356.00	317.00	351.00	332.00	363.00	361.00	7.32	6.64	7.80	7.48	7.86	7.55	12.26	11.17	13.29	13.10	13.99	13.54	7.25	7.63	12.24	13.54
55832	CAND1	3953.00	3670.00	3759.00	4055.00	4138.00	4180.00	21.11	19.47	20.29	22.13	22.31	21.96	35.33	32.74	34.54	38.76	39.72	39.38	20.29	22.13	34.20	39.29
51162	EGFL7	15.00	50.00	20.00	7.00	4.00	4.00	0.89	2.93	1.24	0.42	0.23	0.22	1.49	4.93	2.12	0.74	0.41	0.39	1.69	0.29	2.85	0.51
84448	ABLIM2	0.00	0.00	0.00	2.00	4.00	3.00	0.00	0.00	0.00	0.04	0.07	0.06	0.00	0.00	0.00	0.07	0.13	0.10	0.00	0.06	0.00	0.10
963	CD53	10347.00	10021.00	9990.00	10392.00	10180.00	9516.00	495.93	474.04	481.60	510.56	490.70	442.88	830.01	797.17	819.90	894.37	873.72	794.26	483.86	481.38	815.69	854.12
7276	TTR	35.00	58.00	37.00	4.00	10.00	7.00	6.09	9.79	6.38	0.72	1.73	1.14	10.19	16.47	10.87	1.26	3.08	2.05	7.42	1.20	12.51	2.13
84270	CARD19	91.00	75.00	82.00	62.00	42.00	48.00	9.78	7.78	8.89	7.12	4.59	5.05	16.37	13.09	15.13	12.48	8.17	9.05	8.82	5.59	14.86	9.90
57096	RPGRIP1	1.00	0.00	0.00	0.00	2.00	0.00	0.04	0.00	0.00	0.00	0.05	0.00	0.07	0.00	0.00	0.00	0.10	0.00	0.01	0.02	0.02	0.03
339230	CCDC137	2198.00	2434.00	2367.00	2053.00	2157.00	2391.00	71.30	78.39	76.83	67.76	70.20	75.68	119.33	131.83	130.79	118.69	124.99	135.73	75.51	71.21	127.32	126.47
55066	PDPR	1930.00	1910.00	1860.00	2039.00	1908.00	1898.00	15.32	15.21	15.08	16.65	15.60	14.92	25.64	25.57	25.67	29.16	27.78	26.76	15.20	15.72	25.63	27.90
51729	WBP11	2833.00	2802.00	2839.00	2895.00	2813.00	2825.00	38.35	37.64	38.79	40.06	38.41	37.52	64.18	63.30	66.04	70.17	68.38	67.29	38.26	38.66	64.51	68.61
90355	MACIR	305.00	236.00	258.00	211.00	261.00	236.00	6.58	5.06	5.56	4.65	6.15	5.36	11.01	8.50	9.47	8.14	10.95	9.61	5.73	5.39	9.66	9.57
400566	C17orf97	211.00	238.00	193.00	153.00	130.00	167.00	7.87	8.79	7.25	5.85	4.88	6.07	13.18	14.78	12.35	10.25	8.69	10.89	7.97	5.60	13.44	9.94
80208	SPG11	1208.00	1191.00	1170.00	1297.00	1318.00	1288.00	9.65	9.49	9.64	10.49	10.91	10.30	16.16	15.96	16.41	18.38	19.42	18.47	9.59	10.57	16.18	18.76
205860	TRIML2	1.00	0.00	0.00	0.00	2.00	0.00	0.06	0.00	0.00	0.00	0.08	0.00	0.10	0.00	0.00	0.00	0.15	0.00	0.02	0.03	0.03	0.05
56913	C1GALT1	621.00	520.00	534.00	893.00	915.00	953.00	6.01	4.99	5.21	8.83	8.91	9.04	10.06	8.40	8.86	15.46	15.87	16.21	5.40	8.93	9.11	15.85
57037	ANKMY2	98.00	81.00	78.00	93.00	99.00	99.00	2.58	2.07	2.04	2.46	2.60	2.54	4.32	3.48	3.46	4.31	4.64	4.55	2.23	2.53	3.75	4.50
257407	C2orf72	2.00	10.00	7.00	0.00	0.00	1.00	0.03	0.17	0.12	0.00	0.00	0.02	0.06	0.29	0.21	0.00	0.00	0.03	0.11	0.01	0.19	0.01
79026	AHNAK	664.00	591.00	756.00	441.00	466.00	508.00	2.50	2.19	3.05	1.69	1.48	1.57	4.19	3.69	5.19	2.97	2.64	2.82	2.58	1.58	4.36	2.81
25780	RASGRP3	695.51	653.21	676.00	1858.01	1900.81	1874.54	9.81	9.12	9.57	26.79	26.98	25.77	16.42	15.33	16.30	46.92	48.04	46.21	9.50	26.51	16.02	47.06
3352	HTR1D	0.00	1.00	0.00	0.00	0.00	1.00	0.00	0.02	0.00	0.00	0.00	0.02	0.00	0.04	0.00	0.00	0.00	0.04	0.01	0.01	0.01	0.01
51091	SEPSECS	553.00	474.00	486.00	492.00	493.00	516.00	6.15	5.20	5.40	5.53	5.45	5.60	10.29	8.74	9.19	9.68	9.71	10.04	5.58	5.53	9.41	9.81
441155	LOC441155	8.85	7.67	13.36	8.92	6.89	21.98	0.15	0.13	0.22	0.15	0.12	0.36	0.25	0.21	0.38	0.26	0.20	0.64	0.17	0.21	0.28	0.37
100130311	C17orf107	1.00	1.00	1.00	0.00	0.00	1.00	0.02	0.02	0.02	0.00	0.00	0.02	0.03	0.03	0.03	0.00	0.00	0.04	0.02	0.01	0.03	0.01
100128108	LOC100128108	25.00	22.00	23.00	22.00	14.00	14.00	0.91	0.80	0.85	0.82	0.52	0.50	1.53	1.34	1.44	1.44	0.92	0.89	0.85	0.61	1.44	1.08
353091	RAET1G	0.00	0.00	0.00	2.00	2.00	0.00	0.00	0.00	0.00	0.14	0.06	0.00	0.00	0.00	0.00	0.24	0.11	0.00	0.00	0.07	0.00	0.12
6169	RPL38	2427.00	2791.00	2594.00	2137.00	2064.00	2016.00	163.82	185.53	175.69	148.07	139.84	131.41	274.18	311.99	299.11	259.38	248.99	235.68	175.01	139.77	295.09	248.02
4943	TBC1D25	675.00	676.00	696.00	647.00	610.00	604.00	11.17	11.07	11.62	10.95	10.19	9.79	18.69	18.62	19.79	19.18	18.15	17.56	11.29	10.31	19.03	18.30
5157	PDGFRL	0.00	3.00	1.00	3.00	5.00	1.00	0.00	0.14	0.05	0.11	0.19	0.05	0.00	0.24	0.08	0.19	0.34	0.08	0.06	0.12	0.11	0.20
10001	MED6	1488.00	1428.00	1409.00	1398.00	1389.00	1319.00	41.81	39.76	39.92	40.20	39.32	36.21	69.97	66.86	67.95	70.41	70.00	64.95	40.50	38.58	68.26	68.45
3699	ITIH3	1.00	0.00	0.00	0.00	0.00	0.00	0.02	0.00	0.00	0.00	0.00	0.00	0.04	0.00	0.00	0.00	0.00	0.00	0.01	0.00	0.01	0.00
10653	SPINT2	0.00	0.00	3.00	0.00	0.00	2.00	0.00	0.00	0.12	0.00	0.00	0.08	0.00	0.00	0.21	0.00	0.00	0.14	0.04	0.03	0.07	0.05
57168	ASPHD2	40.13	38.01	40.42	35.64	47.99	39.66	0.76	0.71	0.77	0.69	0.91	0.73	1.27	1.19	1.31	1.20	1.62	1.31	0.75	0.78	1.26	1.38
2984	GUCY2C	0.00	0.00	0.00	2.00	1.00	0.00	0.00	0.00	0.00	0.03	0.02	0.00	0.00	0.00	0.00	0.06	0.03	0.00	0.00	0.02	0.00	0.03
81035	COLEC12	5.10	11.00	5.00	15.94	28.00	29.59	0.05	0.12	0.05	0.17	0.43	0.34	0.09	0.20	0.09	0.31	0.77	0.60	0.07	0.31	0.13	0.56
7068	THRB	2.00	9.00	7.00	24.00	31.00	31.00	0.02	0.08	0.06	0.21	0.29	0.33	0.03	0.13	0.11	0.37	0.52	0.59	0.05	0.28	0.09	0.49
260293	CYP4X1	2.00	1.00	0.00	1.00	0.00	1.00	0.06	0.03	0.00	0.04	0.00	0.04	0.11	0.05	0.00	0.08	0.00	0.07	0.03	0.03	0.05	0.05
80308	FLAD1	707.00	791.00	794.00	813.00	818.00	841.00	27.24	30.32	30.45	31.91	31.47	31.52	45.58	50.99	51.84	55.89	56.03	56.52	29.34	31.63	49.47	56.15
25930	PTPN23	549.00	633.00	638.00	626.00	705.00	641.00	6.46	7.38	7.58	7.56	8.36	7.41	10.82	12.41	12.91	13.25	14.89	13.29	7.14	7.78	12.05	13.81
282617	IFNL3	0.00	0.00	0.00	0.00	0.00	2.00	0.00	0.00	0.00	0.00	0.00	0.31	0.00	0.00	0.00	0.00	0.00	0.56	0.00	0.10	0.00	0.19
283820	NOMO2	2301.26	2429.48	2239.42	2271.30	2194.78	2837.43	33.77	35.33	33.12	34.14	32.54	40.79	56.52	59.41	56.39	59.81	57.94	73.15	34.07	35.82	57.44	63.63
2306	FOXD2	17.00	24.00	18.00	15.00	25.00	18.00	0.42	0.58	0.45	0.38	0.62	0.43	0.70	0.98	0.76	0.66	1.10	0.78	0.48	0.48	0.81	0.85
51000	SLC35B3	392.00	367.00	355.00	321.00	323.00	324.00	13.02	12.02	11.79	10.63	11.18	10.33	21.80	20.21	20.07	18.62	19.91	18.53	12.28	10.71	20.69	19.02
5210	PFKFB4	20.00	19.00	25.00	24.18	24.00	26.00	0.35	0.31	0.44	0.41	0.43	0.46	0.59	0.53	0.76	0.72	0.76	0.83	0.37	0.43	0.63	0.77
100505876	CEBPZOS	772.01	745.19	801.99	702.00	711.00	614.00	66.63	62.68	48.63	51.73	43.56	25.70	111.51	105.40	82.78	90.62	77.56	46.09	59.31	40.33	99.90	71.42
56171	DNAH7	1.00	0.00	0.00	3.00	0.00	1.00	0.01	0.00	0.00	0.02	0.00	0.01	0.01	0.00	0.00	0.03	0.00	0.02	0.00	0.01	0.00	0.02
11258	DCTN3	1154.00	1202.00	1143.00	848.00	841.00	937.00	122.93	125.36	121.60	92.95	89.55	95.23	205.75	210.82	207.02	162.83	159.45	170.78	123.30	92.58	207.86	164.35
4542	MYO1F	3605.00	3466.00	3543.00	1938.00	2094.00	2093.00	57.92	54.95	56.62	31.18	33.34	31.84	96.94	92.40	96.40	54.63	59.37	57.11	56.50	32.12	95.25	57.04
221833	SP8	0.00	0.00	1.00	19.00	29.00	26.00	0.00	0.00	0.02	0.33	0.50	0.44	0.00	0.00	0.03	0.58	0.90	0.80	0.01	0.42	0.01	0.76
254956	MORN5	1.00	0.00	0.00	0.00	0.00	0.00	0.14	0.00	0.00	0.00	0.00	0.00	0.23	0.00	0.00	0.00	0.00	0.00	0.05	0.00	0.08	0.00
202500	TCTE1	20.00	20.00	16.00	10.00	16.00	15.00	0.63	0.61	0.48	0.30	0.41	0.38	1.05	1.03	0.81	0.52	0.74	0.68	0.57	0.36	0.96	0.65
5239	PGM5	3.00	5.00	5.00	3.00	1.00	3.00	0.09	0.13	0.15	0.06	0.03	0.09	0.15	0.22	0.26	0.11	0.06	0.17	0.12	0.06	0.21	0.11
7174	TPP2	3665.78	3406.78	3561.86	3124.87	3096.91	3037.91	43.16	40.29	42.69	37.54	36.77	35.31	72.24	67.75	72.68	65.77	65.47	63.32	42.05	36.54	70.89	64.85
54566	EPB41L4B	4.00	3.00	5.00	32.00	42.00	36.00	0.06	0.05	0.08	0.51	0.66	0.55	0.10	0.08	0.13	0.89	1.18	0.99	0.06	0.57	0.10	1.02
29923	HILPDA	128.00	136.00	119.00	96.00	117.00	121.00	6.90	7.22	6.48	5.33	6.33	6.34	11.56	12.14	11.03	9.33	11.28	11.37	6.87	6.00	11.58	10.66
54827	NXPE4	0.00	0.00	0.00	0.00	0.00	1.00	0.00	0.00	0.00	0.00	0.00	0.03	0.00	0.00	0.00	0.00	0.00	0.05	0.00	0.01	0.00	0.02
7179	TPTE	1.00	1.00	1.25	6.01	8.00	8.00	0.03	0.03	0.03	0.15	0.19	0.19	0.04	0.04	0.06	0.26	0.35	0.34	0.03	0.18	0.05	0.32
8661	EIF3A	16006.00	16199.00	15416.00	17356.00	16984.00	17773.00	146.05	146.80	142.08	161.85	156.39	159.36	244.44	246.86	241.89	283.52	278.46	285.80	144.98	159.20	244.40	282.59
23161	SNX13	489.00	449.00	470.00	496.00	520.00	507.00	5.85	5.78	5.82	6.12	6.45	5.68	9.78	9.72	9.90	10.72	11.49	10.19	5.82	6.08	9.80	10.80
6430	SRSF5	3413.00	3210.00	3167.00	2798.00	2928.00	3129.00	157.74	145.83	147.06	132.19	135.98	139.53	263.99	245.23	250.37	231.57	242.13	250.23	150.21	135.90	253.20	241.31
24142	NAA80	77.00	62.62	77.00	31.00	30.00	40.00	4.11	3.37	4.00	1.67	1.59	2.00	6.89	5.67	6.81	2.92	2.84	3.58	3.83	1.75	6.46	3.11
84444	DOT1L	2507.98	3043.12	2881.44	2941.54	3001.61	2989.92	19.11	23.11	22.15	22.94	23.14	22.38	31.99	38.87	37.71	40.18	41.21	40.13	21.46	22.82	36.19	40.51
10907	TXNL4A	1881.98	1753.00	1660.80	1576.11	1532.00	1502.99	33.97	31.42	30.31	29.13	27.91	26.65	56.85	52.83	51.59	51.03	49.69	47.79	31.90	27.90	53.76	49.50
105379282	LOC105379282	8.00	7.00	7.00	11.00	13.00	5.00	0.09	0.08	0.08	0.12	0.14	0.05	0.15	0.13	0.13	0.22	0.26	0.10	0.08	0.10	0.14	0.19
133584	EGFLAM	1.00	2.00	0.00	7.00	14.00	11.00	0.03	0.06	0.00	0.16	0.40	0.30	0.05	0.10	0.00	0.29	0.71	0.54	0.03	0.29	0.05	0.51
64377	CHST8	0.00	0.00	0.00	0.00	0.00	1.00	0.00	0.00	0.00	0.00	0.00	0.03	0.00	0.00	0.00	0.00	0.00	0.06	0.00	0.01	0.00	0.02
10267	RAMP1	2.00	10.00	9.00	9.00	11.00	15.00	0.22	1.05	0.96	1.00	1.18	1.54	0.36	1.77	1.64	1.75	2.11	2.76	0.74	1.24	1.26	2.21
728489	DNLZ	194.00	206.00	180.00	150.00	165.00	172.00	4.01	4.22	3.75	3.17	3.44	3.48	6.71	7.10	6.39	5.56	6.12	6.25	3.99	3.36	6.73	5.98
401145	CCSER1	5.00	3.00	3.00	4.98	4.00	7.00	0.02	0.02	0.01	0.03	0.02	0.03	0.03	0.03	0.02	0.04	0.03	0.05	0.02	0.03	0.03	0.04
253260	RICTOR	1613.00	1595.00	1674.00	2163.00	2117.00	2078.00	10.15	9.98	10.64	13.92	13.47	12.87	16.98	16.79	18.11	24.38	23.98	23.08	10.26	13.42	17.29	23.81
23295	MGRN1	1636.65	1875.18	1868.57	1357.11	1286.73	1302.35	23.66	27.75	27.35	20.13	19.33	18.88	39.59	46.67	46.56	35.26	34.41	33.87	26.25	19.45	44.27	34.51
7637	ZNF84	792.00	751.00	704.00	781.00	794.00	825.00	6.93	6.58	6.19	7.01	7.06	7.10	11.60	11.07	10.55	12.27	12.57	12.74	6.57	7.06	11.07	12.53
79158	GNPTAB	7613.00	6959.00	7459.00	6370.00	6723.00	6619.00	83.34	75.23	82.87	71.33	74.45	70.84	139.48	126.51	141.08	124.96	132.56	127.05	80.48	72.21	135.69	128.19
352999	C6orf58	0.00	0.00	2.00	2.00	3.00	0.00	0.00	0.00	0.13	0.13	0.19	0.00	0.00	0.00	0.22	0.23	0.34	0.00	0.04	0.11	0.07	0.19
341880	SLC35F4	0.00	1.00	1.00	0.00	1.00	1.00	0.00	0.04	0.05	0.00	0.03	0.05	0.00	0.07	0.09	0.00	0.05	0.08	0.03	0.03	0.05	0.04
541578	EOLA2	537.66	471.26	530.59	536.00	530.48	551.54	22.99	19.36	21.84	24.45	24.00	24.38	38.48	32.55	37.18	42.84	42.74	43.72	21.40	24.28	36.07	43.10
54674	LRRN3	3974.00	3406.00	3782.00	3761.00	3870.00	3762.00	71.78	61.05	68.96	69.86	70.61	66.61	120.14	102.67	117.40	122.38	125.72	119.47	67.26	69.03	113.40	122.52
4728	NDUFS8	1851.00	2000.00	1868.00	1520.00	1425.00	1556.00	236.62	249.73	238.01	200.42	181.73	188.68	396.02	419.96	405.19	351.09	323.59	338.38	241.45	190.28	407.06	337.69
56852	RAD18	861.00	789.00	817.00	829.00	811.00	832.00	13.24	12.71	12.98	13.33	13.23	12.46	22.16	21.38	22.10	23.34	23.56	22.35	12.98	13.01	21.88	23.08
140456	ASB11	0.00	0.87	0.00	0.00	0.00	0.00	0.00	0.02	0.00	0.00	0.00	0.00	0.00	0.03	0.00	0.00	0.00	0.00	0.01	0.00	0.01	0.00
754	PTTG1IP	1621.00	1604.00	1615.00	1688.00	1688.00	1733.00	40.73	39.94	40.91	43.38	42.75	42.59	68.16	67.16	69.65	76.00	76.12	76.39	40.53	42.91	68.32	76.17
6045	RNF2	349.00	307.00	397.00	307.00	321.00	313.00	8.31	7.20	9.87	7.64	7.35	7.18	13.90	12.11	16.80	13.38	13.08	12.88	8.46	7.39	14.27	13.11
56623	INPP5E	415.00	445.00	440.00	428.00	395.00	372.00	7.71	8.20	8.25	8.13	7.39	6.77	12.90	13.78	14.05	14.24	13.17	12.14	8.05	7.43	13.58	13.18
83594	NUDT12	0.00	0.00	0.00	6.00	4.00	3.00	0.00	0.00	0.00	0.11	0.07	0.05	0.00	0.00	0.00	0.20	0.13	0.10	0.00	0.08	0.00	0.14
2752	GLUL	6687.00	5832.00	6474.00	4981.00	4894.00	5160.00	126.41	107.57	122.15	96.32	93.05	95.69	211.56	180.89	207.96	168.73	165.69	171.61	118.71	95.02	200.14	168.68
133383	SETD9	99.00	96.00	106.00	97.00	73.00	73.00	3.99	4.00	4.56	4.02	3.43	2.67	6.69	6.73	7.76	7.03	6.10	4.80	4.18	3.37	7.06	5.98
256364	EML3	644.00	686.00	683.00	500.00	546.00	577.00	12.54	13.30	13.45	9.94	10.82	11.13	20.99	22.37	22.90	17.42	19.27	19.95	13.10	10.63	22.09	18.88
57124	CD248	8.00	10.00	10.00	3.00	1.00	2.00	0.21	0.25	0.26	0.08	0.03	0.05	0.34	0.43	0.44	0.14	0.05	0.09	0.24	0.05	0.40	0.09
55871	CBWD1	666.10	623.85	670.36	944.11	954.81	1072.64	27.55	25.87	28.07	40.79	39.97	43.75	46.11	43.51	47.79	71.45	71.17	78.47	27.16	41.50	45.80	73.70
23462	HEY1	3.00	0.00	1.00	11.00	11.00	5.00	0.10	0.00	0.03	0.34	0.34	0.15	0.17	0.00	0.06	0.60	0.60	0.27	0.04	0.28	0.08	0.49
10234	LRRC17	1.00	0.00	1.00	2.00	3.00	1.00	0.03	0.00	0.03	0.06	0.10	0.03	0.05	0.00	0.05	0.11	0.17	0.06	0.02	0.06	0.03	0.11
1621	DBH	0.00	0.00	1.00	0.00	1.00	0.00	0.00	0.00	0.02	0.00	0.02	0.00	0.00	0.00	0.04	0.00	0.04	0.00	0.01	0.01	0.01	0.01
7167	TPI1	10972.00	11025.00	10955.00	9248.00	9425.00	9772.00	596.33	591.53	598.31	515.62	514.87	514.80	998.05	994.73	1018.58	903.22	916.76	923.25	595.39	515.10	1003.79	914.41
64332	NFKBIZ	542.00	525.00	572.00	922.00	876.00	816.00	8.73	8.36	9.26	15.22	14.19	12.89	14.60	14.06	15.76	26.65	25.26	23.12	8.78	14.10	14.81	25.01
79673	ZNF329	84.00	74.00	78.00	122.00	119.01	108.00	1.52	1.38	1.51	2.30	2.23	2.00	2.54	2.32	2.57	4.03	3.98	3.58	1.47	2.18	2.48	3.86
4988	OPRM1	4.96	3.10	8.86	10.94	3.81	2.04	0.02	0.01	0.03	0.04	0.02	0.01	0.03	0.02	0.06	0.07	0.03	0.01	0.02	0.02	0.04	0.04
6003	RGS13	24.00	14.00	18.00	22.00	27.00	23.00	1.11	0.65	0.84	1.04	1.24	1.04	1.86	1.10	1.44	1.82	2.21	1.86	0.87	1.11	1.47	1.96
7026	NR2F2	15.00	17.00	14.00	27.00	28.00	26.00	0.25	0.25	0.26	0.44	0.36	0.38	0.42	0.42	0.43	0.78	0.65	0.68	0.25	0.39	0.42	0.70
7188	TRAF5	1831.00	1623.00	1766.00	1239.00	1363.00	1342.00	30.87	27.52	30.12	21.60	23.21	22.16	51.66	46.27	51.28	37.83	41.33	39.74	29.50	22.32	49.74	39.63
84912	SLC35B4	1375.00	1371.00	1350.00	1225.00	1265.00	1201.00	12.72	12.85	12.41	11.65	11.81	10.74	21.30	21.61	21.13	20.41	21.02	19.26	12.66	11.40	21.35	20.23
25900	IFFO1	249.00	227.00	248.00	201.00	181.00	164.00	5.80	5.19	5.96	4.84	4.45	3.80	9.71	8.73	10.15	8.49	7.92	6.82	5.65	4.36	9.53	7.74
170575	GIMAP1	214.35	205.52	184.10	151.06	132.15	138.43	3.06	2.91	2.65	2.20	1.90	1.94	5.11	4.89	4.51	3.86	3.38	3.47	2.87	2.01	4.84	3.57
7779	SLC30A1	2909.00	3389.00	2800.00	972.00	999.00	980.00	30.17	34.90	29.33	10.30	10.45	9.98	50.49	58.69	49.92	18.05	18.61	17.90	31.47	10.24	53.03	18.19
3606	IL18	0.00	1.00	0.00	9.00	8.00	8.00	0.00	0.07	0.00	0.65	0.56	0.52	0.00	0.12	0.00	1.13	1.00	0.94	0.02	0.58	0.04	1.02
5028	P2RY1	0.00	0.00	0.00	1.00	2.00	0.00	0.00	0.00	0.00	0.01	0.02	0.00	0.00	0.00	0.00	0.02	0.03	0.00	0.00	0.01	0.00	0.02
342945	ZSCAN22	207.98	188.00	200.00	204.01	206.00	195.47	2.73	2.45	2.67	2.70	2.78	2.64	4.56	4.11	4.54	4.72	4.94	4.73	2.62	2.71	4.40	4.80
2321	FLT1	0.00	0.00	0.00	2.00	8.00	5.00	0.00	0.00	0.00	0.02	0.08	0.04	0.00	0.00	0.00	0.03	0.15	0.08	0.00	0.05	0.00	0.09
377841	ENTPD8	0.00	2.00	1.00	0.00	1.00	0.00	0.00	0.07	0.04	0.00	0.04	0.00	0.00	0.12	0.06	0.00	0.07	0.00	0.04	0.01	0.06	0.02
201176	ARHGAP27	1798.00	1786.00	1858.00	1646.00	1646.00	1771.00	30.62	30.15	31.99	28.76	28.36	29.61	51.24	50.71	54.46	50.37	50.49	53.11	30.92	28.91	52.14	51.32
140578	CHODL	10.00	2.00	2.00	7.00	18.00	17.00	0.31	0.07	0.06	0.19	0.49	0.43	0.53	0.11	0.11	0.34	0.88	0.77	0.15	0.37	0.25	0.66
9696	CROCC	85.00	105.00	117.00	94.00	89.00	83.00	0.73	0.95	1.04	0.85	0.79	0.69	1.23	1.60	1.77	1.48	1.41	1.24	0.91	0.78	1.53	1.38
29105	CFAP20	1317.00	1294.00	1312.00	1094.00	1155.00	1115.00	76.70	74.33	76.75	65.36	67.56	62.87	128.37	125.00	130.67	114.50	120.29	112.76	75.93	65.26	128.01	115.85
29970	SCHIP1	0.00	1.00	0.00	7.53	0.00	11.00	0.00	0.04	0.00	0.23	0.00	0.33	0.00	0.07	0.00	0.40	0.00	0.59	0.01	0.19	0.02	0.33
6117	RPA1	1565.00	1429.00	1510.00	1441.00	1439.00	1537.00	26.16	24.36	25.91	25.12	24.85	25.92	43.78	40.96	44.10	44.00	44.26	46.49	25.48	25.30	42.95	44.92
4108	MAGEA9	2.00	2.00	2.00	8.00	5.00	6.00	0.08	0.08	0.08	0.33	0.20	0.23	0.13	0.13	0.13	0.58	0.36	0.42	0.08	0.25	0.13	0.45
80727	TTYH3	349.00	359.00	364.00	163.00	180.00	218.00	4.50	4.60	4.73	2.15	2.34	2.75	7.53	7.73	8.05	3.77	4.16	4.94	4.61	2.41	7.77	4.29
84061	MAGT1	1630.00	1618.00	1479.41	1721.00	1817.00	1867.00	25.28	24.93	23.11	27.30	28.46	28.32	42.31	41.93	39.34	47.82	50.68	50.79	24.44	28.03	41.19	49.76
81565	NDEL1	318.00	384.00	369.00	314.00	365.00	366.00	8.93	10.65	10.41	8.95	10.27	10.00	14.94	17.90	17.73	15.68	18.29	17.94	10.00	9.74	16.86	17.30
64172	OSGEPL1	350.00	290.00	327.00	246.00	250.09	221.00	11.38	9.57	10.80	8.38	8.12	7.14	19.04	16.09	18.38	14.68	14.46	12.80	10.58	7.88	17.84	13.98
345275	HSD17B13	9.90	4.06	7.92	8.88	8.77	3.00	0.28	0.12	0.23	0.26	0.25	0.08	0.48	0.19	0.40	0.45	0.45	0.15	0.21	0.20	0.36	0.35
120939	TMEM52B	1.00	0.00	0.00	1.00	1.00	2.00	0.03	0.00	0.00	0.03	0.03	0.05	0.04	0.00	0.00	0.05	0.05	0.08	0.01	0.04	0.01	0.06
1261	CNGA3	0.00	0.00	0.00	3.00	8.00	2.00	0.00	0.00	0.00	0.06	0.15	0.04	0.00	0.00	0.00	0.10	0.26	0.06	0.00	0.08	0.00	0.14
84570	COL25A1	1.00	1.00	0.00	1.00	1.00	0.00	0.01	0.02	0.00	0.02	0.02	0.00	0.01	0.04	0.00	0.04	0.04	0.00	0.01	0.01	0.02	0.03
113277	TMEM106A	162.00	171.00	212.00	280.00	261.00	253.00	3.18	3.37	4.28	5.65	5.26	4.91	5.33	5.67	7.29	9.89	9.37	8.81	3.61	5.27	6.10	9.36
23165	NUP205	2861.00	3032.00	2990.00	3340.00	3299.00	3400.00	27.83	29.28	29.38	33.20	32.38	32.49	46.57	49.25	50.01	58.16	57.66	58.27	28.83	32.69	48.61	58.03
25894	PLEKHG4	1634.00	1622.00	1598.00	1271.00	1362.00	1296.00	22.40	22.04	22.10	17.83	18.81	17.43	37.50	37.07	37.63	31.23	33.49	31.26	22.18	18.02	37.40	31.99
91409	CCDC74B	69.00	47.39	62.89	31.86	28.11	71.08	3.09	2.18	2.68	1.37	1.20	3.11	5.18	3.66	4.56	2.41	2.14	5.58	2.65	1.89	4.47	3.38
5606	MAP2K3	1114.00	1325.00	1118.00	661.00	746.00	729.00	32.77	38.66	33.05	19.90	22.08	20.90	54.85	65.02	56.27	34.86	39.31	37.48	34.83	20.96	58.71	37.22
23475	QPRT	375.33	438.28	367.34	312.00	316.16	316.21	10.58	12.55	10.33	8.94	9.10	8.63	17.71	21.11	17.59	15.67	16.20	15.48	11.15	8.89	18.80	15.78
23312	DMXL2	0.00	2.00	1.00	63.00	84.00	76.00	0.00	0.01	0.01	0.43	0.51	0.45	0.00	0.02	0.01	0.75	0.91	0.81	0.01	0.46	0.01	0.82
4708	NDUFB2	670.00	660.00	718.00	549.00	513.00	611.00	209.28	196.17	219.08	178.74	156.95	173.62	350.26	329.88	372.97	313.10	279.45	311.37	208.18	169.77	351.04	301.31
1244	ABCC2	18.00	17.00	10.00	25.00	17.00	22.00	0.18	0.17	0.11	0.27	0.18	0.23	0.31	0.28	0.18	0.47	0.31	0.41	0.15	0.23	0.26	0.40
57466	SCAF4	2265.00	2554.00	2327.00	2462.00	2471.00	2323.00	32.95	37.01	34.08	36.67	36.34	33.33	55.15	62.23	58.02	64.24	64.71	59.78	34.68	35.45	58.47	62.91
1443	CSH2	0.00	0.00	0.00	1.03	2.00	0.00	0.00	0.00	0.00	0.20	0.21	0.00	0.00	0.00	0.00	0.34	0.38	0.00	0.00	0.14	0.00	0.24
81559	TRIM11	1323.00	1491.00	1458.00	1266.00	1290.00	1443.00	32.07	35.63	35.42	31.26	31.40	34.25	53.68	59.92	60.30	54.77	55.91	61.43	34.37	32.30	57.97	57.37
6461	SHB	9.00	19.00	5.00	44.00	54.00	62.00	0.09	0.19	0.05	0.45	0.55	0.62	0.15	0.32	0.09	0.80	0.98	1.10	0.11	0.54	0.19	0.96
10475	TRIM38	1081.00	962.00	1019.00	2493.00	2374.00	2480.00	18.20	15.61	17.00	43.06	38.68	39.86	30.47	26.26	28.94	75.44	68.87	71.48	16.94	40.53	28.56	71.93
100137049	PLA2G4B	59.32	14.79	21.60	32.00	6.77	31.05	1.41	0.35	0.52	0.78	0.16	0.72	2.35	0.58	0.88	1.36	0.29	1.29	0.76	0.55	1.27	0.98
353500	BMP8A	20.71	20.45	10.24	24.74	22.15	22.51	0.35	0.50	0.11	0.36	0.34	0.28	0.58	0.84	0.19	0.63	0.61	0.51	0.32	0.33	0.54	0.58
146429	SLC22A31	205.00	210.00	245.00	175.00	185.00	189.00	5.45	5.04	5.51	3.96	4.20	4.48	9.11	8.48	9.38	6.94	7.48	8.04	5.33	4.21	8.99	7.49
1233	CCR4	1.00	2.00	1.00	2.00	0.00	3.00	0.02	0.04	0.02	0.04	0.00	0.06	0.04	0.07	0.04	0.08	0.00	0.11	0.03	0.03	0.05	0.06
83696	TRAPPC9	139.00	160.00	140.00	120.00	122.00	159.00	1.67	1.96	1.69	1.54	1.44	1.88	2.80	3.29	2.87	2.70	2.56	3.37	1.77	1.62	2.99	2.88
2177	FANCD2	928.00	897.00	1006.00	872.00	905.00	922.00	11.62	11.44	12.65	11.05	11.29	11.13	19.44	19.24	21.53	19.36	20.11	19.97	11.90	11.16	20.07	19.81
118471	PRAP1	11.00	22.00	14.00	9.00	6.00	9.00	1.38	2.76	1.77	1.17	0.75	1.09	2.32	4.64	3.02	2.05	1.34	1.96	1.97	1.00	3.33	1.78
29894	CPSF1	1430.00	1518.00	1459.00	1360.00	1395.00	1386.00	19.74	20.80	20.30	19.19	19.38	18.77	33.03	34.98	34.56	33.62	34.51	33.66	20.28	19.11	34.19	33.93
393	ARHGAP4	2378.00	2434.00	2522.00	2056.00	2042.00	2064.00	46.40	47.15	49.67	41.04	40.25	39.51	77.66	79.30	84.57	71.90	71.67	70.87	47.74	40.27	80.51	71.48
8445	DYRK2	987.00	870.00	951.00	865.00	864.00	826.00	6.70	5.86	6.51	6.00	5.91	5.50	11.21	9.86	11.08	10.52	10.52	9.86	6.36	5.80	10.72	10.30
5683	PSMA2	1870.00	1592.00	1520.00	1836.00	1834.00	1809.00	94.44	79.39	77.18	95.07	93.10	88.67	158.07	133.51	131.39	166.54	165.77	159.01	83.67	92.28	140.99	163.77
5178	PEG3	1.00	0.00	0.00	2.00	0.00	1.00	0.01	0.00	0.00	0.01	0.00	0.01	0.01	0.00	0.00	0.03	0.00	0.01	0.00	0.01	0.00	0.01
22806	IKZF3	3573.75	3768.08	3586.35	4122.09	4171.76	4587.21	22.53	23.64	22.78	26.58	26.56	28.46	37.71	39.76	38.79	46.55	47.30	51.04	22.98	27.20	38.75	48.30
3281	HSBP1	1280.00	1225.00	1210.00	1046.00	1115.00	1111.00	8.90	8.46	8.50	7.43	7.83	7.60	14.90	14.23	14.47	13.02	13.94	13.63	8.62	7.62	14.53	13.53
9201	DCLK1	2.00	4.00	3.00	1.00	0.00	0.00	0.02	0.04	0.04	0.01	0.00	0.00	0.03	0.06	0.06	0.01	0.00	0.00	0.03	0.00	0.05	0.00
84548	TMEM185A	352.00	327.00	399.00	294.00	266.00	263.00	9.36	8.05	10.91	7.68	6.82	6.59	15.67	13.54	18.58	13.45	12.14	11.82	9.44	7.03	15.93	12.47
2944	GSTM1	7.00	8.32	4.39	2.56	8.70	3.43	0.46	0.54	0.29	0.17	0.58	0.22	0.77	0.91	0.49	0.30	1.03	0.39	0.43	0.32	0.72	0.57
81615	TMEM163	854.00	764.00	800.00	786.00	738.00	786.00	31.74	28.19	30.07	30.34	27.81	28.82	53.12	47.41	51.20	53.15	49.51	51.68	30.00	28.99	50.58	51.45
79611	ACSS3	5.00	6.00	2.00	16.00	22.00	20.00	0.04	0.04	0.05	0.19	0.22	0.26	0.08	0.07	0.08	0.34	0.40	0.47	0.04	0.22	0.08	0.40
79781	IQCA1	18.00	19.00	21.00	5.00	10.00	9.00	0.39	0.41	0.46	0.11	0.22	0.19	0.66	0.69	0.79	0.20	0.39	0.35	0.42	0.17	0.71	0.31
2091	FBL	4736.00	4551.00	4531.00	4130.00	4025.00	4550.00	416.61	392.72	398.87	372.49	354.52	384.28	697.25	660.41	679.05	652.51	631.26	689.17	402.73	370.43	678.90	657.65
318	NUDT2	168.00	169.00	177.00	167.00	159.00	167.00	15.36	15.40	16.81	15.93	14.26	14.98	25.71	25.90	28.62	27.91	25.40	26.87	15.86	15.06	26.74	26.73
8227	AKAP17A	1842.00	2163.00	1938.00	1976.00	2002.00	2232.00	36.74	42.79	39.00	40.32	40.26	43.61	61.49	71.95	66.39	70.62	71.68	78.21	39.51	41.40	66.61	73.50
92129	RIPPLY1	0.00	0.00	0.00	0.00	0.00	1.00	0.00	0.00	0.00	0.00	0.00	0.07	0.00	0.00	0.00	0.00	0.00	0.13	0.00	0.02	0.00	0.04
91369	ANKRD40	1207.00	1271.00	1191.00	1265.00	1399.00	1309.00	18.15	19.07	18.08	19.54	21.30	19.26	30.37	32.06	30.78	34.23	37.92	34.54	18.43	20.03	31.07	35.56
127829	ARL8A	531.00	513.00	506.00	422.00	451.00	459.00	20.51	19.60	19.69	16.70	17.52	17.27	34.33	32.95	33.52	29.26	31.20	30.98	19.93	17.16	33.60	30.48
3624	INHBA	0.00	2.00	2.00	2.00	6.00	4.00	0.00	0.02	0.02	0.02	0.06	0.04	0.00	0.03	0.03	0.04	0.11	0.07	0.01	0.04	0.02	0.07
399687	MYO18A	772.27	847.14	792.65	506.50	584.06	575.95	5.00	5.43	5.15	3.24	3.69	3.59	8.38	9.13	8.77	5.67	6.56	6.44	5.19	3.51	8.76	6.22
116224	FAM122A	534.00	490.00	480.00	513.00	539.00	515.00	5.95	5.42	5.40	5.85	6.06	5.64	9.96	9.12	9.20	10.24	10.79	10.11	5.59	5.85	9.43	10.38
23335	WDR7	1474.00	1508.00	1420.00	1469.00	1498.00	1474.00	12.49	12.78	12.28	12.74	12.82	12.28	20.90	21.48	20.90	22.32	22.82	22.02	12.52	12.61	21.09	22.39
27102	EIF2AK1	1333.25	1231.98	1168.55	1235.41	1269.49	1278.51	23.16	21.31	21.29	22.43	22.44	22.22	38.77	35.83	36.25	39.30	39.95	39.84	21.92	22.36	36.95	39.70
8834	TMEM11	1192.00	1192.00	1222.00	1098.00	1088.00	1044.00	102.58	100.79	105.31	97.15	93.79	86.28	171.69	169.49	179.28	170.18	167.00	154.73	102.89	92.41	173.49	163.97
310	ANXA7	1293.00	1217.00	1256.00	1067.00	1211.00	1223.00	39.38	36.62	38.87	33.25	36.64	36.22	65.92	61.58	66.17	58.24	65.24	64.95	38.29	35.37	64.56	62.81
840	CASP7	956.00	898.00	875.00	1237.00	1285.00	1260.00	26.38	24.41	24.32	35.14	35.90	34.21	44.15	41.05	41.40	61.55	63.93	61.36	25.04	35.08	42.20	62.28
81932	HDHD3	18.00	22.00	22.00	18.00	25.97	14.00	0.98	0.93	1.13	0.83	1.17	0.67	1.64	1.56	1.92	1.45	2.08	1.20	1.01	0.89	1.71	1.58
150248	C22orf15	0.00	0.00	0.00	1.00	0.00	1.00	0.00	0.00	0.00	0.05	0.00	0.04	0.00	0.00	0.00	0.08	0.00	0.07	0.00	0.03	0.00	0.05
2020	EN2	0.00	0.00	0.00	0.00	0.00	2.00	0.00	0.00	0.00	0.00	0.00	0.04	0.00	0.00	0.00	0.00	0.00	0.07	0.00	0.01	0.00	0.02
29789	OLA1	1927.00	1773.00	1789.00	1922.00	1949.00	1978.00	28.28	25.83	26.50	28.83	28.84	28.48	47.33	43.43	45.11	50.50	51.35	51.07	26.87	28.72	45.29	50.97
80820	EEPD1	2.00	0.00	2.00	37.00	42.00	53.00	0.03	0.00	0.03	0.50	0.56	0.69	0.04	0.00	0.05	0.88	1.00	1.24	0.02	0.58	0.03	1.04
441272	SPDYE3	719.90	739.56	707.76	665.42	672.58	595.09	11.89	12.11	11.79	11.24	11.22	9.63	19.90	20.36	20.08	19.70	19.98	17.28	11.93	10.70	20.11	18.99
29943	PADI1	0.00	0.00	0.00	0.00	0.00	1.00	0.00	0.00	0.00	0.00	0.00	0.02	0.00	0.00	0.00	0.00	0.00	0.03	0.00	0.01	0.00	0.01
54968	TMEM70	1248.00	1160.00	1077.00	1023.00	1068.00	918.00	41.44	38.12	36.03	34.79	35.70	29.74	69.35	64.11	61.35	60.94	63.57	53.34	38.53	33.41	64.94	59.28
64115	VSIR	237.00	303.00	290.00	139.00	162.00	159.00	3.11	3.95	3.84	1.87	2.15	2.05	5.21	6.64	6.54	3.27	3.82	3.67	3.63	2.02	6.13	3.59
64343	AZI2	213.68	241.00	237.64	454.97	402.82	468.32	8.66	10.41	9.72	15.38	14.87	16.82	14.50	17.50	16.54	26.93	26.49	30.17	9.60	15.69	16.18	27.86
92259	MRPS36	313.00	272.00	274.00	286.00	264.00	241.00	17.63	15.11	15.51	16.52	14.94	13.15	29.50	25.42	26.40	28.94	26.60	23.58	16.08	14.87	27.11	26.37
2030	SLC29A1	973.00	1164.00	1024.00	1016.00	1049.00	938.00	30.70	36.32	32.58	32.89	33.25	28.50	51.38	61.08	55.46	57.62	59.21	51.11	33.20	31.55	55.97	55.98
10404	CPQ	1.00	6.00	3.00	10.00	4.00	6.00	0.04	0.21	0.11	0.36	0.14	0.21	0.06	0.35	0.18	0.63	0.25	0.37	0.12	0.24	0.20	0.42
10863	ADAM28	122.00	67.00	113.00	98.00	81.00	88.00	1.69	1.14	2.24	1.77	1.52	1.41	2.83	1.92	3.81	3.10	2.71	2.53	1.69	1.57	2.85	2.78
115584	SLC5A11	0.00	1.00	1.00	1.00	1.00	3.00	0.00	0.04	0.06	0.06	0.04	0.11	0.00	0.06	0.10	0.10	0.07	0.20	0.03	0.07	0.05	0.12
55103	RALGPS2	2.00	5.00	3.00	22.00	21.00	14.00	0.09	0.09	0.02	0.38	0.22	0.26	0.15	0.15	0.04	0.66	0.40	0.47	0.07	0.29	0.11	0.51
9757	KMT2B	2847.00	3268.00	3023.00	3641.00	3535.00	3566.00	23.61	26.21	25.11	31.09	29.14	29.15	39.51	44.07	42.74	54.46	51.89	52.27	24.98	29.79	42.11	52.87
100128327	TRAPPC3L	0.00	1.00	0.00	0.00	0.00	1.00	0.00	0.02	0.00	0.00	0.00	0.02	0.00	0.04	0.00	0.00	0.00	0.04	0.01	0.01	0.01	0.01
83931	STK40	2350.00	2595.00	2478.00	2048.00	2057.00	2255.00	39.60	43.68	42.50	35.54	35.14	37.68	66.28	73.46	72.35	62.25	62.58	67.58	41.93	36.12	70.70	64.14
55422	ZNF331	8.00	4.00	5.00	13.00	13.00	12.00	0.09	0.04	0.05	0.16	0.15	0.13	0.14	0.07	0.09	0.28	0.26	0.24	0.06	0.15	0.10	0.26
64084	CLSTN2	0.00	4.00	0.00	1.00	0.00	2.00	0.00	0.02	0.00	0.00	0.00	0.01	0.00	0.03	0.00	0.01	0.00	0.01	0.01	0.00	0.01	0.01
647310	TEX22	90.00	90.00	65.00	50.00	58.00	60.00	2.18	2.11	1.49	1.25	1.46	1.43	3.64	3.55	2.53	2.19	2.59	2.56	1.93	1.38	3.24	2.45
284353	NKPD1	6.00	3.00	5.00	11.00	10.00	4.00	0.07	0.04	0.06	0.14	0.13	0.04	0.11	0.07	0.10	0.25	0.24	0.08	0.06	0.10	0.09	0.19
100529097	RPL36A-HNRNPH2	482.22	382.68	347.29	437.07	362.99	309.42	12.50	9.84	9.12	11.60	9.49	7.87	20.92	16.54	15.52	20.32	16.90	14.12	10.49	9.65	17.66	17.11
10940	POP1	1024.00	1062.00	1021.00	1112.00	1078.00	1225.00	20.60	20.54	19.45	22.26	21.80	23.05	34.48	34.54	33.12	39.00	38.82	41.34	20.20	22.37	34.05	39.72
54872	PIGG	931.00	869.00	833.00	894.00	998.00	944.00	19.56	18.57	18.26	20.25	21.34	18.55	32.73	31.23	31.09	35.47	38.00	33.26	18.80	20.05	31.68	35.58
5426	POLE	3649.00	3562.00	3819.00	3418.00	3306.00	3297.00	28.60	28.09	30.33	27.50	26.43	25.71	47.86	47.24	51.63	48.17	47.07	46.11	29.01	26.55	48.91	47.12
119587	CPXM2	1.00	0.00	0.00	0.00	1.00	1.00	0.03	0.00	0.00	0.00	0.02	0.03	0.04	0.00	0.00	0.00	0.04	0.05	0.01	0.02	0.01	0.03
114770	PGLYRP2	0.00	1.00	0.00	2.00	0.00	0.00	0.00	0.04	0.00	0.05	0.00	0.00	0.00	0.06	0.00	0.08	0.00	0.00	0.01	0.02	0.02	0.03
6232	RPS27	14303.00	14587.00	13791.00	12574.00	12747.00	10898.00	9722.95	9051.51	8895.54	8901.66	8184.93	6439.66	16272.70	15221.35	15144.11	15593.38	14573.92	11548.94	9223.33	7842.08	15546.05	13905.41
51284	TLR7	0.00	5.02	3.89	1.00	2.98	0.00	0.00	0.06	0.05	0.01	0.04	0.00	0.00	0.10	0.08	0.02	0.07	0.00	0.04	0.02	0.06	0.03
5768	QSOX1	859.00	827.00	931.00	447.00	465.00	479.00	16.77	16.40	18.60	9.49	9.74	9.65	28.07	27.57	31.66	16.63	17.34	17.31	17.26	9.63	29.10	17.09
137970	UNC5D	5.00	7.00	1.00	4.00	6.00	6.00	0.03	0.05	0.01	0.03	0.04	0.04	0.06	0.08	0.01	0.05	0.07	0.07	0.03	0.04	0.05	0.06
4091	SMAD6	57.00	62.00	40.00	18.00	25.00	31.00	0.79	0.84	0.55	0.21	0.37	0.43	1.32	1.40	0.94	0.38	0.67	0.77	0.73	0.34	1.22	0.61
439996	IFIT1B	0.00	1.00	1.00	3.00	9.00	6.00	0.00	0.03	0.03	0.11	0.31	0.20	0.00	0.06	0.06	0.19	0.56	0.36	0.02	0.21	0.04	0.37
26033	ATRNL1	0.00	0.00	0.00	2.00	1.00	3.63	0.00	0.00	0.00	0.05	0.04	0.11	0.00	0.00	0.00	0.08	0.07	0.20	0.00	0.07	0.00	0.12
9249	DHRS3	13.00	19.00	7.00	76.00	73.00	86.00	0.66	0.92	0.42	3.20	3.73	4.05	1.10	1.55	0.72	5.61	6.63	7.26	0.67	3.66	1.12	6.50
6809	STX3	4209.00	4294.00	4418.00	3653.00	3778.00	3833.00	93.08	93.40	98.04	82.59	83.89	83.00	155.78	157.06	166.90	144.68	149.37	148.85	94.84	83.16	159.91	147.63
1131	CHRM3	32.02	25.82	32.99	70.40	86.13	121.01	0.22	0.18	0.23	0.49	0.60	0.81	0.37	0.30	0.39	0.86	1.06	1.46	0.21	0.63	0.35	1.13
5428	POLG	1138.34	1273.88	1250.47	1306.24	1333.79	1360.49	15.88	17.63	17.60	18.63	18.76	18.62	26.57	29.65	29.97	32.63	33.41	33.40	17.04	18.67	28.73	33.15
254531	LPCAT4	691.00	671.00	701.00	317.00	375.00	297.00	22.13	21.65	23.02	10.91	12.25	9.41	37.03	36.40	39.19	19.10	21.81	16.87	22.27	10.86	37.54	19.26
3612	IMPA1	1495.00	1354.00	1300.00	1525.00	1533.00	1551.00	27.99	25.17	24.55	29.31	28.95	28.46	46.84	42.33	41.80	51.34	51.54	51.04	25.90	28.91	43.66	51.31
27243	CHMP2A	871.00	934.00	854.00	764.00	762.00	835.00	78.02	82.45	76.95	70.20	68.49	71.45	130.59	138.66	131.00	122.97	121.95	128.14	79.14	70.05	133.42	124.35
3454	IFNAR1	1074.00	1084.00	1176.00	919.00	974.00	980.00	13.68	13.24	15.71	12.51	12.56	12.01	22.90	22.27	26.74	21.92	22.36	21.53	14.21	12.36	23.97	21.94
51042	ZNF593	674.00	851.00	710.00	764.00	739.00	764.00	110.06	135.06	115.10	129.02	119.97	117.17	184.20	227.12	195.95	226.01	213.62	210.13	120.07	122.05	202.42	216.59
8372	HYAL3	48.00	47.38	47.00	27.00	20.00	33.00	2.01	2.16	1.94	1.08	1.14	1.26	3.37	3.64	3.31	1.90	2.03	2.27	2.04	1.16	3.44	2.07
56997	COQ8A	607.00	586.00	611.00	535.00	559.00	577.00	13.58	13.01	13.85	12.27	12.64	12.61	22.73	21.88	23.59	21.49	22.50	22.62	13.48	12.51	22.73	22.20
81890	QTRT1	442.00	499.00	448.00	448.00	391.00	393.00	24.56	27.36	25.01	25.53	21.83	21.16	41.11	46.01	42.59	44.73	38.87	37.95	25.64	22.84	43.24	40.52
23180	RFTN1	1912.00	2046.00	2022.00	1641.00	1746.00	1761.00	41.69	44.34	44.72	36.65	38.44	37.65	69.77	74.56	76.13	64.19	68.45	67.52	43.58	37.58	73.49	66.72
6503	SLA	3647.00	3432.00	3677.00	2209.00	2266.00	2399.00	80.79	75.17	81.98	50.13	50.86	52.31	135.22	126.41	139.57	87.81	90.56	93.80	79.31	51.10	133.73	90.72
4709	NDUFB3	847.00	744.00	744.00	622.00	715.00	647.00	217.91	181.56	186.99	162.05	178.88	150.24	364.71	305.32	318.33	283.86	318.51	269.44	195.49	163.72	329.45	290.60
2828	GPR4	1.00	1.00	3.00	3.00	1.00	2.00	0.02	0.02	0.04	0.07	0.02	0.04	0.04	0.04	0.08	0.12	0.04	0.08	0.03	0.04	0.05	0.08
3157	HMGCS1	1596.00	1542.00	1370.00	1870.00	2153.00	1988.00	20.23	19.22	17.62	24.13	27.52	24.97	33.86	32.32	29.99	42.27	49.00	44.78	19.02	25.54	32.06	45.35
3752	KCND3	0.86	4.40	0.00	2.59	1.00	5.77	0.01	0.04	0.00	0.02	0.01	0.05	0.01	0.06	0.00	0.04	0.01	0.08	0.02	0.03	0.02	0.04
7320	UBE2B	1379.00	1251.00	1282.00	1200.00	1216.00	1174.00	40.96	36.80	38.37	36.48	36.37	34.05	68.55	61.88	65.33	63.91	64.77	61.07	38.71	35.63	65.25	63.25
85479	DNAJC5B	0.00	2.00	2.00	1.00	1.00	1.00	0.00	0.15	0.10	0.03	0.07	0.07	0.00	0.25	0.17	0.06	0.13	0.13	0.08	0.06	0.14	0.11
3014	H2AX	5119.00	5742.00	5416.00	4033.00	4094.00	4272.00	227.36	252.03	242.01	183.56	182.86	184.47	380.51	423.82	412.00	321.56	325.60	330.84	240.47	183.63	405.44	326.00
202243	CCDC125	367.00	309.00	323.00	292.00	315.01	330.00	7.60	7.10	6.84	7.36	7.36	7.27	12.72	11.95	11.64	12.90	13.10	13.04	7.18	7.33	12.10	13.01
586	BCAT1	270.00	270.00	262.00	338.00	383.00	374.00	1.74	1.73	1.71	2.22	2.50	2.37	2.92	2.92	2.91	3.90	4.44	4.26	1.73	2.36	2.92	4.20
92305	TMEM129	1078.00	1072.00	1104.00	864.00	890.00	954.00	26.15	25.32	27.04	21.43	21.36	22.54	43.77	42.57	46.03	37.54	38.04	40.42	26.17	21.78	44.12	38.67
160364	CLEC12A	13.00	23.00	19.00	8.00	10.00	15.00	0.63	1.12	0.93	0.43	0.49	0.79	1.06	1.89	1.59	0.76	0.87	1.42	0.89	0.57	1.51	1.02
3589	IL11	4.00	4.00	3.00	7.00	6.00	3.00	0.12	0.11	0.08	0.20	0.17	0.08	0.20	0.18	0.14	0.35	0.30	0.15	0.10	0.15	0.17	0.27
79168	LILRA6	2.20	3.80	0.00	3.27	0.98	1.00	0.08	0.14	0.00	0.12	0.05	0.02	0.13	0.23	0.00	0.21	0.08	0.04	0.07	0.06	0.12	0.11
27183	VPS4A	2229.46	2397.90	2308.05	2199.92	2268.13	2348.66	33.92	36.21	35.45	34.23	34.81	35.05	56.78	60.89	60.35	59.96	61.98	62.86	35.19	34.70	59.34	61.60
107985388	LOC107985388	20.00	26.00	29.00	23.00	25.00	31.00	0.72	0.92	1.05	0.84	0.90	1.08	1.20	1.55	1.78	1.48	1.61	1.94	0.90	0.94	1.51	1.68
374868	ATP9B	302.00	322.04	316.02	277.28	261.83	274.99	4.19	4.45	4.42	3.87	3.62	3.64	7.00	7.48	7.52	6.77	6.45	6.52	4.35	3.71	7.33	6.58
51527	GSKIP	544.00	511.00	546.00	579.00	542.00	532.00	16.63	15.41	16.77	18.06	16.67	15.86	27.83	25.91	28.55	31.63	29.69	28.44	16.27	16.86	27.43	29.92
6579	SLCO1A2	4.01	7.18	5.01	16.59	24.03	17.66	0.03	0.06	0.04	0.13	0.19	0.14	0.05	0.09	0.07	0.23	0.34	0.25	0.04	0.15	0.07	0.27
8189	SYMPK	2619.00	2899.00	2908.00	2612.00	2623.00	2827.00	40.01	43.99	44.92	40.84	40.44	42.43	66.97	73.97	76.48	71.54	72.00	76.09	42.97	41.24	72.47	73.21
79819	DNAI4	5.00	1.00	2.00	10.00	16.00	16.00	0.12	0.04	0.06	0.35	0.48	0.43	0.21	0.07	0.10	0.61	0.85	0.77	0.07	0.42	0.13	0.74
340146	SLC35D3	1.00	1.00	1.00	0.00	0.00	1.00	0.03	0.03	0.03	0.00	0.00	0.03	0.05	0.05	0.05	0.00	0.00	0.05	0.03	0.01	0.05	0.02
10660	LBX1	0.00	0.00	0.00	1.00	0.00	0.00	0.00	0.00	0.00	0.06	0.00	0.00	0.00	0.00	0.00	0.10	0.00	0.00	0.00	0.02	0.00	0.03
1278	COL1A2	7.00	7.00	4.00	3.00	2.00	7.00	0.09	0.08	0.05	0.04	0.02	0.08	0.14	0.14	0.08	0.07	0.04	0.15	0.07	0.05	0.12	0.09
51700	CYB5R2	0.00	2.00	1.00	2.00	0.00	1.00	0.00	0.09	0.07	0.12	0.00	0.06	0.00	0.16	0.11	0.22	0.00	0.12	0.05	0.06	0.09	0.11
57190	SELENON	3.00	8.01	4.00	12.00	9.00	9.00	0.04	0.12	0.06	0.18	0.13	0.13	0.07	0.20	0.10	0.32	0.24	0.23	0.07	0.15	0.12	0.26
54785	BORCS6	167.00	177.00	155.00	148.00	149.00	159.00	6.25	6.56	5.84	5.68	5.61	5.80	10.46	11.02	9.95	9.94	10.00	10.40	6.22	5.70	10.48	10.11
84623	KIRREL3	3.00	0.00	0.00	0.00	1.00	1.00	0.05	0.00	0.00	0.00	0.02	0.02	0.09	0.00	0.00	0.00	0.03	0.03	0.02	0.01	0.03	0.02
57608	JCAD	26.00	20.00	28.00	27.00	18.00	13.00	0.17	0.13	0.18	0.18	0.12	0.08	0.28	0.22	0.31	0.31	0.21	0.15	0.16	0.13	0.27	0.22
5553	PRG2	14.00	15.00	14.00	9.00	7.00	19.00	0.71	0.75	0.72	0.47	0.36	0.94	1.19	1.27	1.22	0.82	0.64	1.68	0.73	0.59	1.23	1.05
116154	PHACTR3	3.00	4.00	8.00	1.00	1.00	2.00	0.09	0.12	0.25	0.03	0.03	0.06	0.15	0.20	0.42	0.05	0.06	0.11	0.15	0.04	0.26	0.07
4107	MAGEA8	0.00	0.00	0.00	0.00	1.00	1.00	0.00	0.00	0.00	0.00	0.04	0.04	0.00	0.00	0.00	0.00	0.07	0.07	0.00	0.03	0.00	0.05
1514	CTSL	7.00	12.00	8.00	41.00	46.00	47.00	0.35	0.53	0.33	1.82	2.01	2.03	0.59	0.89	0.57	3.20	3.58	3.64	0.40	1.95	0.68	3.47
347475	CCDC160	3.00	2.00	3.00	1.00	3.00	1.00	0.14	0.09	0.14	0.05	0.14	0.04	0.23	0.15	0.23	0.08	0.24	0.08	0.12	0.08	0.20	0.13
8310	ACOX3	184.00	154.00	164.00	166.00	173.00	157.00	4.05	3.42	3.66	3.74	3.86	3.33	6.78	5.75	6.24	6.55	6.87	5.97	3.71	3.64	6.26	6.46
478	ATP1A3	162.00	189.00	173.00	108.00	121.00	109.00	2.88	3.34	3.11	1.97	2.17	1.90	4.83	5.61	5.29	3.44	3.87	3.41	3.11	2.01	5.24	3.57
83693	HSDL1	435.00	437.00	416.00	420.00	444.00	477.00	7.54	7.49	7.26	7.42	7.74	8.08	12.62	12.60	12.35	13.01	13.78	14.50	7.43	7.75	12.52	13.76
64283	ARHGEF28	2.00	7.00	5.00	14.00	13.00	17.00	0.02	0.08	0.06	0.16	0.15	0.18	0.04	0.14	0.10	0.28	0.26	0.32	0.05	0.16	0.09	0.29
4033	IRAG2	43.00	43.00	55.00	32.00	33.00	20.00	1.12	0.97	1.30	0.74	0.82	0.46	1.87	1.62	2.21	1.30	1.46	0.83	1.13	0.67	1.90	1.20
5610	EIF2AK2	1213.00	1125.11	1231.00	8785.84	8817.00	8760.00	10.85	9.57	10.82	79.70	79.38	73.98	18.16	16.09	18.42	139.61	141.34	132.68	10.41	77.69	17.56	137.88
5289	PIK3C3	836.00	762.00	755.00	717.00	780.00	744.00	8.39	7.73	7.44	7.15	8.03	7.57	14.04	13.00	12.66	12.52	14.30	13.58	7.85	7.58	13.23	13.47
80115	BAIAP2L2	7.00	5.00	8.00	14.00	16.00	20.00	0.29	0.18	0.38	0.55	0.61	0.64	0.49	0.31	0.64	0.97	1.08	1.14	0.28	0.60	0.48	1.06
348262	MCRIP1	1146.00	1183.00	1231.00	1079.00	1056.00	1105.00	70.86	72.23	76.05	68.72	65.47	65.57	118.60	121.47	129.46	120.38	116.57	117.60	73.05	66.59	123.18	118.18
22826	DNAJC8	4921.00	4501.00	4579.00	4381.00	4283.00	4475.00	193.33	174.87	181.09	176.31	169.30	171.19	323.57	294.08	308.29	308.85	301.46	307.02	183.10	172.27	308.65	305.78
91526	ANKRD44	4643.00	4411.00	4469.00	3834.00	3989.00	4186.00	38.91	36.11	36.72	32.47	33.06	34.07	65.12	60.73	62.51	56.87	58.87	61.10	37.25	33.20	62.79	58.95
54478	PIMREG	0.00	1.00	2.00	4.00	4.00	6.00	0.00	0.04	0.07	0.15	0.15	0.21	0.00	0.06	0.13	0.26	0.26	0.38	0.04	0.17	0.06	0.30
26173	INTS1	1418.00	1495.00	1463.00	1500.00	1456.00	1554.00	12.41	13.08	12.91	13.50	12.93	13.44	20.76	22.00	21.99	23.65	23.02	24.10	12.80	13.29	21.58	23.59
63928	CHP2	2.00	4.93	3.98	2.00	4.00	2.09	0.07	0.17	0.14	0.07	0.14	0.07	0.12	0.28	0.24	0.12	0.25	0.13	0.13	0.09	0.21	0.17
23503	ZFYVE26	1591.00	1538.00	1564.00	1758.00	1723.00	1853.00	10.88	10.38	10.40	12.58	11.90	12.09	18.21	17.45	17.71	22.04	21.19	21.69	10.55	12.19	17.79	21.64
85004	RERG	0.00	0.00	0.00	1.00	3.00	1.00	0.00	0.00	0.00	0.03	0.09	0.03	0.00	0.00	0.00	0.05	0.16	0.05	0.00	0.05	0.00	0.09
7965	AIMP2	586.75	659.02	566.45	665.59	713.51	790.49	37.96	41.73	36.28	43.87	46.16	49.14	63.52	70.17	61.76	76.85	82.19	88.13	38.66	46.39	65.15	82.39
374928	ZNF773	245.05	272.01	238.77	272.05	280.03	270.50	5.84	6.62	5.54	6.76	6.88	6.76	9.78	11.13	9.43	11.83	12.25	12.12	6.00	6.80	10.11	12.07
83983	TSSK6	41.00	51.00	41.00	38.00	43.00	38.00	2.28	2.79	2.29	2.16	2.40	2.04	3.81	4.70	3.89	3.79	4.27	3.67	2.45	2.20	4.13	3.91
79583	TMEM231	1.00	1.00	0.00	3.00	1.00	6.00	0.02	0.02	0.00	0.06	0.02	0.13	0.04	0.04	0.00	0.10	0.04	0.23	0.01	0.07	0.03	0.12
56673	C11orf16	0.00	0.00	1.00	4.00	1.00	0.00	0.00	0.00	0.04	0.11	0.03	0.00	0.00	0.00	0.06	0.20	0.05	0.00	0.01	0.05	0.02	0.08
11086	ADAM29	0.00	0.00	0.00	1.00	0.00	2.00	0.00	0.00	0.00	0.02	0.00	0.04	0.00	0.00	0.00	0.04	0.00	0.08	0.00	0.02	0.00	0.04
8772	FADD	932.00	886.00	941.00	687.00	679.00	787.00	38.03	35.74	38.64	28.72	27.87	31.25	63.64	60.11	65.79	50.31	49.63	56.05	37.47	29.28	63.18	52.00
11173	ADAMTS7	1.00	5.00	0.00	0.00	1.00	2.00	0.02	0.06	0.00	0.00	0.02	0.03	0.03	0.10	0.00	0.00	0.03	0.06	0.03	0.02	0.04	0.03
2960	GTF2E1	695.00	686.80	712.01	756.00	766.93	790.00	14.88	14.58	15.37	16.56	16.55	16.56	24.90	24.51	26.17	29.00	29.47	29.69	14.94	16.56	25.19	29.39
51747	LUC7L3	4523.00	4276.00	4361.00	4520.00	4727.00	4551.00	117.36	113.25	117.16	125.02	128.78	123.33	196.42	190.44	199.46	219.00	229.31	221.18	115.92	125.71	195.44	223.16
2738	GLI4	143.00	144.00	155.00	128.00	128.00	125.00	7.90	7.85	8.61	7.25	7.11	6.69	13.22	13.20	14.65	12.71	12.65	12.00	8.12	7.02	13.69	12.45
1831	TSC22D3	80.00	79.00	95.00	101.00	123.00	127.00	2.78	2.72	3.33	3.56	4.29	4.23	4.66	4.57	5.67	6.24	7.64	7.59	2.94	4.03	4.97	7.16
79086	SMIM7	711.00	653.00	678.00	582.00	593.00	647.00	39.36	36.12	37.67	32.77	32.66	34.52	65.87	60.74	64.13	57.40	58.16	61.91	37.72	33.32	63.58	59.16
6433	SFSWAP	1437.00	1530.00	1472.00	1609.00	1565.00	1571.00	26.96	28.53	27.71	31.00	29.97	28.61	45.12	47.97	47.17	54.31	53.36	51.31	27.73	29.86	46.75	52.99
1844	DUSP2	745.00	855.00	821.00	536.00	581.00	655.00	30.74	34.80	34.12	22.69	24.11	26.33	51.44	58.52	58.09	39.74	42.93	47.22	33.22	24.38	56.02	43.30
9765	ZFYVE16	559.00	554.00	529.00	557.00	617.00	594.00	5.48	5.01	4.95	5.00	5.77	5.45	9.18	8.42	8.43	8.76	10.28	9.78	5.15	5.41	8.68	9.61
3073	HEXA	2133.23	1921.00	2112.69	1909.00	2018.07	1875.46	27.56	24.64	27.56	25.22	26.30	23.79	46.13	41.43	46.92	44.17	46.84	42.66	26.59	25.10	44.83	44.56
151648	SGO1	736.02	669.01	715.00	771.00	734.14	752.00	18.95	16.86	18.37	20.37	18.49	18.25	31.71	28.36	31.27	35.68	32.93	32.73	18.06	19.04	30.45	33.78
921	CD5	0.00	1.00	0.00	1.00	0.00	0.00	0.00	0.02	0.00	0.02	0.00	0.00	0.00	0.03	0.00	0.04	0.00	0.00	0.01	0.01	0.01	0.01
6147	RPL23A	13414.99	12706.96	13016.97	11829.97	11743.97	11150.93	1134.36	1055.89	1102.38	1028.34	994.84	905.84	1898.51	1775.62	1876.74	1801.39	1771.39	1624.54	1097.54	976.34	1850.29	1732.44
6369	CCL24	0.00	1.00	1.00	0.00	1.00	0.00	0.00	0.05	0.05	0.00	0.05	0.00	0.00	0.08	0.09	0.00	0.09	0.00	0.03	0.02	0.06	0.03
4925	NUCB2	4078.00	3583.00	3754.00	3042.00	3232.00	2919.00	141.68	122.30	130.03	107.88	112.78	98.86	237.11	205.67	221.37	188.98	200.81	177.30	131.34	106.51	221.38	189.03
283092	OR4C13	1.00	0.00	0.00	0.00	0.00	0.00	0.08	0.00	0.00	0.00	0.00	0.00	0.13	0.00	0.00	0.00	0.00	0.00	0.03	0.00	0.04	0.00
197021	LCTL	14.13	17.12	23.28	22.15	16.18	13.19	0.32	0.38	0.53	0.51	0.37	0.29	0.53	0.64	0.90	0.89	0.65	0.52	0.41	0.39	0.69	0.69
730098	LOC730098	0.00	1.00	0.00	1.00	0.00	2.00	0.00	0.07	0.00	0.07	0.00	0.13	0.00	0.12	0.00	0.13	0.00	0.23	0.02	0.07	0.04	0.12
170067	SUPT20HL2	0.00	0.00	1.15	0.00	1.01	1.01	0.00	0.00	0.01	0.00	0.01	0.01	0.00	0.00	0.02	0.00	0.02	0.02	0.00	0.01	0.01	0.01
158056	MAMDC4	31.00	25.00	40.00	29.00	30.00	31.00	0.53	0.42	0.69	0.51	0.52	0.52	0.89	0.71	1.18	0.89	0.92	0.93	0.55	0.52	0.93	0.91
59339	PLEKHA2	1033.00	1189.00	1058.00	722.00	789.00	803.00	11.45	13.10	11.86	8.19	8.82	8.77	19.17	22.02	20.19	14.35	15.70	15.74	12.14	8.59	20.46	15.26
55840	EAF2	66.00	61.00	71.00	50.00	55.00	54.00	5.36	5.18	5.87	4.33	4.65	4.44	8.97	8.72	10.00	7.59	8.28	7.96	5.47	4.47	9.23	7.94
5871	MAP4K2	16.00	21.00	22.00	21.98	21.06	18.67	0.15	0.21	0.19	0.25	0.19	0.17	0.25	0.36	0.32	0.44	0.35	0.30	0.18	0.20	0.31	0.36
1763	DNA2	1250.00	1148.00	1152.00	1163.00	1172.00	1221.00	18.42	16.95	17.13	17.74	17.37	17.75	30.82	28.51	29.17	31.08	30.94	31.84	17.50	17.62	29.50	31.29
55704	CCDC88A	366.00	347.00	379.00	282.00	313.00	312.00	2.56	2.41	2.66	1.98	2.23	2.15	4.29	4.06	4.53	3.47	3.98	3.85	2.54	2.12	4.29	3.77
166929	SGMS2	3.00	7.00	6.00	9.00	12.00	6.00	0.03	0.07	0.07	0.09	0.12	0.06	0.05	0.12	0.11	0.17	0.22	0.11	0.06	0.09	0.09	0.17
64170	CARD9	9.00	9.00	4.00	10.00	7.00	5.00	0.29	0.28	0.13	0.33	0.22	0.16	0.48	0.48	0.22	0.57	0.40	0.28	0.23	0.24	0.39	0.42
780776	TVP23A	11.45	9.32	12.30	7.21	10.27	14.43	0.21	0.19	0.26	0.13	0.22	0.26	0.35	0.33	0.45	0.23	0.38	0.46	0.22	0.20	0.38	0.36
10269	ZMPSTE24	1876.00	1969.00	1799.00	2081.00	2098.00	1898.00	40.53	42.18	39.21	46.00	45.69	40.15	67.84	70.93	66.75	80.57	81.35	72.00	40.64	43.95	68.51	77.97
7844	RNF103	359.00	373.00	364.00	346.00	339.00	378.00	7.56	7.71	8.18	7.85	7.66	7.84	12.65	12.96	13.92	13.75	13.64	14.06	7.82	7.78	13.18	13.82
4359	MPZ	3.00	4.00	2.00	6.00	2.00	4.00	0.10	0.14	0.07	0.21	0.07	0.14	0.18	0.23	0.12	0.38	0.12	0.24	0.10	0.14	0.18	0.25
161829	EXD1	2.21	3.71	3.00	1.00	2.00	2.69	0.05	0.09	0.06	0.03	0.05	0.06	0.09	0.15	0.09	0.05	0.09	0.11	0.07	0.05	0.11	0.08
170692	ADAMTS18	0.00	2.00	0.00	0.00	0.00	0.00	0.00	0.02	0.00	0.00	0.00	0.00	0.00	0.04	0.00	0.00	0.00	0.00	0.01	0.00	0.01	0.00
25998	IBTK	1617.00	1640.00	1572.00	1899.00	1890.00	1803.00	16.44	16.52	16.11	19.69	19.33	17.99	27.51	27.78	27.43	34.49	34.43	32.27	16.36	19.00	27.57	33.73
57577	CCDC191	101.00	90.00	93.00	65.00	69.00	62.00	1.16	1.03	1.26	0.74	0.83	0.80	1.95	1.74	2.15	1.30	1.47	1.44	1.15	0.79	1.95	1.40
79173	C19orf57	935.00	853.00	932.00	831.00	873.00	832.00	22.60	19.82	21.53	20.66	22.02	19.84	37.83	33.33	36.65	36.20	39.21	35.58	21.32	20.84	35.94	37.00
201965	RWDD4	927.00	901.00	846.00	767.00	802.00	759.00	23.26	22.40	21.40	19.70	20.28	18.63	38.93	37.68	36.44	34.50	36.11	33.40	22.35	19.54	37.68	34.67
83874	TBC1D10A	428.00	438.00	413.00	290.00	294.00	308.00	14.74	14.92	14.32	10.22	10.19	10.33	24.66	25.10	24.38	17.91	18.14	18.53	14.66	10.25	24.71	18.19
5270	SERPINE2	1.00	4.00	6.00	36.00	32.00	28.00	0.03	0.12	0.18	1.10	0.96	0.82	0.05	0.20	0.31	1.93	1.71	1.47	0.11	0.96	0.19	1.70
545	ATR	996.00	976.00	1002.00	1088.00	1043.00	1078.00	7.36	7.16	7.46	8.21	7.78	7.82	12.32	12.04	12.71	14.38	13.86	14.03	7.33	7.94	12.36	14.09
6836	SURF4	9656.00	10381.00	9694.00	10420.00	10228.00	10754.00	209.26	222.90	211.49	230.59	222.92	227.87	350.22	374.84	360.05	403.93	396.92	408.66	214.55	227.13	361.70	403.17
1295	COL8A1	1.00	1.00	1.00	2.00	0.00	1.00	0.01	0.01	0.01	0.02	0.00	0.01	0.02	0.02	0.02	0.04	0.00	0.02	0.01	0.01	0.02	0.02
388960	C2orf78	8.00	6.00	7.00	9.00	6.00	14.00	0.17	0.13	0.15	0.20	0.13	0.29	0.29	0.21	0.26	0.35	0.23	0.53	0.15	0.21	0.25	0.37
148014	TTC9B	1.00	2.00	0.00	2.00	1.00	1.00	0.07	0.13	0.00	0.14	0.07	0.07	0.11	0.23	0.00	0.25	0.12	0.12	0.07	0.09	0.11	0.16
28998	MRPL13	1909.00	1736.00	1789.00	1644.00	1720.00	1653.00	113.57	101.84	106.89	100.34	102.75	95.18	190.07	171.26	181.97	175.77	182.96	170.69	107.43	99.42	181.10	176.47
92806	CENPBD1	413.00	422.00	419.00	405.01	368.00	389.01	8.66	8.77	8.86	8.68	7.77	7.98	14.49	14.75	15.08	15.21	13.84	14.32	8.76	8.14	14.77	14.46
55752	SEPTIN11	1734.00	1698.00	1781.00	1568.00	1591.00	1617.00	20.77	20.68	20.94	18.01	18.82	19.36	34.76	34.78	35.65	31.54	33.51	34.72	20.80	18.73	35.06	33.26
401265	KLHL31	36.00	26.00	28.00	25.00	20.00	24.00	0.38	0.27	0.30	0.31	0.21	0.25	0.64	0.46	0.51	0.55	0.38	0.45	0.32	0.26	0.54	0.46
23053	ZSWIM8	1359.00	1405.00	1498.00	1499.00	1585.00	1562.00	13.96	14.47	15.45	15.70	16.36	15.86	23.37	24.33	26.31	27.51	29.14	28.44	14.63	15.97	24.67	28.36
9497	SLC4A7	569.00	552.00	523.00	579.00	584.00	580.00	4.54	4.32	4.16	4.67	4.72	4.46	7.60	7.26	7.08	8.18	8.40	8.01	4.34	4.62	7.31	8.20
56833	SLAMF8	860.00	638.00	853.00	226.00	258.00	229.00	23.03	16.98	23.21	5.70	6.68	5.77	38.54	28.55	39.51	9.99	11.90	10.35	21.07	6.05	35.53	10.75
6919	TCEA2	126.00	167.00	133.00	125.00	101.00	113.00	7.60	9.83	8.13	7.72	5.98	6.51	12.71	16.53	13.85	13.53	10.64	11.68	8.52	6.74	14.36	11.95
163049	ZNF791	506.34	483.38	460.75	589.43	575.46	546.12	5.80	5.32	5.37	6.88	6.67	6.04	9.70	8.95	9.14	12.04	11.87	10.84	5.50	6.53	9.26	11.58
2099	ESR1	25.25	20.00	35.00	34.00	35.89	28.00	0.51	0.34	0.68	0.68	0.68	0.51	0.85	0.57	1.15	1.20	1.22	0.92	0.51	0.62	0.86	1.11
84064	HDHD2	837.00	773.00	719.00	666.00	683.00	708.00	25.14	23.08	21.80	20.42	20.60	20.71	42.08	38.82	37.11	35.78	36.69	37.14	23.34	20.58	39.34	36.54
22856	CHSY1	4533.00	4710.00	4549.00	6236.00	6174.00	6689.00	66.91	66.72	67.51	94.71	91.70	95.30	111.99	112.20	114.93	165.91	163.28	170.92	67.05	93.90	113.04	166.70
51253	MRPL37	3620.00	3664.00	3620.00	3558.00	3736.00	3740.00	175.37	175.31	176.35	176.64	181.89	175.91	293.51	294.81	300.23	309.43	323.87	315.48	175.68	178.15	296.18	316.26
6274	S100A3	0.00	0.00	0.00	0.00	2.00	0.00	0.00	0.00	0.00	0.00	0.25	0.00	0.00	0.00	0.00	0.00	0.45	0.00	0.00	0.08	0.00	0.15
89122	TRIM4	424.00	441.00	445.00	453.00	472.00	499.00	8.11	8.37	8.59	8.87	9.11	9.36	13.58	14.07	14.63	15.54	16.22	16.79	8.36	9.11	14.09	16.18
8484	GALR3	1.00	2.00	3.00	0.00	0.00	0.00	0.07	0.13	0.20	0.00	0.00	0.00	0.11	0.22	0.34	0.00	0.00	0.00	0.13	0.00	0.22	0.00
220107	DLEU7	2.00	2.00	1.00	2.00	3.00	7.00	0.04	0.05	0.02	0.04	0.10	0.15	0.07	0.09	0.04	0.08	0.17	0.27	0.04	0.10	0.07	0.17
139065	SLITRK4	0.00	0.00	1.00	0.00	0.00	0.00	0.00	0.00	0.02	0.00	0.00	0.00	0.00	0.00	0.03	0.00	0.00	0.00	0.01	0.00	0.01	0.00
84296	GINS4	1998.00	1683.00	1831.00	1622.00	1641.00	1637.00	33.94	28.32	31.44	28.20	28.17	27.26	56.80	47.62	53.52	49.39	50.16	48.89	31.23	27.88	52.65	49.48
60436	TGIF2	345.00	337.98	360.98	437.00	435.00	474.98	6.41	6.22	6.76	8.30	8.17	8.68	10.72	10.47	11.51	14.54	14.55	15.57	6.46	8.38	10.90	14.89
3574	IL7	0.00	1.00	0.00	0.00	0.00	0.00	0.00	0.04	0.00	0.00	0.00	0.00	0.00	0.06	0.00	0.00	0.00	0.00	0.01	0.00	0.02	0.00
9817	KEAP1	1876.00	2091.00	1922.00	1910.00	1891.00	2025.00	47.91	52.94	49.49	49.98	48.68	50.57	80.18	89.02	84.26	87.55	86.69	90.70	50.11	49.74	84.49	88.31
10401	PIAS3	530.60	481.34	505.03	394.71	395.35	354.47	11.78	10.60	11.31	8.97	8.85	7.71	19.72	17.82	19.26	15.71	15.76	13.82	11.23	8.51	18.93	15.10
107984153	LOC107984153	0.00	0.00	0.00	0.00	13.88	0.00	0.00	0.00	0.00	0.00	0.32	0.00	0.00	0.00	0.00	0.00	0.58	0.00	0.00	0.11	0.00	0.19
9741	LAPTM4A	926.00	808.00	805.00	819.00	776.00	767.00	49.75	42.84	43.46	45.12	41.89	39.95	83.26	72.04	73.99	79.04	74.58	71.65	45.35	42.32	76.43	75.09
92312	MEX3A	63.00	77.00	63.00	68.00	77.00	86.00	0.58	0.71	0.59	0.64	0.72	0.78	0.97	1.19	1.00	1.12	1.28	1.40	0.63	0.71	1.05	1.27
26520	TIMM9	835.33	814.00	770.00	910.00	881.00	812.00	51.72	49.26	47.39	57.34	54.24	48.44	86.56	82.84	80.67	100.44	96.58	86.87	49.46	53.34	83.36	94.63
8106	PABPN1	3683.20	3792.80	3697.60	3633.65	3431.02	3588.70	128.03	129.15	127.86	128.32	118.39	115.84	214.28	217.19	217.67	224.78	210.80	207.75	128.35	120.85	216.38	214.44
9928	KIF14	2903.00	2743.00	2770.00	2296.00	2314.00	2348.00	24.12	22.56	23.22	19.49	19.41	19.28	40.37	37.94	39.54	34.14	34.56	34.58	23.30	19.39	39.28	34.43
165918	RNF168	541.00	527.00	539.00	489.00	481.00	519.00	6.22	6.01	6.25	5.74	5.57	5.85	10.40	10.11	10.65	10.06	9.93	10.50	6.16	5.72	10.39	10.16
100130705	ATP6V1FNB	111.00	96.00	85.00	79.00	87.00	73.00	1.79	1.54	1.39	1.31	1.42	1.16	3.00	2.59	2.36	2.29	2.52	2.07	1.57	1.30	2.65	2.29
10046	MAMLD1	7.00	4.00	7.00	6.00	5.00	11.00	0.10	0.06	0.10	0.08	0.07	0.15	0.17	0.09	0.16	0.15	0.13	0.26	0.09	0.10	0.14	0.18
8295	TRRAP	3263.00	3766.00	3550.00	3523.00	3574.00	3517.00	15.36	17.60	16.88	16.94	16.98	16.29	25.70	29.60	28.74	29.67	30.24	29.21	16.61	16.74	28.01	29.71
50484	RRM2B	1608.00	1319.00	1459.00	1065.00	1055.00	1077.00	20.56	16.77	18.78	13.94	13.55	13.47	34.41	28.21	31.97	24.43	24.13	24.15	18.70	13.65	31.53	24.24
117245	PLAAT5	0.00	0.00	0.00	0.00	2.00	1.00	0.00	0.00	0.00	0.00	0.04	0.02	0.00	0.00	0.00	0.00	0.08	0.04	0.00	0.02	0.00	0.04
10599	SLCO1B1	0.00	0.00	0.00	0.00	1.00	0.00	0.00	0.00	0.00	0.00	0.02	0.00	0.00	0.00	0.00	0.00	0.04	0.00	0.00	0.01	0.00	0.01
122773	KLHDC1	1.00	0.00	1.00	0.00	2.00	0.00	0.02	0.00	0.02	0.00	0.05	0.00	0.04	0.00	0.04	0.00	0.09	0.00	0.01	0.02	0.03	0.03
10451	VAV3	9.00	11.00	10.00	9.00	9.00	4.00	0.13	0.16	0.17	0.13	0.12	0.07	0.22	0.28	0.28	0.23	0.22	0.12	0.15	0.11	0.26	0.19
139422	MAGEB10	0.00	2.15	1.10	0.00	1.88	0.00	0.00	0.07	0.04	0.00	0.07	0.00	0.00	0.12	0.07	0.00	0.12	0.00	0.04	0.02	0.06	0.04
155382	VPS37D	0.00	1.00	0.00	0.00	1.00	3.00	0.00	0.04	0.00	0.00	0.04	0.13	0.00	0.07	0.00	0.00	0.08	0.23	0.01	0.06	0.02	0.10
5095	PCCA	190.65	200.03	198.81	204.40	196.51	181.64	5.03	5.08	5.21	5.46	5.06	4.53	8.42	8.54	8.88	9.56	9.01	8.12	5.11	5.02	8.61	8.90
1240	CMKLR1	1.00	1.00	2.00	0.00	0.00	1.00	0.01	0.01	0.02	0.00	0.00	0.01	0.02	0.02	0.04	0.00	0.00	0.02	0.01	0.00	0.03	0.01
50862	RNF141	253.00	236.00	242.00	237.00	269.00	243.00	3.91	3.62	3.77	3.74	4.19	3.68	6.54	6.08	6.42	6.56	7.46	6.60	3.77	3.87	6.35	6.87
101928095	LOC101928095	2.00	11.00	10.00	6.00	5.00	8.00	0.05	0.26	0.19	0.12	0.15	0.16	0.09	0.43	0.31	0.20	0.26	0.28	0.17	0.14	0.28	0.25
3651	PDX1	0.00	0.00	0.00	0.00	2.00	2.00	0.00	0.00	0.00	0.00	0.05	0.05	0.00	0.00	0.00	0.00	0.09	0.09	0.00	0.03	0.00	0.06
8228	PNPLA4	248.00	285.00	237.00	213.00	216.00	209.00	4.92	5.30	4.49	4.33	4.20	3.98	8.24	8.92	7.64	7.58	7.48	7.15	4.90	4.17	8.27	7.40
55240	STEAP3	1.00	5.00	2.00	2.00	1.00	3.00	0.02	0.08	0.03	0.03	0.02	0.05	0.03	0.14	0.06	0.06	0.03	0.09	0.04	0.03	0.08	0.06
199221	DZIP1L	0.00	0.00	0.00	8.00	13.00	9.00	0.00	0.00	0.00	0.14	0.25	0.16	0.00	0.00	0.00	0.25	0.45	0.29	0.00	0.18	0.00	0.33
10111	RAD50	3126.00	3036.00	3068.00	3102.00	3130.00	3177.00	22.77	21.96	22.57	23.08	23.01	22.75	38.10	36.94	38.43	40.44	40.97	40.80	22.43	22.95	37.82	40.74
26235	FBXL4	88.00	105.00	92.00	84.00	93.00	87.00	1.64	1.97	1.75	1.44	1.83	1.53	2.74	3.31	2.97	2.53	3.25	2.74	1.79	1.60	3.01	2.84
10084	PQBP1	860.00	916.00	856.00	863.00	904.00	1021.00	70.86	74.85	70.76	74.12	76.79	82.51	118.60	125.87	120.46	129.83	136.72	147.97	72.16	77.81	121.64	138.17
63899	NSUN3	406.00	405.00	412.00	469.00	492.00	479.00	3.87	3.84	3.96	4.58	4.73	4.49	6.48	6.45	6.75	8.02	8.42	8.04	3.89	4.60	6.56	8.16
811	CALR	9065.00	10204.00	9677.00	9464.00	9502.00	10008.00	325.78	362.83	350.22	348.32	343.71	350.58	545.24	610.15	596.22	610.17	611.99	628.73	346.28	347.54	583.87	616.96
4193	MDM2	548.01	605.40	544.80	725.47	718.22	784.95	4.43	4.81	4.43	5.95	5.83	6.20	7.41	8.10	7.54	10.42	10.39	11.12	4.56	5.99	7.68	10.64
64772	ENGASE	1.00	3.00	3.00	3.00	9.00	6.00	0.02	0.05	0.05	0.16	0.14	0.08	0.03	0.09	0.08	0.29	0.24	0.14	0.04	0.13	0.07	0.22
965	CD58	344.00	311.00	327.00	293.00	262.00	237.00	21.68	18.72	20.51	18.54	16.47	13.42	36.28	31.48	34.92	32.48	29.33	24.07	20.30	16.14	34.23	28.63
9519	TBPL1	706.03	648.00	728.00	673.93	655.00	695.32	25.32	23.38	26.93	25.50	24.01	25.00	42.37	39.31	45.84	44.68	42.76	44.83	25.21	24.84	42.51	44.09
64215	DNAJC1	314.00	327.00	354.00	423.00	391.00	412.00	10.18	10.54	11.65	13.98	12.83	13.07	17.04	17.73	19.84	24.49	22.84	23.44	10.79	13.29	18.20	23.59
3615	IMPDH2	3163.00	3217.00	3149.00	3001.00	3280.00	3367.00	133.47	133.92	133.75	129.66	139.47	138.07	223.38	225.20	227.70	227.13	248.33	247.61	133.71	135.73	225.43	241.02
22944	KIN	136.00	138.90	122.18	138.90	147.18	156.91	3.25	3.28	3.25	3.54	3.43	3.75	5.44	5.52	5.53	6.20	6.10	6.73	3.26	3.57	5.50	6.34
92610	TIFA	1034.00	901.00	870.00	814.00	834.00	781.00	15.50	13.41	13.17	12.48	12.61	11.49	25.95	22.54	22.42	21.86	22.45	20.60	14.03	12.19	23.64	21.64
255967	PAN3	1477.00	1334.00	1355.00	1204.00	1265.00	1273.00	16.34	14.62	15.76	13.95	14.22	14.49	27.34	24.59	26.83	24.43	25.33	25.98	15.57	14.22	26.25	25.25
7873	MANF	1626.00	1564.00	1664.00	1499.00	1415.00	1524.00	150.87	142.44	154.49	143.07	131.42	135.51	252.50	239.53	263.00	250.62	234.00	243.03	149.27	136.67	251.68	242.55
352954	CASTOR3	162.00	164.00	175.00	154.00	130.13	164.00	4.21	4.73	4.56	4.40	3.41	4.46	7.04	7.96	7.77	7.71	6.07	8.00	4.50	4.09	7.59	7.26
51430	SUCO	1133.00	1112.00	1110.00	1268.00	1371.00	1255.00	12.38	12.07	12.25	14.18	15.15	13.48	20.72	20.29	20.85	24.84	26.97	24.17	12.23	14.27	20.62	25.33
57465	TBC1D24	319.62	386.32	360.15	279.88	325.99	308.00	2.97	3.59	3.44	2.65	3.06	2.81	4.97	6.04	5.85	4.65	5.45	5.05	3.33	2.84	5.62	5.05
445815	PALM2AKAP2	2511.00	2363.00	2338.00	7140.00	6728.00	6464.00	21.92	20.44	20.61	64.38	59.98	56.14	36.68	34.37	35.08	112.77	106.79	100.68	20.99	60.17	35.38	106.75
3811	KIR3DL1	11074.29	11085.11	10801.86	8498.16	8503.75	8234.56	397.99	394.22	390.93	312.78	307.60	288.46	666.10	662.93	665.53	547.90	547.70	517.32	394.38	302.95	664.85	537.64
10721	POLQ	2163.00	2023.00	1996.00	1903.00	1882.00	2062.00	14.85	13.80	13.85	13.35	13.04	13.92	24.86	23.21	23.57	23.39	23.22	24.97	14.17	13.44	23.88	23.86
51026	GOLT1B	498.00	440.00	476.00	524.00	557.00	513.00	9.98	8.69	9.51	10.70	11.20	10.09	16.70	14.62	16.20	18.75	19.94	18.09	9.39	10.66	15.84	18.93
101060200	ZNF891	0.00	0.00	0.00	1.00	0.00	1.00	0.00	0.00	0.00	0.04	0.00	0.03	0.00	0.00	0.00	0.06	0.00	0.06	0.00	0.02	0.00	0.04
79025	FNDC11	1.00	1.00	5.00	1.00	1.00	4.00	0.07	0.07	0.29	0.07	0.07	0.28	0.12	0.12	0.50	0.13	0.13	0.50	0.14	0.14	0.25	0.25
51022	GLRX2	402.00	368.00	358.00	313.00	314.00	329.00	58.24	52.03	51.68	47.00	45.26	45.06	97.47	87.50	87.99	82.33	80.59	80.81	53.98	45.77	90.99	81.24
56896	DPYSL5	3.00	0.42	2.00	15.00	16.05	13.00	0.04	0.00	0.02	0.18	0.20	0.16	0.06	0.01	0.04	0.32	0.35	0.28	0.02	0.18	0.04	0.32
375298	CERKL	0.00	0.00	0.00	0.00	0.00	3.31	0.00	0.00	0.00	0.00	0.00	0.07	0.00	0.00	0.00	0.00	0.00	0.12	0.00	0.02	0.00	0.04
51534	VTA1	2134.00	1960.00	1927.00	2025.00	2119.00	2004.00	30.40	26.71	27.30	28.04	29.61	28.65	50.88	44.92	46.48	49.13	52.72	51.38	28.14	28.77	47.43	51.08
643911	CRNDE	4.00	2.00	3.00	0.00	4.00	3.00	0.51	0.20	0.35	0.00	0.70	0.33	0.85	0.34	0.59	0.00	1.25	0.60	0.35	0.34	0.59	0.62
9134	CCNE2	1812.53	1574.52	1674.37	1716.38	1726.81	1650.17	43.94	37.14	40.96	42.76	41.93	38.81	73.55	62.46	69.74	74.91	74.66	69.60	40.68	41.17	68.58	73.06
221393	ADGRF4	0.00	0.00	0.00	30.00	35.00	34.00	0.00	0.00	0.00	0.65	0.72	0.68	0.00	0.00	0.00	1.13	1.29	1.22	0.00	0.68	0.00	1.21
226	ALDOA	19025.41	21403.22	20504.50	17102.15	17774.71	18892.60	893.56	995.38	969.11	824.36	840.16	861.34	1495.49	1673.87	1649.85	1444.06	1495.97	1544.74	952.68	841.95	1606.40	1494.92
22901	ARSG	256.02	252.30	229.45	158.16	153.13	156.28	4.78	4.62	4.56	2.80	2.72	2.42	8.00	7.77	7.77	4.90	4.85	4.34	4.65	2.65	7.85	4.70
23379	ICE1	1733.00	1668.00	1693.00	1976.00	1948.00	1980.00	13.18	12.59	13.05	15.38	14.97	14.86	22.05	21.18	22.21	26.94	26.65	26.64	12.94	15.07	21.81	26.74
140461	ASB8	954.00	984.00	947.03	858.04	865.04	961.00	24.62	25.13	24.60	22.64	22.49	24.21	41.20	42.26	41.88	39.66	40.04	43.41	24.78	23.11	41.78	41.04
283767	GOLGA6L1	2.00	5.00	3.50	0.00	0.00	0.00	0.03	0.08	0.06	0.00	0.00	0.00	0.06	0.14	0.10	0.00	0.00	0.00	0.06	0.00	0.10	0.00
29956	CERS2	3686.00	3546.00	3691.00	3302.00	3549.00	3387.00	105.28	99.79	105.96	96.07	101.57	94.17	176.21	167.81	180.39	168.30	180.85	168.88	103.68	97.27	174.80	172.68
387733	IFITM5	0.00	1.00	0.00	0.00	0.00	0.00	0.00	0.13	0.00	0.00	0.00	0.00	0.00	0.21	0.00	0.00	0.00	0.00	0.04	0.00	0.07	0.00
54505	DHX29	914.00	915.00	940.00	869.00	910.00	880.00	12.16	12.07	12.61	11.81	12.25	11.49	20.35	20.30	21.47	20.68	21.81	20.60	12.28	11.85	20.71	21.03
5757	PTMA	28682.00	31798.00	29893.00	27290.00	28529.00	25659.00	1801.17	1969.30	1885.35	1758.86	1800.12	1556.92	3014.52	3311.64	3209.69	3081.06	3205.26	2792.19	1885.27	1705.30	3178.62	3026.17
2979	GUCA1B	32.00	40.00	30.00	32.00	37.00	40.16	0.94	1.16	0.88	0.96	1.09	1.15	1.57	1.95	1.51	1.68	1.94	2.06	0.99	1.07	1.68	1.89
80781	COL18A1	50.79	66.45	48.00	24.79	29.67	45.60	0.58	0.75	0.55	0.29	0.34	0.51	0.97	1.26	0.94	0.50	0.60	0.91	0.63	0.38	1.06	0.67
6782	HSPA13	1190.00	1164.00	1151.00	1310.00	1363.00	1326.00	18.90	18.35	18.45	21.28	21.83	20.66	31.64	30.85	31.42	37.27	38.88	37.04	18.57	21.26	31.30	37.73
84987	COX14	189.00	194.00	190.00	156.00	150.00	194.00	52.95	51.36	51.84	44.95	40.56	49.39	88.62	86.37	88.26	78.73	72.23	88.58	52.05	44.97	87.75	79.85
3482	IGF2R	11625.00	12254.00	11727.00	12443.00	11676.00	12791.00	49.09	51.43	50.05	53.68	49.78	53.16	82.16	86.49	85.21	94.04	88.64	95.33	50.19	52.21	84.62	92.67
7693	ZNF134	356.00	342.00	369.00	399.00	386.00	431.00	4.46	4.26	4.67	5.11	4.88	5.30	7.47	7.16	7.95	8.96	8.69	9.51	4.46	5.10	7.53	9.05
166785	MMAA	47.00	32.00	39.00	48.00	36.00	45.00	0.59	0.35	0.52	0.61	0.45	0.55	0.99	0.59	0.88	1.07	0.80	0.99	0.49	0.54	0.82	0.95
471	ATIC	4461.00	4330.00	4196.00	4570.00	4807.00	4839.00	151.46	145.28	143.68	159.23	164.38	160.06	253.49	244.31	244.60	278.94	292.68	287.05	146.81	161.22	247.47	286.22
27067	STAU2	1946.00	1791.00	1879.00	1296.00	1424.00	1367.00	36.02	32.09	34.14	24.29	25.86	24.38	60.28	53.96	58.12	42.54	46.04	43.72	34.08	24.84	57.45	44.10
79982	DNAJB14	977.00	852.00	925.00	871.00	918.00	864.00	12.16	10.34	10.84	10.27	11.14	10.58	20.34	17.39	18.45	17.99	19.84	18.98	11.11	10.66	18.73	18.94
24141	LAMP5	0.00	1.00	0.00	0.00	0.00	1.00	0.00	0.04	0.00	0.00	0.00	0.04	0.00	0.06	0.00	0.00	0.00	0.07	0.01	0.01	0.02	0.02
3985	LIMK2	965.00	877.00	932.00	868.00	877.00	909.00	16.86	15.37	16.43	15.60	15.49	15.70	28.22	25.85	27.97	27.32	27.58	28.16	16.22	15.60	27.35	27.69
7799	PRDM2	2514.00	2636.00	2507.00	2463.00	2575.00	2578.00	24.30	25.49	24.96	24.95	25.40	25.16	40.67	42.87	42.49	43.71	45.23	45.13	24.92	25.17	42.01	44.69
442213	PTCHD4	0.00	0.99	1.88	2.10	0.00	5.27	0.00	0.02	0.04	0.04	0.00	0.08	0.00	0.03	0.06	0.07	0.00	0.15	0.02	0.04	0.03	0.07
389072	PLEKHM3	237.00	238.00	203.00	216.00	228.00	199.00	1.58	1.53	1.38	1.43	1.54	1.36	2.65	2.57	2.35	2.50	2.75	2.45	1.50	1.44	2.52	2.57
3552	IL1A	2.00	5.00	4.00	3.00	6.00	3.00	0.07	0.17	0.14	0.10	0.20	0.10	0.11	0.28	0.23	0.18	0.36	0.18	0.13	0.13	0.21	0.24
6911	TBX6	10.00	7.00	9.00	11.00	7.00	3.00	0.34	0.20	0.30	0.38	0.27	0.09	0.57	0.34	0.52	0.67	0.47	0.15	0.28	0.25	0.48	0.43
3797	KIF3C	190.00	187.00	181.00	116.00	152.00	128.00	2.13	2.11	2.07	1.33	1.73	1.41	3.57	3.55	3.52	2.32	3.09	2.52	2.10	1.49	3.55	2.64
5915	RARB	0.00	1.00	1.00	5.00	10.00	10.00	0.00	0.02	0.03	0.13	0.23	0.25	0.00	0.04	0.04	0.23	0.41	0.44	0.02	0.20	0.03	0.36
1381	CRABP1	0.00	0.00	0.00	0.00	0.00	1.00	0.00	0.00	0.00	0.00	0.00	0.12	0.00	0.00	0.00	0.00	0.00	0.22	0.00	0.04	0.00	0.07
126820	DNAI3	4.00	4.00	4.00	7.00	8.00	12.00	0.09	0.09	0.09	0.16	0.18	0.26	0.14	0.14	0.15	0.28	0.31	0.47	0.09	0.20	0.14	0.35
161742	SPRED1	604.00	597.00	554.00	583.95	632.00	622.09	4.72	4.65	4.39	4.73	4.97	4.71	7.89	7.82	7.48	8.29	8.85	8.45	4.59	4.80	7.73	8.53
100287284	MANSC4	0.00	1.00	0.00	1.00	0.00	0.00	0.00	0.04	0.00	0.04	0.00	0.00	0.00	0.07	0.00	0.08	0.00	0.00	0.01	0.01	0.02	0.03
9048	ARTN	2.00	2.00	5.00	6.00	8.00	13.00	0.11	0.11	0.18	0.29	0.28	0.44	0.19	0.19	0.30	0.51	0.50	0.80	0.13	0.34	0.23	0.60
51449	PCYOX1	92.00	105.00	91.00	36.00	51.00	64.00	1.06	1.20	1.06	0.42	0.59	0.72	1.77	2.02	1.80	0.74	1.05	1.30	1.11	0.58	1.86	1.03
4838	NODAL	2.00	0.00	1.00	0.00	2.00	6.00	0.07	0.00	0.05	0.00	0.07	0.21	0.12	0.00	0.08	0.00	0.13	0.38	0.04	0.09	0.07	0.17
206338	LVRN	1.00	9.00	4.00	16.00	14.00	13.00	0.01	0.12	0.05	0.22	0.19	0.17	0.02	0.20	0.09	0.39	0.34	0.31	0.06	0.19	0.10	0.35
2965	GTF2H1	1391.00	1334.90	1346.61	1524.71	1541.00	1667.83	29.40	27.98	28.80	33.04	32.83	34.49	49.20	47.05	49.04	57.88	58.46	61.85	28.73	33.45	48.43	59.40
9325	TRIP4	747.00	757.00	698.00	740.00	679.00	714.00	25.10	25.15	23.62	25.44	22.94	23.36	42.01	42.29	40.22	44.56	40.85	41.89	24.62	23.91	41.51	42.43
493	ATP2B4	3171.00	2905.00	3163.00	3566.00	3731.00	3612.00	22.16	20.14	22.39	25.36	26.29	24.67	37.09	33.88	38.11	44.42	46.80	44.24	21.56	25.44	36.36	45.15
84924	ZNF566	101.00	118.67	92.00	127.00	122.00	124.00	1.14	1.33	1.07	1.47	1.42	1.39	1.92	2.24	1.81	2.57	2.53	2.49	1.18	1.43	1.99	2.53
10438	C1D	508.00	419.00	453.00	438.00	484.00	520.00	14.95	12.21	13.47	13.21	14.41	14.96	25.02	20.53	22.94	23.13	25.65	26.83	13.54	14.19	22.83	25.20
868	CBLB	2495.00	2372.00	2535.00	2296.00	2362.00	2246.00	23.61	22.39	24.26	22.25	22.86	20.94	39.52	37.65	41.31	38.98	40.70	37.56	23.42	22.02	39.49	39.08
84141	EVA1A	0.00	0.00	0.00	0.00	2.00	2.00	0.00	0.00	0.00	0.00	0.08	0.07	0.00	0.00	0.00	0.00	0.14	0.13	0.00	0.05	0.00	0.09
2966	GTF2H2	1263.53	1238.36	1201.23	1220.63	1281.29	1282.60	48.25	46.82	46.25	47.43	49.10	46.79	80.76	78.73	78.73	83.08	87.43	83.91	47.11	47.77	79.41	84.81
51651	PTRH2	457.00	455.00	413.00	422.00	457.00	482.00	44.54	44.48	40.04	41.80	44.28	44.32	74.54	74.80	68.16	73.23	78.84	79.49	43.02	43.47	72.50	77.19
3384	ICAM2	217.93	180.39	196.55	231.47	187.07	185.56	14.16	11.64	13.01	15.58	12.58	11.75	23.70	19.58	22.14	27.28	22.40	21.07	12.94	13.30	21.81	23.58
64174	DPEP2	0.00	2.00	0.00	0.00	0.00	1.00	0.00	0.18	0.00	0.00	0.00	0.07	0.00	0.30	0.00	0.00	0.00	0.12	0.06	0.02	0.10	0.04
5826	ABCD4	706.00	674.00	695.00	562.00	605.00	609.00	19.55	18.00	19.25	15.68	16.52	16.25	32.73	30.27	32.77	27.47	29.42	29.15	18.93	16.15	31.92	28.68
3757	KCNH2	0.00	0.00	0.00	1.00	2.00	1.00	0.00	0.00	0.00	0.03	0.04	0.02	0.00	0.00	0.00	0.05	0.08	0.04	0.00	0.03	0.00	0.06
26524	LATS2	0.00	1.00	1.00	111.00	159.00	152.00	0.00	0.01	0.01	1.28	1.78	1.65	0.00	0.02	0.02	2.24	3.17	2.96	0.01	1.57	0.01	2.79
54531	MIER2	1.00	13.00	7.00	42.00	32.00	48.00	0.03	0.33	0.18	1.00	0.73	1.13	0.04	0.56	0.31	1.76	1.29	2.04	0.18	0.95	0.30	1.70
8683	SRSF9	1001.21	1005.67	978.91	914.72	911.65	1044.67	66.95	66.25	65.69	62.80	61.18	67.47	112.06	111.41	111.84	110.00	108.93	121.00	66.30	63.82	111.77	113.31
56474	CTPS2	36.00	39.00	29.00	28.00	24.00	29.00	0.57	0.64	0.47	0.46	0.39	0.45	0.96	1.07	0.81	0.81	0.70	0.81	0.56	0.43	0.95	0.77
54522	ANKRD16	51.00	63.00	54.00	45.00	61.00	67.00	2.01	2.48	2.23	1.89	2.46	2.64	3.36	4.16	3.80	3.31	4.39	4.74	2.24	2.33	3.77	4.15
6693	SPN	4035.67	3797.72	4012.66	2638.00	2708.84	2754.79	33.68	31.48	33.83	22.50	22.82	22.60	56.37	52.93	57.59	39.41	40.63	40.53	33.00	22.64	55.63	40.19
2242	FES	105.00	138.00	118.00	115.00	118.00	120.00	2.78	3.74	3.16	3.11	3.30	3.13	4.66	6.29	5.37	5.45	5.87	5.61	3.23	3.18	5.44	5.64
10121	ACTR1A	1982.67	2075.84	2126.16	1823.30	1909.30	2048.49	45.28	46.99	48.97	42.60	43.94	45.78	75.78	79.02	83.36	74.62	78.24	82.10	47.08	44.11	79.39	78.32
28968	SLC6A16	9.00	9.00	8.00	7.00	5.00	17.00	0.19	0.18	0.16	0.14	0.10	0.34	0.32	0.31	0.27	0.25	0.18	0.60	0.18	0.19	0.30	0.34
146923	RUNDC1	568.24	599.74	549.61	534.28	556.47	589.51	8.22	8.97	8.39	8.08	8.09	8.34	13.76	15.09	14.28	14.16	14.40	14.95	8.53	8.17	14.38	14.50
818	CAMK2G	1143.00	940.00	1147.00	342.00	379.64	374.00	20.48	16.65	20.70	6.32	6.87	6.70	34.28	28.01	35.25	11.06	12.24	12.01	19.28	6.63	32.51	11.77
29078	NDUFAF4	571.00	572.00	483.00	547.00	559.00	576.00	15.63	15.51	13.33	15.33	15.42	15.41	26.17	26.09	22.70	26.85	27.45	27.64	14.82	15.39	24.99	27.31
81567	TXNDC5	63.00	84.00	78.00	116.00	131.00	129.00	1.38	1.82	1.72	2.60	2.89	2.77	2.32	3.07	2.93	4.55	5.15	4.96	1.64	2.75	2.77	4.89
57171	DOLPP1	415.00	415.00	413.00	339.00	397.00	421.00	12.93	12.77	12.93	10.76	12.41	12.75	21.64	21.48	22.02	18.85	22.09	22.87	12.88	11.97	21.71	21.27
10923	SUB1	4968.00	4671.00	4664.00	4339.00	4420.00	4596.00	91.20	85.06	86.42	81.51	81.77	82.67	152.64	143.03	147.12	142.78	145.60	148.27	87.56	81.98	147.60	145.55
155368	METTL27	1.00	0.00	3.00	1.00	1.00	2.00	0.09	0.00	0.24	0.09	0.09	0.17	0.15	0.00	0.41	0.16	0.16	0.31	0.11	0.12	0.19	0.21
29886	SNX8	297.00	282.00	311.00	441.00	450.00	487.00	3.91	3.68	4.13	5.93	5.97	6.28	6.54	6.19	7.03	10.39	10.64	11.27	3.91	6.06	6.59	10.77
51478	HSD17B7	300.00	288.00	355.00	346.00	336.00	357.00	14.21	13.64	16.91	17.02	15.99	16.58	23.78	22.93	28.79	29.81	28.48	29.74	14.92	16.53	25.17	29.34
55703	POLR3B	228.00	214.00	238.00	219.00	186.00	226.00	3.37	3.17	3.58	3.34	2.78	3.29	5.64	5.33	6.09	5.85	4.95	5.89	3.37	3.14	5.69	5.56
2880	GPX5	0.00	1.00	4.00	3.00	1.00	1.00	0.00	0.05	0.22	0.17	0.06	0.05	0.00	0.09	0.38	0.30	0.10	0.10	0.09	0.09	0.16	0.17
142680	SLC34A3	6.00	5.00	5.00	5.00	4.00	3.00	0.20	0.16	0.17	0.17	0.13	0.10	0.34	0.28	0.29	0.30	0.24	0.17	0.18	0.13	0.30	0.24
259285	TAS2R39	0.00	0.00	0.00	0.00	1.00	0.00	0.00	0.00	0.00	0.00	0.08	0.00	0.00	0.00	0.00	0.00	0.14	0.00	0.00	0.03	0.00	0.05
10229	COQ7	282.00	307.00	298.00	323.00	316.00	355.00	6.93	7.48	7.38	8.12	7.83	8.54	11.60	12.58	12.56	14.23	13.94	15.31	7.26	8.16	12.25	14.49
54986	ULK4	37.00	50.00	55.00	39.00	38.00	52.00	0.54	0.72	0.81	0.58	0.56	0.74	0.90	1.21	1.38	1.02	1.00	1.32	0.69	0.63	1.16	1.11
4174	MCM5	5348.00	5306.00	5704.00	4553.00	4717.00	5003.00	102.78	100.54	111.70	89.23	92.26	96.35	172.01	169.07	190.15	156.31	164.28	172.79	105.01	92.61	177.08	164.46
823	CAPN1	715.00	792.00	805.00	542.00	548.00	531.00	15.58	17.07	17.68	12.07	12.02	11.32	26.08	28.71	30.09	21.14	21.41	20.29	16.78	11.80	28.29	20.95
3373	HYAL1	72.11	64.10	62.43	94.85	74.97	109.77	1.71	1.50	1.49	2.30	1.79	2.54	2.86	2.53	2.54	4.02	3.18	4.56	1.57	2.21	2.64	3.92
56848	SPHK2	998.66	1042.15	994.49	824.98	823.38	812.61	22.23	22.52	21.88	18.49	18.31	17.24	37.20	37.87	37.25	32.40	32.61	30.92	22.21	18.01	37.44	31.98
84875	PARP10	318.00	306.00	306.00	1197.00	1165.00	1212.00	5.76	5.49	5.61	22.13	21.32	21.47	9.64	9.23	9.54	38.76	37.96	38.51	5.62	21.64	9.47	38.41
9775	EIF4A3	4950.00	5087.00	5019.00	4377.00	4481.00	4706.00	177.47	186.69	185.61	162.37	162.88	167.91	297.02	313.94	315.99	284.43	290.02	301.13	183.26	164.39	308.98	291.86
6499	SKIV2L	1140.00	1095.00	1166.00	1012.00	1017.00	1067.00	19.09	18.20	19.69	17.42	16.99	17.64	31.94	30.61	33.53	30.52	30.25	31.63	18.99	17.35	32.03	30.80
56256	SERTAD4	0.00	0.00	0.00	0.00	1.00	2.00	0.00	0.00	0.00	0.00	0.01	0.02	0.00	0.00	0.00	0.00	0.02	0.04	0.00	0.01	0.00	0.02
6041	RNASEL	122.00	112.00	117.00	91.00	102.00	102.00	1.79	1.63	1.74	1.37	1.51	1.47	3.00	2.75	2.96	2.40	2.69	2.64	1.72	1.45	2.90	2.58
51379	CRLF3	626.00	597.00	613.00	670.00	711.00	664.00	14.06	13.29	13.88	15.39	16.09	14.59	23.53	22.35	23.64	26.96	28.65	26.17	13.74	15.36	23.17	27.26
28960	DCPS	703.00	671.00	714.00	617.00	698.00	714.00	7.95	7.53	8.15	7.13	7.96	7.93	13.31	12.67	13.88	12.49	14.18	14.22	7.88	7.67	13.29	13.63
63940	GPSM3	4238.00	4395.00	4452.00	3328.00	3342.00	3697.00	264.84	270.69	279.21	213.30	209.63	223.37	443.25	455.21	475.33	373.65	373.26	400.59	271.58	215.43	457.93	382.50
120406	NXPE2	0.00	2.00	2.00	0.00	1.00	2.00	0.00	0.02	0.03	0.00	0.01	0.03	0.00	0.04	0.04	0.00	0.02	0.05	0.02	0.01	0.03	0.02
221786	FAM200A	253.02	273.07	252.07	247.06	267.07	222.03	6.62	6.96	6.53	6.54	6.97	5.69	11.09	11.71	11.12	11.46	12.41	10.20	6.70	6.40	11.31	11.36
23025	UNC13A	10.00	12.00	13.00	14.00	10.00	9.00	0.06	0.07	0.08	0.09	0.06	0.05	0.10	0.12	0.14	0.15	0.11	0.10	0.07	0.07	0.12	0.12
92822	ZNF276	1013.36	961.92	996.74	933.02	894.32	788.99	15.22	14.29	15.22	13.81	13.34	11.27	25.46	24.03	25.91	24.20	23.75	20.22	14.91	12.81	25.13	22.72
57604	TRMT9B	0.00	3.00	0.00	0.00	1.00	0.00	0.00	0.02	0.00	0.00	0.01	0.00	0.00	0.03	0.00	0.00	0.01	0.00	0.01	0.00	0.01	0.00
730394	GTF2H2C_2	993.68	963.23	914.78	924.11	1041.88	1008.47	39.97	37.83	36.71	37.49	41.76	40.34	66.90	63.62	62.50	65.67	74.35	72.35	38.17	39.86	64.34	70.79
5720	PSME1	3834.00	4043.00	3743.00	3845.00	3942.00	3968.00	324.55	335.80	317.58	334.63	333.97	322.12	543.18	564.70	540.66	586.19	594.66	577.68	325.98	330.24	549.51	586.18
8224	SYN3	9.44	7.66	9.99	5.98	8.50	4.46	0.07	0.06	0.08	0.05	0.07	0.04	0.12	0.10	0.13	0.08	0.12	0.06	0.07	0.05	0.12	0.09
5892	RAD51D	1586.91	1573.00	1668.00	1482.00	1477.00	1503.00	27.22	27.19	27.35	25.37	25.08	25.32	45.55	45.72	46.55	44.44	44.66	45.41	27.25	25.26	45.94	44.84
6924	ELOA	2045.00	2136.00	2018.00	2150.00	2140.00	2240.00	25.53	26.47	25.44	27.44	26.95	27.45	42.73	44.51	43.30	48.06	47.99	49.23	25.81	27.28	43.51	48.43
4681	NBL1	0.00	0.00	0.00	3.42	0.00	3.32	0.00	0.00	0.00	0.12	0.00	0.11	0.00	0.00	0.00	0.20	0.00	0.19	0.00	0.08	0.00	0.13
84164	ASCC2	1634.00	1739.00	1726.00	1798.00	1659.00	1753.00	36.61	38.16	38.61	41.27	37.43	39.10	61.27	64.17	65.73	72.29	66.65	70.13	37.79	39.27	63.72	69.69
285025	CCDC141	2.00	1.00	0.00	3.00	1.00	2.00	0.02	0.01	0.00	0.04	0.01	0.02	0.03	0.02	0.00	0.08	0.03	0.04	0.01	0.02	0.02	0.05
513	ATP5F1D	1173.00	1375.00	1254.00	986.00	919.00	1085.00	134.96	151.69	137.75	114.97	100.48	114.36	225.88	255.09	234.50	201.39	178.92	205.09	141.47	109.94	238.49	195.13
148738	HJV	0.00	0.00	0.00	1.00	1.00	0.00	0.00	0.00	0.00	0.05	0.05	0.00	0.00	0.00	0.00	0.10	0.09	0.00	0.00	0.03	0.00	0.06
3770	KCNJ14	33.02	34.00	29.00	50.00	47.05	66.03	0.54	0.55	0.48	0.83	0.77	1.05	0.90	0.92	0.81	1.46	1.38	1.89	0.52	0.88	0.88	1.58
200315	APOBEC3A	2.03	1.19	2.03	3.79	4.07	0.00	0.12	0.07	0.11	0.22	0.22	0.00	0.19	0.11	0.19	0.39	0.39	0.00	0.10	0.15	0.16	0.26
9086	EIF1AY	3074.00	2660.00	2720.00	2622.00	2793.00	2745.00	169.08	144.35	150.31	147.91	154.33	146.34	282.98	242.74	255.90	259.10	274.79	262.44	154.58	149.53	260.54	265.44
2903	GRIN2A	0.00	0.00	0.00	1.00	0.00	1.00	0.00	0.00	0.00	0.01	0.00	0.01	0.00	0.00	0.00	0.02	0.00	0.02	0.00	0.01	0.00	0.01
7570	ZNF22	1588.00	1607.00	1489.00	1355.00	1361.00	1371.00	50.74	50.83	47.93	44.33	43.79	42.75	84.92	85.48	81.60	77.65	77.97	76.67	49.83	43.62	84.00	77.43
81622	UNC93B1	64.00	41.00	53.00	66.00	89.00	65.00	1.97	1.18	1.54	2.00	2.65	1.90	3.30	1.99	2.63	3.51	4.73	3.41	1.56	2.18	2.64	3.88
10440	TIMM17A	1457.00	1318.00	1314.00	1397.00	1339.00	1395.00	61.97	55.41	56.24	60.88	57.28	57.72	103.71	93.18	95.74	106.65	102.00	103.51	57.87	58.63	97.54	104.05
682	BSG	5018.00	5488.00	5068.00	4221.00	4116.00	3928.00	221.67	239.63	225.19	191.13	182.88	168.74	371.00	402.97	383.36	334.80	325.64	302.62	228.83	180.92	385.78	321.02
9221	NOLC1	4485.00	4929.00	4201.00	4766.00	4737.00	4869.00	75.65	82.43	71.48	82.14	80.50	80.43	126.61	138.62	121.70	143.88	143.34	144.24	76.52	81.02	128.98	143.82
19	ABCA1	12.00	26.00	10.00	8.00	17.00	17.00	0.07	0.15	0.06	0.05	0.11	0.10	0.12	0.26	0.10	0.08	0.20	0.17	0.09	0.09	0.16	0.15
83540	NUF2	2012.00	1906.00	1985.00	1664.00	1774.00	1634.00	71.38	66.45	70.67	60.50	63.45	56.22	119.46	111.75	120.31	105.98	112.98	100.83	69.50	60.06	117.17	106.60
668	FOXL2	0.00	0.00	0.00	6.00	6.00	2.00	0.00	0.00	0.00	0.14	0.13	0.04	0.00	0.00	0.00	0.24	0.24	0.08	0.00	0.10	0.00	0.19
55761	TTC17	959.00	932.00	1012.00	1144.00	1091.00	1145.00	15.07	14.72	15.90	18.55	17.27	17.84	25.22	24.75	27.07	32.49	30.76	31.99	15.23	17.89	25.68	31.75
3681	ITGAD	888.00	892.00	904.00	686.00	699.00	674.00	14.71	14.70	15.42	11.72	11.60	11.18	24.63	24.72	26.26	20.54	20.66	20.06	14.94	11.50	25.20	20.42
5525	PPP2R5A	2660.00	2446.00	2398.00	1900.00	1904.00	1922.00	54.39	47.63	47.74	38.16	38.12	36.97	91.03	80.10	81.28	66.85	67.88	66.30	49.92	37.75	84.14	67.01
140465	MYL6B	517.00	585.00	541.00	441.00	480.00	513.00	53.80	59.97	56.35	46.99	50.17	51.06	90.05	100.84	95.93	82.32	89.33	91.57	56.71	49.41	95.61	87.74
107984138	LOC107984138	358.10	319.16	307.11	366.21	334.23	279.71	8.31	7.46	7.27	8.67	7.92	6.56	13.90	12.55	12.38	15.19	14.11	11.76	7.68	7.72	12.94	13.69
171484	FAM9C	2.00	2.00	2.00	0.00	2.00	1.00	0.07	0.07	0.04	0.00	0.07	0.02	0.12	0.12	0.06	0.00	0.13	0.03	0.06	0.03	0.10	0.05
84102	SLC41A2	499.00	476.00	469.00	530.00	606.00	563.00	6.57	6.24	6.38	7.22	8.15	7.30	11.00	10.50	10.85	12.66	14.50	13.08	6.40	7.56	10.78	13.41
2652	OPN1MW	1.00	1.00	0.00	0.00	1.00	0.00	0.03	0.03	0.00	0.00	0.03	0.00	0.06	0.06	0.00	0.00	0.06	0.00	0.02	0.01	0.04	0.02
55742	PARVA	0.00	2.00	3.00	41.00	54.00	56.00	0.00	0.01	0.02	0.29	0.38	0.38	0.00	0.02	0.04	0.51	0.68	0.69	0.01	0.35	0.02	0.63
1010	CDH12	8.00	6.00	9.00	6.00	13.00	6.00	0.14	0.10	0.15	0.10	0.22	0.10	0.23	0.17	0.26	0.18	0.40	0.18	0.13	0.14	0.22	0.25
22990	PCNX1	2981.00	3189.00	3067.00	3453.00	3528.00	3572.00	15.12	15.91	15.84	18.46	17.66	17.55	25.31	26.76	26.97	32.34	31.45	31.47	15.62	17.89	26.35	31.75
221061	FAM171A1	4.00	10.00	7.00	27.00	29.00	45.00	0.06	0.17	0.12	0.45	0.43	0.71	0.11	0.29	0.21	0.78	0.76	1.28	0.12	0.53	0.20	0.94
284390	ZNF763	38.00	23.00	26.77	29.00	17.00	30.00	0.85	0.51	0.62	0.69	0.39	0.68	1.43	0.86	1.06	1.20	0.69	1.22	0.66	0.59	1.12	1.04
57619	SHROOM3	3.00	4.00	0.00	22.00	26.00	26.00	0.02	0.02	0.00	0.12	0.14	0.14	0.03	0.04	0.00	0.22	0.26	0.25	0.01	0.13	0.02	0.24
92335	STRADA	1392.00	1433.00	1483.00	1388.00	1476.00	1546.00	39.71	40.12	41.94	40.07	42.06	42.01	66.46	67.47	71.40	70.19	74.89	75.33	40.59	41.38	68.44	73.47
5140	PDE3B	227.88	329.00	195.32	147.00	172.25	157.00	2.25	3.19	2.04	1.51	1.71	1.52	3.77	5.37	3.48	2.65	3.05	2.72	2.49	1.58	4.21	2.81
79080	CCDC86	1478.00	1663.00	1390.00	1703.00	1813.00	1933.00	54.81	61.01	51.90	64.68	67.66	69.85	91.73	102.59	88.36	113.31	120.48	125.26	55.91	67.40	94.23	119.68
9827	RGP1	1553.00	1629.73	1618.97	1524.00	1487.00	1571.78	13.40	13.96	14.11	13.43	12.94	13.32	22.42	23.48	24.01	23.53	23.05	23.90	13.82	13.23	23.30	23.49
3818	KLKB1	6.00	4.00	4.00	2.00	3.00	4.00	0.19	0.13	0.13	0.08	0.09	0.08	0.32	0.22	0.22	0.15	0.16	0.15	0.15	0.08	0.25	0.15
4802	NFYC	1307.00	1254.00	1284.00	1172.00	1185.00	1098.00	41.94	39.85	41.46	38.87	38.29	34.50	70.19	67.01	70.58	68.09	68.17	61.88	41.08	37.22	69.26	66.05
4189	DNAJB9	481.00	472.00	450.00	622.00	726.00	606.00	13.16	12.79	12.41	17.41	20.01	16.20	22.02	21.51	21.12	30.50	35.62	29.05	12.79	17.87	21.55	31.72
9774	BCLAF1	6640.00	6056.00	6448.00	7022.00	7180.00	7425.00	73.11	67.79	72.52	79.76	80.91	83.26	122.36	114.00	123.46	139.71	144.07	149.32	71.14	81.31	119.94	144.37
6780	STAU1	3742.00	3900.00	3726.00	3770.00	4014.00	3962.00	68.76	71.11	68.76	71.63	74.22	72.62	115.08	119.58	117.06	125.48	132.15	130.24	69.54	72.82	117.24	129.29
79676	OGFOD2	258.00	260.00	287.00	189.18	204.58	204.00	9.13	9.10	10.16	6.64	7.37	6.90	15.29	15.31	17.30	11.63	13.12	12.37	9.46	6.97	15.97	12.37
6990	DYNLT3	427.00	408.00	367.00	483.00	487.00	422.00	13.29	12.58	11.51	15.39	15.27	12.82	22.25	21.15	19.60	26.97	27.18	23.00	12.46	14.49	21.00	25.72
114971	PTPMT1	446.07	494.84	476.63	401.51	408.99	432.77	11.79	12.98	12.70	10.86	10.89	11.19	19.73	21.82	21.62	19.03	19.38	20.07	12.49	10.98	21.06	19.49
5872	RAB13	20.00	34.00	32.00	31.00	19.00	24.00	1.39	2.19	2.43	2.04	1.26	1.50	2.32	3.68	4.13	3.57	2.24	2.69	2.00	1.60	3.38	2.83
10622	POLR3G	540.87	584.72	483.94	463.81	497.42	452.74	10.43	11.13	9.34	9.10	9.64	8.51	17.46	18.72	15.90	15.93	17.16	15.25	10.30	9.08	17.36	16.11
84859	LRCH3	900.70	946.51	900.59	1041.52	1059.16	1084.34	12.91	13.76	12.26	14.68	14.98	15.16	21.61	23.14	20.88	25.71	26.68	27.18	12.98	14.94	21.88	26.52
107984104	LOC107984104	2.00	0.00	0.00	0.00	0.00	1.00	0.02	0.00	0.00	0.00	0.00	0.01	0.03	0.00	0.00	0.00	0.00	0.02	0.01	0.00	0.01	0.01
725	C4BPB	0.00	0.00	0.00	1.00	2.00	2.00	0.00	0.00	0.00	0.09	0.12	0.09	0.00	0.00	0.00	0.16	0.22	0.15	0.00	0.10	0.00	0.18
51268	PIPOX	2.00	2.00	5.00	2.00	3.71	7.03	0.06	0.07	0.17	0.07	0.13	0.21	0.10	0.11	0.29	0.12	0.22	0.38	0.10	0.14	0.17	0.24
11253	MAN1B1	1009.00	1002.00	1071.00	924.00	998.00	990.00	23.27	22.78	25.08	21.65	23.24	22.07	38.95	38.31	42.70	37.92	41.38	39.58	23.71	22.32	39.99	39.63
2168	FABP1	6.00	13.00	13.00	2.00	0.00	2.00	1.58	3.28	3.36	0.55	0.00	0.48	2.64	5.52	5.72	0.96	0.00	0.87	2.74	0.34	4.63	0.61
483	ATP1B3	2711.00	2532.00	2727.00	2330.00	2431.00	2476.00	100.79	93.12	102.08	88.72	90.96	89.69	168.69	156.60	173.79	155.42	161.96	160.86	98.66	89.79	166.36	159.41
1135	CHRNA2	1.00	2.00	1.00	2.00	4.00	1.00	0.02	0.03	0.02	0.03	0.06	0.02	0.03	0.05	0.03	0.06	0.12	0.03	0.02	0.04	0.04	0.07
4185	ADAM11	9.00	12.00	11.00	12.00	13.00	12.00	0.11	0.15	0.14	0.15	0.17	0.15	0.19	0.25	0.24	0.27	0.30	0.26	0.13	0.16	0.23	0.28
85319	BAGE2	0.00	0.00	0.00	4.90	5.73	1.50	0.00	0.00	0.00	0.18	0.21	0.05	0.00	0.00	0.00	0.32	0.37	0.09	0.00	0.15	0.00	0.26
3991	LIPE	226.00	284.00	262.00	236.00	212.00	252.00	4.97	6.30	6.01	5.14	4.82	5.69	8.32	10.60	10.24	9.00	8.58	10.20	5.76	5.22	9.72	9.26
100271849	MEF2B	17.24	11.06	15.12	24.21	9.45	24.72	0.88	0.56	0.77	1.26	0.48	1.22	1.47	0.93	1.32	2.21	0.86	2.19	0.74	0.99	1.24	1.75
57540	DISP3	0.00	0.00	1.00	2.00	6.00	1.00	0.00	0.00	0.02	0.03	0.11	0.02	0.00	0.00	0.03	0.05	0.20	0.04	0.01	0.05	0.01	0.10
5031	P2RY6	1.00	2.00	1.00	2.00	1.00	1.00	0.05	0.10	0.05	0.10	0.05	0.03	0.08	0.16	0.08	0.18	0.09	0.05	0.07	0.06	0.11	0.11
51068	NMD3	2195.00	2064.00	2168.00	2161.00	2252.00	2278.00	45.84	42.82	45.68	46.22	47.28	46.43	76.71	72.02	77.77	80.97	84.19	83.28	44.78	46.64	75.50	82.81
10544	PROCR	0.00	1.00	0.00	0.00	2.00	1.00	0.00	0.05	0.00	0.00	0.11	0.12	0.00	0.09	0.00	0.00	0.20	0.21	0.02	0.08	0.03	0.14
115098	CCDC124	1475.00	1593.00	1467.00	1289.00	1243.00	1328.00	121.05	128.42	120.44	108.68	102.27	104.82	202.59	215.95	205.04	190.38	182.10	187.99	123.30	105.26	207.86	186.82
1977	EIF4E	1582.00	1581.35	1504.00	1519.00	1560.00	1455.00	8.57	8.48	8.42	8.45	8.56	7.54	14.33	14.26	14.33	14.81	15.24	13.52	8.49	8.18	14.31	14.52
160419	C12orf50	183.36	198.82	200.02	239.45	170.74	277.50	2.97	3.19	3.27	3.96	2.79	4.43	4.96	5.37	5.56	6.94	4.96	7.95	3.14	3.73	5.30	6.62
107987248	LOC107987248	31.00	28.00	41.00	30.00	24.00	38.00	4.77	4.19	6.27	4.77	3.67	5.50	7.98	7.05	10.67	8.35	6.54	9.87	5.08	4.65	8.57	8.25
51773	RSF1	1424.00	1398.00	1507.00	1441.00	1504.00	1515.00	13.90	13.46	14.34	14.46	14.95	14.49	23.26	22.63	24.41	25.34	26.62	25.99	13.90	14.63	23.43	25.98
170370	FAM170B	0.00	0.00	1.00	2.00	0.00	1.00	0.00	0.00	0.05	0.11	0.00	0.05	0.00	0.00	0.09	0.18	0.00	0.09	0.02	0.05	0.03	0.09
5664	PSEN2	49.00	33.00	42.00	57.00	52.00	78.00	1.43	1.01	1.24	1.71	1.54	2.23	2.40	1.69	2.11	2.99	2.75	4.00	1.23	1.83	2.07	3.25
56479	KCNQ5	1179.00	1266.00	1161.00	988.00	1089.00	1016.00	12.03	12.49	11.91	10.15	11.08	10.04	20.13	21.00	20.27	17.79	19.72	18.01	12.14	10.42	20.47	18.51
4338	MOCS2	1110.00	902.00	1027.00	984.00	1031.00	1008.00	18.54	14.87	17.29	16.73	17.31	16.47	31.03	25.00	29.44	29.32	30.82	29.54	16.90	16.84	28.49	29.89
1797	DXO	144.74	174.88	182.34	164.33	177.45	180.54	6.87	8.35	8.66	7.95	8.50	8.28	11.49	14.05	14.75	13.93	15.14	14.86	7.96	8.24	13.43	14.64
386724	AMIGO3	226.00	252.00	288.00	248.00	237.00	272.00	5.11	5.65	6.57	5.74	5.40	6.02	8.55	9.50	11.18	10.05	9.61	10.79	5.78	5.72	9.74	10.15
54946	SLC41A3	416.00	390.00	393.00	313.00	314.00	372.00	13.19	12.51	12.98	9.97	9.85	11.02	22.07	21.04	22.11	17.47	17.54	19.76	12.89	10.28	21.74	18.26
127700	OSCP1	72.00	45.00	53.00	57.00	51.00	56.00	4.51	3.00	3.11	3.57	3.23	3.12	7.55	5.04	5.30	6.25	5.75	5.59	3.54	3.31	5.96	5.86
1495	CTNNA1	1136.00	1216.00	1103.00	1468.00	1506.00	1604.00	20.21	20.79	19.24	25.94	26.62	27.65	33.82	34.96	32.76	45.44	47.40	49.59	20.08	26.74	33.85	47.48
79699	ZYG11B	20.56	21.00	22.00	17.02	40.00	20.56	0.15	0.18	0.17	0.13	0.30	0.17	0.25	0.30	0.30	0.23	0.53	0.31	0.17	0.20	0.28	0.36
100287932	TIMM23	1790.16	1787.48	1708.28	1681.70	1651.79	1748.00	114.70	112.87	109.88	110.60	106.24	108.26	191.97	189.81	187.06	193.73	189.16	194.15	112.48	108.37	189.61	192.35
6132	RPL8	7919.00	8527.00	7990.00	7183.00	7083.00	7719.00	806.55	850.20	813.54	754.70	721.79	752.87	1349.88	1429.72	1385.00	1322.04	1285.20	1350.20	823.43	743.12	1388.20	1319.15
54106	TLR9	12.00	8.00	13.00	1.00	4.00	8.00	0.19	0.13	0.21	0.02	0.07	0.13	0.33	0.22	0.36	0.03	0.12	0.23	0.18	0.07	0.30	0.13
55571	CNOT11	1679.00	1651.00	1616.00	1588.00	1568.00	1568.00	43.75	42.62	42.45	42.34	41.16	39.94	73.22	71.68	72.27	74.18	73.29	71.64	42.94	41.15	72.39	73.04
100132247	NPIPB5	2613.52	2770.36	2622.24	2702.82	2522.53	2686.73	43.02	45.24	43.56	45.49	41.87	43.36	72.00	76.08	74.16	79.69	74.55	77.76	43.94	43.57	74.08	77.33
7278	TUBA3C	675.94	718.97	668.41	550.99	641.73	646.00	31.74	33.35	31.57	26.52	30.30	29.47	53.12	56.09	53.74	46.46	53.95	52.85	32.22	28.76	54.32	51.09
8798	DYRK4	223.00	239.00	212.00	164.00	192.00	167.00	18.34	19.36	17.43	13.97	15.30	12.89	30.69	32.56	29.67	24.47	27.25	23.12	18.38	14.05	30.97	24.95
219771	CCNY	278.00	285.00	271.00	310.00	291.00	323.00	3.40	3.46	3.34	3.86	3.62	3.90	5.68	5.82	5.69	6.76	6.44	7.00	3.40	3.79	5.73	6.73
92421	CHMP4C	0.00	0.00	0.00	15.00	10.13	14.00	0.00	0.00	0.00	0.57	0.38	0.51	0.00	0.00	0.00	1.00	0.67	0.91	0.00	0.49	0.00	0.86
29777	ABT1	1544.00	1540.00	1491.00	1423.00	1530.00	1657.00	33.76	33.38	32.88	31.83	33.72	35.47	56.50	56.14	55.98	55.76	60.04	63.61	33.34	33.67	56.21	59.80
100527963	PMF1-BGLAP	58.73	62.76	73.96	94.46	77.04	94.18	4.90	5.21	6.14	8.15	6.42	7.39	8.20	8.76	10.45	14.27	11.43	13.25	5.42	7.32	9.14	12.98
51293	CD320	936.00	1050.00	1044.00	847.00	853.00	936.00	56.12	62.10	62.85	52.15	51.32	54.27	93.92	104.43	107.00	91.35	91.39	97.34	60.36	52.58	101.78	93.36
10491	CRTAP	160.00	168.00	140.00	101.00	123.00	109.00	1.47	1.54	1.30	0.95	1.14	0.99	2.47	2.59	2.22	1.67	2.04	1.77	1.44	1.03	2.43	1.83
220972	MARCHF8	396.00	422.00	411.00	352.00	385.00	397.00	4.99	5.13	5.16	4.43	4.76	4.77	8.34	8.63	8.79	7.76	8.48	8.55	5.09	4.65	8.59	8.26
51023	MRPS18C	1421.79	1265.47	1317.84	1121.78	1154.76	1062.13	69.93	62.20	65.56	56.60	57.22	51.55	117.04	104.59	111.61	99.15	101.89	92.45	65.90	55.12	111.08	97.83
154661	RUNDC3B	1.00	2.00	2.00	6.00	10.00	3.00	0.02	0.04	0.04	0.11	0.16	0.05	0.03	0.06	0.06	0.19	0.28	0.09	0.03	0.11	0.05	0.19
125931	CEACAM20	0.00	0.00	0.00	0.00	2.00	0.00	0.00	0.00	0.00	0.00	0.04	0.00	0.00	0.00	0.00	0.00	0.07	0.00	0.00	0.01	0.00	0.02
463	ZFHX3	293.00	329.00	324.00	348.00	291.00	317.00	1.39	1.50	1.61	1.66	1.32	1.43	2.33	2.53	2.74	2.92	2.34	2.56	1.50	1.47	2.53	2.61
26286	ARFGAP3	806.00	744.00	752.00	668.00	723.00	716.00	19.21	17.57	18.06	16.29	17.37	16.69	32.14	29.55	30.74	28.54	30.92	29.94	18.28	16.78	30.81	29.80
54436	SH3TC1	2.00	9.00	4.00	266.00	317.00	362.00	0.04	0.15	0.08	4.23	4.90	5.52	0.06	0.25	0.13	7.42	8.73	9.91	0.09	4.88	0.15	8.69
753	LDLRAD4	328.00	300.00	331.00	193.00	195.00	211.00	2.26	2.05	2.28	1.36	1.34	1.42	3.78	3.45	3.89	2.38	2.38	2.55	2.20	1.37	3.71	2.44
27252	KLHL20	661.00	647.00	616.00	646.00	670.00	633.00	11.92	11.55	11.29	11.76	12.22	11.20	19.95	19.43	19.23	20.61	21.75	20.08	11.59	11.73	19.54	20.81
79648	MCPH1	854.00	829.00	869.00	928.00	1001.00	942.00	15.25	14.35	14.53	16.42	17.69	16.35	25.53	24.13	24.74	28.76	31.49	29.32	14.71	16.82	24.80	29.86
6102	RP2	606.00	619.00	589.00	870.00	866.00	816.00	10.32	10.45	10.12	15.15	14.87	13.62	17.27	17.58	17.23	26.53	26.47	24.42	10.30	14.55	17.36	25.81
23254	KAZN	0.00	0.00	0.00	2.00	1.00	0.00	0.00	0.00	0.00	0.04	0.04	0.00	0.00	0.00	0.00	0.06	0.07	0.00	0.00	0.03	0.00	0.04
8174	MADCAM1	0.00	0.00	0.00	0.00	1.00	0.00	0.00	0.00	0.00	0.00	0.05	0.00	0.00	0.00	0.00	0.00	0.08	0.00	0.00	0.02	0.00	0.03
85403	EAF1	1120.00	1121.00	1078.00	1350.00	1374.00	1364.00	15.74	15.63	15.27	19.38	19.49	18.76	26.34	26.29	26.00	33.94	34.71	33.65	15.55	19.21	26.21	34.10
53358	SHC3	0.00	0.00	1.00	1.00	0.00	0.00	0.00	0.00	0.04	0.01	0.00	0.00	0.00	0.00	0.07	0.01	0.00	0.00	0.01	0.00	0.02	0.00
80304	WDCP	746.00	777.00	730.00	694.00	721.00	698.00	12.35	12.72	12.04	11.97	11.97	11.17	20.67	21.39	20.50	20.98	21.32	20.04	12.37	11.70	20.85	20.78
10213	PSMD14	1870.00	1818.00	1776.00	1904.00	1950.00	1870.00	84.67	81.34	80.89	88.35	88.79	82.30	141.71	136.78	137.72	154.77	158.09	147.60	82.30	86.48	138.74	153.49
51503	CWC15	679.00	662.00	621.00	652.00	598.00	657.00	30.92	29.60	28.64	30.57	27.46	28.92	51.74	49.78	48.77	53.55	48.89	51.86	29.72	28.98	50.10	51.43
51474	LIMA1	130.00	117.00	151.00	132.00	140.00	112.00	2.26	2.02	2.68	2.37	2.47	1.90	3.79	3.40	4.57	4.15	4.39	3.41	2.32	2.25	3.92	3.98
494115	RBMXL1	836.27	734.84	794.70	739.11	749.78	709.60	10.73	9.34	10.33	9.71	9.72	8.93	17.96	15.71	17.58	17.02	17.30	16.01	10.13	9.45	17.08	16.78
11113	CIT	1464.00	1584.00	1532.00	1110.00	1103.00	1146.00	10.27	11.00	10.99	7.93	7.80	7.93	17.20	18.50	18.71	13.90	13.88	14.21	10.75	7.89	18.14	14.00
3838	KPNA2	9582.00	9432.00	9294.00	8718.00	8823.00	9335.00	328.65	320.12	320.89	305.95	304.37	312.08	550.03	538.33	546.30	535.94	541.95	559.68	323.22	307.47	544.89	545.86
2015	ADGRE1	0.00	2.00	0.00	1.00	1.00	2.00	0.00	0.05	0.00	0.02	0.03	0.04	0.00	0.08	0.00	0.03	0.05	0.07	0.02	0.03	0.03	0.05
10767	HBS1L	1957.00	1754.00	1816.00	1926.00	1967.00	2258.00	19.38	16.42	18.01	19.17	19.43	21.62	32.43	27.61	30.66	33.58	34.59	38.77	17.94	20.07	30.23	35.65
641	BLM	2045.01	1838.00	1920.00	1829.00	1941.00	1924.00	41.96	35.29	37.76	35.22	38.46	37.52	70.23	59.34	64.29	61.70	68.48	67.30	38.34	37.07	64.62	65.83
506	ATP5F1B	14781.00	14724.00	14681.00	12536.00	13111.00	13273.00	582.27	573.60	582.16	505.88	519.67	509.12	974.51	964.59	991.10	886.17	925.31	913.06	579.34	511.56	976.73	908.18
162699	ELOA3	0.00	0.00	0.00	0.00	0.00	1.00	0.00	0.00	0.00	0.00	0.00	0.04	0.00	0.00	0.00	0.00	0.00	0.06	0.00	0.01	0.00	0.02
122553	TRAPPC6B	1463.00	1375.00	1375.00	1358.00	1328.00	1316.00	32.70	30.48	30.11	31.12	28.62	27.30	54.73	51.25	51.26	54.51	50.96	48.96	31.10	29.01	52.41	51.48
5252	PHF1	976.00	955.00	1009.00	906.00	925.00	947.00	30.96	30.27	32.14	29.42	30.10	29.60	51.81	50.90	54.72	51.54	53.59	53.08	31.12	29.71	52.48	52.74
9242	MSC	23.00	41.00	24.00	27.00	25.00	28.00	0.75	1.33	0.79	0.91	0.82	0.89	1.26	2.24	1.35	1.59	1.47	1.61	0.96	0.87	1.62	1.56
132228	LSMEM2	2.20	0.00	2.24	1.11	3.33	0.00	0.11	0.00	0.11	0.06	0.17	0.00	0.19	0.00	0.19	0.10	0.30	0.00	0.07	0.08	0.13	0.13
2063	NR2F6	109.00	173.00	141.00	103.00	124.00	157.00	4.17	6.54	5.43	4.03	4.77	5.85	6.97	11.00	9.24	7.07	8.49	10.48	5.38	4.88	9.07	8.68
79269	DCAF10	894.00	847.00	884.00	1142.00	1144.21	1209.98	14.08	13.23	13.49	18.99	18.39	20.42	23.57	22.25	22.97	33.26	32.74	36.62	13.60	19.27	22.93	34.21
3927	LASP1	13034.00	14035.00	13202.00	9967.00	10702.00	10877.00	208.96	223.26	213.60	163.39	173.03	171.00	349.73	375.44	363.65	286.22	308.09	306.67	215.27	169.14	362.94	300.33
50618	ITSN2	3193.58	2962.00	3113.00	3119.00	3044.00	3068.00	30.18	27.94	29.69	30.27	29.07	28.60	50.50	46.99	50.55	53.02	51.76	51.29	29.27	29.31	49.35	52.02
3601	IL15RA	438.00	498.00	427.00	1462.00	1277.00	1422.00	19.54	22.03	19.16	66.85	57.35	61.12	32.71	37.05	32.61	117.10	102.11	109.61	20.24	61.77	34.12	109.61
285613	RELL2	220.62	224.21	228.14	193.22	227.96	200.82	6.38	6.30	6.57	5.75	6.75	5.57	10.68	10.60	11.18	10.06	12.02	9.99	6.42	6.02	10.82	10.69
414332	LCN10	0.00	0.00	0.00	0.00	0.00	1.00	0.00	0.00	0.00	0.00	0.00	0.04	0.00	0.00	0.00	0.00	0.00	0.06	0.00	0.01	0.00	0.02
8634	RTCA	1060.00	1046.00	1081.00	1027.00	988.00	1075.00	27.38	26.77	28.14	27.16	25.69	27.15	45.83	45.02	47.90	47.57	45.75	48.70	27.43	26.67	46.25	47.34
83856	FSD1L	293.00	229.00	268.00	232.00	244.00	250.00	2.49	1.93	2.18	2.05	2.01	1.98	4.17	3.25	3.72	3.59	3.58	3.55	2.20	2.01	3.71	3.57
107984638	LOC107984638	40.32	40.84	30.22	40.58	25.08	29.99	2.13	2.13	1.60	2.19	1.33	1.53	3.56	3.58	2.73	3.84	2.37	2.75	1.95	1.68	3.29	2.99
84186	ZCCHC7	1344.00	1360.00	1248.00	1434.00	1477.00	1428.00	31.71	31.21	29.19	34.69	34.46	32.16	53.08	52.48	49.69	60.76	61.36	57.67	30.70	33.77	51.75	59.93
23403	FBXO46	354.00	400.00	395.00	379.00	372.00	374.00	7.47	8.46	8.49	8.26	7.92	7.78	12.49	14.23	14.45	14.48	14.10	13.96	8.14	7.99	13.72	14.18
100131244	ANKRD63	0.00	0.00	0.00	2.00	1.00	0.00	0.00	0.00	0.00	0.03	0.01	0.00	0.00	0.00	0.00	0.05	0.03	0.00	0.00	0.01	0.00	0.03
495	ATP4A	0.00	1.00	0.00	0.00	1.00	3.00	0.00	0.02	0.00	0.00	0.02	0.05	0.00	0.03	0.00	0.00	0.03	0.09	0.01	0.02	0.01	0.04
55252	ASXL2	1932.00	2004.00	1837.00	1893.00	1896.00	2034.00	8.97	9.23	8.66	8.98	8.87	9.27	15.01	15.52	14.74	15.73	15.80	16.63	8.95	9.04	15.09	16.05
7805	LAPTM5	2706.00	2419.00	2702.00	1754.00	1826.00	1636.00	83.22	73.73	83.79	55.22	56.63	49.10	139.28	123.99	142.64	96.73	100.83	88.06	80.25	53.65	135.30	95.21
3421	IDH3G	894.00	922.00	892.00	788.00	812.00	751.00	46.31	47.59	47.14	41.77	42.52	37.69	77.51	80.04	80.25	73.17	75.71	67.60	47.01	40.66	79.27	72.16
91748	MIDEAS	2914.00	3057.00	3061.00	2515.00	2420.00	2479.00	23.25	24.21	24.64	20.41	19.35	19.26	38.91	40.71	41.95	35.76	34.45	34.53	24.03	19.67	40.52	34.91
5998	RGS3	476.00	590.00	544.00	766.00	769.00	857.00	10.92	12.94	11.96	17.21	18.01	18.71	18.28	21.76	20.37	30.14	32.07	33.56	11.94	17.98	20.14	31.92
23265	EXOC7	2993.71	3000.91	3047.63	3133.83	2972.82	3113.84	37.88	37.51	38.38	39.84	37.77	38.59	63.39	63.07	65.35	69.79	67.25	69.21	37.92	38.73	63.94	68.75
8226	PUDP	522.00	537.00	526.00	545.00	528.00	539.00	17.04	16.99	16.93	17.82	16.97	17.02	28.52	28.56	28.83	31.22	30.21	30.52	16.99	17.27	28.64	30.65
115817	DHRS1	124.00	95.00	121.00	87.00	92.00	80.00	6.30	4.77	6.18	4.53	4.70	3.94	10.55	8.02	10.52	7.94	8.37	7.07	5.75	4.39	9.70	7.79
27147	DENND2A	3.00	0.00	3.00	4.00	3.98	2.05	0.05	0.00	0.05	0.07	0.07	0.03	0.09	0.00	0.09	0.12	0.12	0.06	0.03	0.06	0.06	0.10
246184	CDC26	467.00	458.00	458.00	443.00	456.00	502.00	45.55	44.27	44.79	44.19	44.37	46.91	76.23	74.45	76.24	77.42	79.01	84.14	44.87	45.16	75.64	80.19
8898	MTMR2	1060.00	945.00	981.00	1060.00	1115.00	1024.00	14.44	12.84	13.48	14.80	15.35	13.69	24.17	21.59	22.95	25.93	27.33	24.55	13.59	14.61	22.90	25.94
23208	SYT11	1796.00	1672.00	1801.00	1164.00	1208.00	1319.00	21.28	19.67	21.56	14.11	14.44	15.35	35.61	33.07	36.70	24.72	25.71	27.52	20.84	14.63	35.13	25.98
153129	SLC38A9	961.00	906.00	866.00	773.00	819.00	770.00	24.84	23.90	22.56	20.56	21.61	19.68	41.57	40.19	38.41	36.01	38.47	35.29	23.77	20.62	40.06	36.59
9868	TOMM70	2994.00	2929.00	2887.00	3036.00	3281.00	3227.00	45.63	44.29	44.41	47.31	50.43	48.24	76.37	74.49	75.61	82.87	89.79	86.51	44.78	48.66	75.49	86.39
85379	KIAA1671	906.41	923.70	968.29	1153.34	1365.51	1263.15	5.16	5.23	5.58	6.71	7.85	7.08	8.64	8.79	9.49	11.76	13.99	12.70	5.32	7.21	8.97	12.82
57715	SEMA4G	16.00	34.00	25.00	10.00	12.00	10.00	0.23	0.48	0.40	0.14	0.17	0.14	0.38	0.80	0.68	0.25	0.30	0.25	0.37	0.15	0.62	0.27
26052	DNM3	14.00	21.00	22.00	32.00	23.00	27.00	0.15	0.18	0.26	0.37	0.32	0.34	0.25	0.31	0.45	0.65	0.57	0.61	0.20	0.34	0.34	0.61
2250	FGF5	8.39	2.97	10.74	11.99	16.59	4.96	0.10	0.03	0.13	0.14	0.20	0.06	0.16	0.06	0.22	0.25	0.35	0.10	0.09	0.13	0.15	0.23
92745	SLC38A5	1848.00	1947.00	1883.00	2971.00	2770.00	2969.00	66.20	68.36	67.33	107.48	98.27	101.66	110.80	114.96	114.63	188.27	174.97	182.33	67.30	102.47	113.46	181.86
5983	RFC3	2659.00	2509.00	2541.00	2327.00	2450.00	2361.00	84.84	79.06	84.33	75.10	77.34	72.60	141.99	132.95	143.56	131.56	137.72	130.20	82.74	75.01	139.50	133.16
55650	PIGV	171.00	152.00	176.00	139.00	141.00	128.00	2.23	1.97	2.31	1.87	1.84	1.61	3.74	3.31	3.93	3.28	3.27	2.89	2.17	1.77	3.66	3.15
27043	PELP1	1221.00	1351.00	1290.00	1238.00	1230.00	1392.00	14.80	16.25	15.78	15.33	15.04	16.56	24.76	27.33	26.87	26.86	26.77	29.70	15.61	15.64	26.32	27.78
105372704	LOC105372704	14.00	9.00	9.00	6.00	5.00	7.00	0.59	0.37	0.38	0.26	0.21	0.28	0.98	0.63	0.64	0.45	0.37	0.51	0.45	0.25	0.75	0.44
100505679	UBE2Q2L	0.00	0.00	1.00	1.00	6.00	3.00	0.00	0.00	0.03	0.28	0.41	0.30	0.00	0.00	0.05	0.49	0.73	0.54	0.01	0.33	0.02	0.59
24146	CLDN15	373.00	375.00	357.00	386.00	367.00	340.00	11.74	11.70	12.68	12.44	12.07	10.44	19.64	19.67	21.58	21.78	21.49	18.73	12.04	11.65	20.30	20.67
57657	HCN3	94.00	84.00	108.88	55.00	74.79	69.00	1.55	1.37	1.84	0.96	1.25	1.12	2.59	2.31	3.13	1.68	2.22	2.01	1.59	1.11	2.68	1.97
8364	H4C3	26.00	44.00	43.00	38.00	33.00	22.00	11.61	18.36	18.52	17.74	14.24	8.77	19.43	30.88	31.52	31.08	25.36	15.72	16.16	13.58	27.28	24.05
5646	PRSS3	0.00	0.00	0.00	4.00	0.00	6.00	0.00	0.00	0.00	0.33	0.00	0.44	0.00	0.00	0.00	0.57	0.00	0.78	0.00	0.26	0.00	0.45
79746	ECHDC3	1.00	3.00	0.00	14.00	16.00	14.00	0.04	0.13	0.00	0.62	0.69	0.59	0.07	0.21	0.00	1.08	1.23	1.05	0.06	0.63	0.09	1.12
6817	SULT1A1	154.99	161.75	154.27	97.81	74.66	86.43	6.10	6.21	6.11	4.18	2.98	3.37	10.21	10.44	10.40	7.33	5.30	6.05	6.14	3.51	10.35	6.23
2589	GALNT1	1730.00	1602.00	1642.00	1291.00	1369.00	1375.00	28.31	26.01	27.12	21.60	22.59	22.06	47.38	43.74	46.16	37.84	40.22	39.56	27.15	22.08	45.76	39.21
2957	GTF2A1	1101.00	1057.00	1058.00	1122.00	1232.00	1214.00	10.59	10.10	10.28	11.03	11.95	11.46	17.72	16.98	17.49	19.32	21.27	20.55	10.32	11.48	17.40	20.38
8882	ZPR1	1692.00	1674.92	1643.00	1844.75	1834.00	2073.00	15.74	15.47	15.44	17.54	17.22	18.95	26.34	26.02	26.28	30.72	30.65	33.98	15.55	17.90	26.21	31.78
10615	SPAG5	3852.00	3709.00	4051.00	3480.00	3384.00	3611.00	63.97	61.11	67.89	59.09	56.67	58.79	107.06	102.76	115.58	103.52	100.90	105.43	64.32	58.18	108.47	103.28
10973	ASCC3	1967.00	1882.00	1802.00	2339.00	2346.00	2251.00	16.32	15.12	15.11	19.25	19.29	17.99	27.32	25.42	25.73	33.71	34.34	32.26	15.52	18.84	26.16	33.44
56660	KCNK12	13.00	14.00	6.00	17.00	19.00	11.00	0.06	0.06	0.03	0.08	0.08	0.05	0.10	0.10	0.05	0.13	0.15	0.09	0.05	0.07	0.08	0.12
100529251	CKLF-CMTM1	13.06	19.83	16.66	10.58	32.42	7.98	1.77	2.73	2.15	1.50	4.63	1.20	2.96	4.58	3.66	2.62	8.25	2.15	2.22	2.44	3.73	4.34
5984	RFC4	2241.00	1957.00	2084.00	1766.00	1852.00	1949.00	118.89	102.20	110.86	96.02	98.51	100.19	198.98	171.86	188.74	168.21	175.40	179.69	110.65	98.24	186.53	174.43
92370	PXYLP1	139.00	152.00	163.00	129.00	114.00	98.00	2.71	3.00	3.30	2.59	2.29	1.84	4.54	5.05	5.62	4.55	4.07	3.31	3.00	2.24	5.07	3.98
342184	FMN1	10.00	8.00	10.00	14.00	19.45	22.79	0.05	0.04	0.06	0.06	0.09	0.12	0.08	0.07	0.09	0.11	0.16	0.21	0.05	0.09	0.08	0.16
7471	WNT1	0.00	0.00	0.00	0.00	0.00	1.00	0.00	0.00	0.00	0.00	0.00	0.03	0.00	0.00	0.00	0.00	0.00	0.05	0.00	0.01	0.00	0.02
8487	GEMIN2	516.00	493.00	471.00	421.00	477.00	455.00	28.10	26.53	25.83	23.66	26.19	24.08	47.03	44.62	43.98	41.45	46.64	43.19	26.82	24.64	45.21	43.76
1290	COL5A2	1844.00	1676.00	1781.00	1121.00	1149.00	1251.00	18.42	16.63	18.06	11.49	11.66	12.32	30.83	27.96	30.75	20.12	20.76	22.10	17.70	11.82	29.85	20.99
133022	TRAM1L1	1.00	0.00	0.00	0.00	0.00	0.00	0.03	0.00	0.00	0.00	0.00	0.00	0.06	0.00	0.00	0.00	0.00	0.00	0.01	0.00	0.02	0.00
6295	SAG	0.00	1.00	1.00	0.00	2.00	4.00	0.00	0.05	0.05	0.00	0.09	0.24	0.00	0.09	0.09	0.00	0.17	0.43	0.03	0.11	0.06	0.20
8722	CTSF	4.00	13.00	3.00	9.00	8.00	9.00	0.16	0.46	0.12	0.32	0.32	0.31	0.26	0.78	0.20	0.56	0.56	0.55	0.25	0.32	0.41	0.56
92689	FAM114A1	2.00	10.00	7.00	1.00	8.00	6.00	0.04	0.16	0.13	0.02	0.17	0.12	0.06	0.27	0.21	0.03	0.31	0.21	0.11	0.10	0.18	0.18
1	A1BG	0.00	2.00	6.00	0.00	0.00	0.00	0.00	0.04	0.11	0.00	0.00	0.00	0.00	0.06	0.19	0.00	0.00	0.00	0.05	0.00	0.08	0.00
414	ARSD	162.00	169.00	180.00	133.00	124.00	122.00	1.97	2.08	2.27	1.70	1.69	1.56	3.29	3.50	3.86	2.98	3.01	2.80	2.11	1.65	3.55	2.93
10868	USP20	2573.00	2614.00	2664.00	2008.00	1902.00	2085.00	36.36	36.55	37.90	28.87	27.03	28.74	60.85	61.46	64.53	50.56	48.13	51.54	36.94	28.21	62.28	50.08
255324	EPGN	0.00	1.00	2.00	3.00	1.00	2.00	0.00	0.03	0.05	0.08	0.03	0.05	0.00	0.04	0.09	0.14	0.05	0.09	0.03	0.05	0.04	0.09
91949	COG7	219.00	216.00	224.00	228.00	222.00	204.00	4.80	4.68	4.94	5.11	4.89	4.37	8.03	7.87	8.42	8.95	8.71	7.83	4.81	4.79	8.11	8.50
862	RUNX1T1	3.00	4.00	4.00	1.00	5.00	2.00	0.02	0.03	0.03	0.01	0.04	0.02	0.04	0.06	0.06	0.02	0.07	0.03	0.03	0.02	0.05	0.04
55186	SLC25A36	1211.00	1113.00	1195.00	1045.00	1073.00	1097.00	15.47	14.18	15.54	13.80	13.98	14.00	25.89	23.85	26.46	24.18	24.89	25.10	15.06	13.93	25.40	24.72
92815	H2AW	397.00	331.00	394.00	252.00	262.00	262.00	100.54	80.43	98.08	66.35	65.37	61.02	168.26	135.26	166.97	116.23	116.40	109.43	93.02	64.25	156.83	114.02
442319	ZNF727	1.00	0.00	0.00	0.00	3.00	2.00	0.01	0.00	0.00	0.00	0.02	0.01	0.01	0.00	0.00	0.00	0.04	0.03	0.00	0.01	0.00	0.02
64839	FBXL17	435.00	428.00	426.00	362.00	329.00	371.00	5.35	5.25	5.15	4.47	4.07	4.53	8.96	8.83	8.76	7.83	7.24	8.12	5.25	4.36	8.85	7.73
8526	DGKE	550.00	473.00	505.00	456.00	486.00	488.00	4.15	3.55	4.17	3.39	3.42	3.55	6.95	5.96	7.09	5.94	6.10	6.36	3.96	3.45	6.67	6.13
22974	TPX2	16011.00	15636.00	15840.00	14519.00	14414.00	14859.00	293.39	283.98	293.34	272.40	266.91	266.83	491.03	477.55	499.39	477.17	475.25	478.53	290.24	268.71	489.32	476.98
25837	RAB26	2.00	2.00	4.00	4.00	2.00	1.00	0.05	0.08	0.11	0.13	0.05	0.04	0.09	0.14	0.19	0.23	0.10	0.07	0.08	0.07	0.14	0.13
441273	SPDYE2	260.22	285.82	268.74	265.00	218.18	286.46	3.54	4.01	3.89	3.88	3.15	3.86	5.92	6.74	6.62	6.79	5.60	6.93	3.81	3.63	6.43	6.44
7019	TFAM	1571.00	1510.00	1559.00	1529.00	1609.00	1599.00	48.66	55.14	54.18	51.61	50.60	45.55	81.45	92.73	92.23	90.41	90.09	81.69	52.66	49.25	88.80	87.40
5119	CHMP1A	2062.00	2117.00	2199.00	1942.00	1998.00	2201.00	58.45	59.53	62.90	56.48	57.17	61.37	97.83	100.11	107.09	98.93	101.80	110.06	60.29	58.34	101.68	103.60
831	CAST	2607.00	2464.00	2547.00	2278.00	2311.47	2408.00	36.66	34.43	36.22	32.75	32.82	33.25	61.36	57.91	61.67	57.37	58.43	59.62	35.77	32.94	60.31	58.47
915	CD3D	1.00	0.00	0.00	1.00	0.00	0.00	0.14	0.00	0.00	0.14	0.00	0.00	0.23	0.00	0.00	0.25	0.00	0.00	0.05	0.05	0.08	0.08
57184	FAM219B	407.10	387.92	408.52	363.25	383.55	402.89	10.28	11.88	11.55	10.28	8.99	10.02	17.20	19.98	19.67	18.01	16.00	17.97	11.24	9.76	18.95	17.33
84267	C9orf64	631.00	647.00	632.00	636.00	617.00	598.00	16.80	17.42	17.01	17.32	16.54	15.56	28.11	29.30	28.96	30.35	29.46	27.90	17.08	16.47	28.79	29.24
643236	TMEM72	1.00	2.00	0.00	1.00	2.00	1.00	0.02	0.05	0.00	0.03	0.02	0.01	0.04	0.08	0.00	0.04	0.04	0.02	0.02	0.02	0.04	0.03
9990	SLC12A6	330.41	298.41	349.32	240.31	229.89	252.97	2.59	2.53	2.88	2.15	2.17	1.92	4.34	4.25	4.91	3.76	3.86	3.45	2.67	2.08	4.50	3.69
653659	TMEM183B	73.06	137.81	127.53	139.03	115.74	53.91	2.99	5.57	5.24	5.82	4.76	2.14	5.00	9.36	8.93	10.20	8.47	3.84	4.60	4.24	7.76	7.50
9189	ZBED1	732.00	755.00	743.00	725.00	725.00	777.00	10.02	10.25	10.26	10.18	9.99	10.43	16.77	17.23	17.47	17.83	17.78	18.71	10.18	10.20	17.16	18.11
9669	EIF5B	5143.82	5433.53	5193.76	5658.95	5839.64	5592.82	54.83	57.51	55.91	61.65	62.80	58.55	91.76	96.71	95.18	108.00	111.83	105.01	56.08	61.00	94.55	108.28
1056	CEL	27.00	18.00	25.00	22.00	15.00	18.00	0.75	0.49	0.70	0.62	0.42	0.49	1.25	0.83	1.19	1.09	0.75	0.87	0.65	0.51	1.09	0.90
57486	NLN	547.00	521.00	521.00	558.00	505.00	530.00	8.40	7.90	8.09	8.82	7.88	7.94	14.06	13.29	13.77	15.45	14.03	14.24	8.13	8.21	13.71	14.57
84460	ZMAT1	29.00	39.00	27.00	34.00	23.00	31.00	0.43	0.60	0.37	0.49	0.37	0.47	0.72	1.01	0.63	0.85	0.66	0.84	0.47	0.44	0.79	0.78
10681	GNB5	774.00	784.00	757.00	555.16	569.00	566.01	14.56	14.38	14.43	10.61	10.86	10.16	24.37	24.19	24.57	18.58	19.33	18.21	14.46	10.54	24.38	18.71
153527	ZMAT2	1775.00	1706.00	1711.00	1546.00	1508.00	1594.00	81.83	77.71	79.35	73.05	69.91	71.41	136.96	130.68	135.08	127.97	124.48	128.07	79.63	71.46	134.24	126.84
51384	WNT16	46.00	24.00	32.00	39.00	36.00	26.00	1.03	0.53	0.72	0.89	0.81	0.57	1.73	0.90	1.23	1.57	1.45	1.02	0.76	0.76	1.29	1.35
10728	PTGES3	6441.00	6279.00	5973.00	6069.00	5896.00	5989.00	232.00	223.21	216.56	223.92	213.54	209.80	388.29	375.37	368.69	392.25	380.23	376.26	223.92	215.75	377.45	382.91
123103	KLHL33	19.07	25.95	15.87	16.11	27.33	30.59	0.23	0.31	0.20	0.20	0.34	0.35	0.39	0.51	0.34	0.36	0.60	0.62	0.25	0.30	0.41	0.53
23131	GPATCH8	2731.00	2725.34	2802.19	2550.75	2434.29	2336.31	24.03	23.83	25.02	22.92	21.65	20.11	40.21	40.07	42.60	40.15	38.55	36.07	24.29	21.56	40.96	38.26
55902	ACSS2	13.00	15.00	16.00	10.00	8.00	8.00	0.29	0.34	0.36	0.23	0.18	0.18	0.49	0.57	0.62	0.40	0.32	0.31	0.33	0.20	0.56	0.34
6696	SPP1	13.00	21.00	19.00	27.00	23.00	12.00	0.59	0.94	0.87	1.25	1.04	0.53	0.99	1.59	1.48	2.20	1.86	0.94	0.80	0.94	1.35	1.67
57130	ATP13A1	1484.00	1711.00	1639.00	1503.00	1407.00	1535.00	24.21	27.69	26.98	25.07	23.14	24.55	40.52	46.57	45.94	43.92	41.21	44.03	26.29	24.25	44.34	43.05
51079	NDUFA13	1248.00	1379.00	1438.00	1059.00	1112.00	1149.00	301.92	320.64	342.38	266.22	265.36	256.22	505.30	539.20	582.88	466.36	472.50	459.50	321.65	262.60	542.46	466.12
29998	BICRA	565.00	752.00	735.00	724.00	747.00	741.00	6.05	8.12	7.95	8.22	8.13	7.71	10.13	13.65	13.53	14.39	14.48	13.83	7.37	8.02	12.44	14.23
127	ADH4	1.00	0.00	0.00	0.00	0.00	0.00	0.03	0.00	0.00	0.00	0.00	0.00	0.06	0.00	0.00	0.00	0.00	0.00	0.01	0.00	0.02	0.00
220869	CBWD5	602.06	590.14	585.32	935.60	831.46	915.45	43.78	42.91	45.93	60.91	54.60	56.63	73.26	72.16	78.19	106.69	97.22	101.55	44.21	57.38	74.54	101.82
90874	ZNF697	0.00	0.00	1.00	18.00	24.00	22.00	0.00	0.00	0.01	0.22	0.29	0.26	0.00	0.00	0.02	0.39	0.51	0.47	0.00	0.26	0.01	0.46
7529	YWHAB	5609.00	5575.00	5690.00	5452.00	5619.00	5549.00	119.22	117.56	122.07	119.04	120.83	116.03	199.53	197.69	207.81	208.53	215.15	208.09	119.62	118.63	201.68	210.59
55905	RNF114	1893.00	1840.00	1884.00	2091.00	2080.00	2042.00	50.88	48.99	51.04	57.51	56.31	53.64	85.15	82.38	86.89	100.75	100.27	96.20	50.30	55.82	84.81	99.07
6445	SGCG	0.00	0.00	0.00	1.00	0.00	1.00	0.00	0.00	0.00	0.05	0.00	0.04	0.00	0.00	0.00	0.08	0.00	0.08	0.00	0.03	0.00	0.05
1454	CSNK1E	893.51	1011.15	869.16	876.84	891.25	979.00	20.93	23.60	20.86	21.12	21.42	22.69	35.03	39.68	35.52	37.00	38.15	40.69	21.80	21.74	36.74	38.61
8541	PPFIA3	81.00	71.00	83.00	75.00	67.00	83.00	1.06	0.93	1.10	1.01	0.89	1.07	1.78	1.56	1.87	1.76	1.58	1.92	1.03	0.99	1.74	1.75
196951	FAM227B	46.00	36.00	49.57	30.17	39.35	33.00	1.63	1.24	1.53	0.89	1.21	1.24	2.72	2.09	2.61	1.56	2.15	2.23	1.47	1.11	2.47	1.98
117583	PARD3B	3.00	2.00	4.00	21.00	28.00	30.00	0.02	0.02	0.03	0.16	0.22	0.22	0.03	0.03	0.06	0.27	0.39	0.39	0.02	0.20	0.04	0.35
6477	SIAH1	555.73	565.80	571.00	527.64	601.84	580.08	17.33	17.37	17.97	16.84	18.97	17.63	29.00	29.21	30.60	29.50	33.78	31.61	17.56	17.81	29.60	31.63
51241	COX16	257.85	235.09	217.00	243.00	228.00	213.00	10.86	9.78	9.22	10.51	9.68	8.72	18.18	16.44	15.69	18.42	17.23	15.64	9.95	9.64	16.77	17.10
341405	ANKRD33	0.00	0.00	0.00	1.00	2.00	0.00	0.00	0.00	0.00	0.04	0.09	0.00	0.00	0.00	0.00	0.07	0.16	0.00	0.00	0.04	0.00	0.08
102157402	AK6	634.27	599.10	545.63	590.77	670.91	639.30	27.36	25.40	23.60	26.07	28.96	26.73	45.80	42.72	40.18	45.67	51.57	47.95	25.45	27.25	42.90	48.40
9054	NFS1	425.00	422.00	387.00	409.00	369.00	386.00	9.08	8.93	8.34	8.93	7.94	8.07	15.19	15.02	14.19	15.64	14.14	14.47	8.78	8.31	14.80	14.75
402160	CFAP99	18.00	14.00	20.00	8.00	6.00	7.00	0.54	0.40	0.59	0.26	0.19	0.21	0.90	0.67	1.00	0.45	0.34	0.38	0.51	0.22	0.86	0.39
112483	SAT2	128.00	96.00	157.00	107.00	118.00	129.00	11.43	8.22	13.76	9.84	10.60	11.17	19.13	13.81	23.42	17.24	18.88	20.03	11.14	10.54	18.79	18.72
57404	CYP20A1	375.03	377.26	378.99	333.20	289.79	393.00	9.77	9.09	9.83	8.38	6.28	9.29	16.35	15.29	16.74	14.67	11.18	16.67	9.56	7.98	16.13	14.17
5744	PTHLH	0.00	0.00	0.00	17.00	25.00	19.00	0.00	0.00	0.00	0.73	1.09	0.74	0.00	0.00	0.00	1.27	1.94	1.33	0.00	0.85	0.00	1.51
10568	SLC34A2	0.00	0.00	0.00	3.00	2.00	0.00	0.00	0.00	0.00	0.05	0.03	0.00	0.00	0.00	0.00	0.08	0.05	0.00	0.00	0.03	0.00	0.04
91750	LIN52	791.00	730.00	721.00	745.00	863.00	832.00	18.54	16.96	16.86	17.70	20.13	18.64	31.03	28.51	28.71	31.01	35.85	33.43	17.45	18.82	29.42	33.43
8924	HERC2	1345.00	1368.00	1346.00	1132.00	1102.00	1185.00	5.36	5.48	5.35	4.67	4.32	4.71	8.97	9.21	9.10	8.18	7.70	8.45	5.40	4.57	9.09	8.11
148753	FAM163A	0.00	1.00	0.00	1.00	0.00	0.00	0.00	0.02	0.00	0.02	0.00	0.00	0.00	0.04	0.00	0.04	0.00	0.00	0.01	0.01	0.01	0.01
5132	PDC	1.00	2.00	1.00	1.00	3.00	1.00	0.03	0.06	0.06	0.07	0.13	0.06	0.05	0.10	0.11	0.12	0.22	0.11	0.05	0.09	0.09	0.15
5475	PPEF1	3.00	5.00	6.00	8.00	1.00	3.00	0.06	0.11	0.11	0.14	0.02	0.05	0.10	0.18	0.19	0.25	0.03	0.09	0.09	0.07	0.16	0.12
29085	PHPT1	529.00	585.00	466.00	411.00	441.00	418.00	103.58	110.76	90.08	82.98	85.11	75.55	173.35	186.26	153.36	145.35	151.54	135.48	101.47	81.21	170.99	144.12
80032	ZNF556	2.11	1.64	3.09	9.61	9.04	13.00	0.04	0.02	0.09	0.09	0.13	0.23	0.07	0.03	0.15	0.16	0.23	0.42	0.05	0.15	0.08	0.27
162494	RHBDL3	0.00	1.78	0.00	1.00	1.00	0.00	0.00	0.02	0.00	0.01	0.01	0.00	0.00	0.04	0.00	0.02	0.03	0.00	0.01	0.01	0.01	0.02
6882	TAF11	1073.00	999.00	1064.00	1073.00	1078.00	991.00	41.60	38.08	41.82	42.23	41.74	37.22	69.62	64.04	71.19	73.97	74.32	66.75	40.50	40.40	68.28	71.68
896	CCND3	5441.00	5679.00	5509.00	3729.00	4266.00	4185.00	183.33	189.32	187.66	128.99	145.46	137.71	306.83	318.37	319.48	225.96	259.00	246.97	186.77	137.39	314.89	243.98
6128	RPL6	9828.00	9809.00	8955.00	9549.00	9245.00	9442.66	865.07	849.07	787.24	864.17	815.27	797.28	1447.82	1427.82	1340.22	1513.79	1451.66	1429.85	833.79	825.57	1405.29	1465.10
54974	THG1L	923.00	951.00	910.00	969.00	942.00	966.00	20.65	21.08	20.54	22.16	21.23	21.16	34.56	35.46	34.97	38.83	37.80	37.95	20.76	21.52	35.00	38.19
6866	TAC3	0.00	0.00	1.00	0.00	0.00	0.00	0.00	0.00	0.11	0.00	0.00	0.00	0.00	0.00	0.19	0.00	0.00	0.00	0.04	0.00	0.06	0.00
6744	ITPRID2	368.00	311.00	331.00	398.00	433.00	429.00	4.86	4.21	4.45	5.52	5.81	5.68	8.13	7.08	7.57	9.67	10.34	10.18	4.51	5.67	7.59	10.06
5189	PEX1	498.00	471.00	452.00	345.00	406.00	376.00	7.34	7.05	6.81	5.25	5.95	5.39	12.28	11.86	11.59	9.20	10.59	9.67	7.07	5.53	11.91	9.82
112611	RWDD2A	18.00	23.00	27.00	25.00	36.00	28.00	0.27	0.38	0.44	0.42	0.58	0.45	0.46	0.64	0.75	0.74	1.04	0.81	0.36	0.48	0.62	0.86
54828	BCAS3	172.00	191.00	179.00	157.00	198.00	196.00	3.47	3.52	3.66	3.16	4.16	3.79	5.81	5.92	6.23	5.54	7.40	6.80	3.55	3.70	5.99	6.58
55888	ZKSCAN7	0.00	3.00	2.00	9.00	6.04	10.00	0.00	0.05	0.08	0.17	0.16	0.38	0.00	0.09	0.14	0.29	0.29	0.68	0.04	0.24	0.08	0.42
81691	REXO5	379.00	352.00	388.00	312.00	308.00	300.00	9.47	8.65	9.73	8.00	7.78	7.31	15.85	14.55	16.57	14.01	13.85	13.12	9.28	7.70	15.66	13.66
254042	METAP1D	325.00	350.00	339.00	316.00	346.00	301.00	6.75	7.25	7.17	6.76	7.27	6.12	11.29	12.20	12.21	11.84	12.95	10.98	7.06	6.72	11.90	11.92
5481	PPID	310.59	329.23	305.93	334.61	316.55	296.44	11.67	12.24	11.58	12.88	11.97	10.86	19.54	20.58	19.71	22.57	21.32	19.47	11.83	11.90	19.94	21.12
8904	CPNE1	2880.61	3131.97	3028.65	2826.11	2901.63	2993.81	100.51	108.12	106.49	100.81	102.03	101.84	168.21	181.82	181.29	176.59	181.67	182.63	105.04	101.56	177.11	180.30
445347	TARP	482.00	419.00	490.00	291.00	328.00	306.00	22.68	19.12	22.83	13.12	14.21	14.27	37.95	32.16	38.87	22.98	25.30	25.59	21.54	13.87	36.33	24.62
112268092	LOC112268092	0.00	4.00	0.00	0.00	0.00	0.00	0.00	0.14	0.00	0.00	0.00	0.00	0.00	0.23	0.00	0.00	0.00	0.00	0.05	0.00	0.08	0.00
221091	LRRN4CL	4.00	4.00	1.00	5.00	5.00	4.23	0.12	0.12	0.03	0.15	0.15	0.12	0.20	0.20	0.05	0.27	0.27	0.22	0.09	0.14	0.15	0.25
100287171	WASHC1	3913.00	3748.00	3934.00	4081.00	3858.00	3978.00	68.47	72.87	71.77	73.12	72.20	76.25	114.59	122.54	122.19	128.09	128.55	136.76	71.04	73.86	119.77	131.13
23464	GCAT	100.00	112.00	101.00	81.00	81.00	92.00	4.73	5.24	4.76	3.99	3.90	4.29	7.91	8.82	8.10	6.99	6.95	7.69	4.91	4.06	8.28	7.21
27106	ARRDC2	391.00	422.00	407.00	307.00	333.00	369.00	10.15	10.81	10.62	8.13	8.69	9.33	16.99	18.17	18.07	14.24	15.46	16.74	10.53	8.72	17.74	15.48
57192	MCOLN1	410.00	390.00	427.00	444.00	492.00	502.00	13.24	12.47	13.89	14.68	16.00	15.82	22.16	20.96	23.65	25.71	28.48	28.37	13.20	15.50	22.26	27.52
80724	ACAD10	330.00	305.00	304.00	318.00	279.00	331.00	5.15	4.70	4.77	5.06	4.38	5.04	8.62	7.90	8.13	8.86	7.80	9.04	4.87	4.83	8.22	8.57
255231	MCOLN2	136.00	128.00	137.00	193.00	193.00	184.00	2.86	2.69	2.90	4.16	4.08	3.94	4.78	4.52	4.93	7.28	7.26	7.06	2.82	4.06	4.74	7.20
718	C3	158.00	301.00	197.00	76.00	82.00	83.00	1.86	3.51	2.34	0.91	0.97	0.96	3.11	5.91	3.98	1.60	1.73	1.72	2.57	0.95	4.33	1.68
84080	ENKD1	199.00	220.00	206.00	156.00	141.00	158.33	8.96	9.69	9.31	7.16	6.32	6.91	14.99	16.29	15.85	12.55	11.25	12.39	9.32	6.80	15.71	12.06
10758	TRAF3IP2	12.73	13.02	10.36	18.10	10.95	23.99	0.15	0.13	0.11	0.19	0.11	0.24	0.25	0.22	0.18	0.34	0.20	0.43	0.13	0.18	0.22	0.32
55755	CDK5RAP2	1745.00	1623.00	1718.00	1649.00	1535.00	1631.00	17.58	16.26	17.18	17.11	15.34	15.88	29.43	27.34	29.24	29.98	27.32	28.48	17.01	16.11	28.67	28.59
6845	VAMP7	1495.00	1260.00	1379.00	1271.00	1355.00	1281.00	37.70	31.50	35.09	32.79	34.49	31.65	63.09	52.97	59.74	57.44	61.41	56.75	34.76	32.98	58.60	58.53
9907	AP5Z1	779.73	744.55	823.95	1134.15	1207.15	1265.97	8.66	8.20	9.24	12.87	13.54	13.79	14.49	13.80	15.72	22.55	24.11	24.73	8.70	13.40	14.67	23.80
8607	RUVBL1	2438.05	2412.17	2259.57	2254.86	2171.56	2287.99	88.12	86.18	83.06	84.40	79.33	80.66	147.48	144.92	141.41	147.85	141.25	144.66	85.79	81.46	144.60	144.59
8242	KDM5C	3248.00	3417.01	3361.00	3178.00	3367.00	3694.00	34.56	36.11	35.98	34.50	36.04	38.68	57.84	60.72	61.25	60.44	64.17	69.37	35.55	36.41	59.94	64.66
84861	KLHL22	163.00	186.00	213.00	167.00	184.00	147.00	3.25	3.78	4.11	3.26	3.81	2.83	5.44	6.35	6.99	5.72	6.79	5.08	3.71	3.30	6.26	5.86
8910	SGCE	3.00	13.00	9.00	53.00	46.00	44.00	0.12	0.44	0.27	2.00	1.77	1.51	0.20	0.74	0.46	3.50	3.16	2.71	0.28	1.76	0.47	3.12
10233	LRRC23	35.00	39.00	29.00	31.00	32.00	18.00	1.85	1.85	1.44	1.49	1.67	0.82	3.10	3.11	2.45	2.60	2.98	1.47	1.71	1.33	2.89	2.35
54543	TOMM7	300.00	313.00	270.00	237.00	254.00	282.00	35.33	36.05	31.72	28.76	29.87	31.59	59.12	60.62	54.01	50.39	53.18	56.65	34.37	30.07	57.92	53.41
150223	YDJC	581.00	740.00	661.00	657.00	602.00	635.00	36.32	45.39	41.41	42.49	37.93	38.46	60.79	76.32	70.50	74.43	67.53	68.97	41.04	39.63	69.20	70.31
3755	KCNG1	0.00	0.00	0.00	0.00	1.00	0.00	0.00	0.00	0.00	0.00	0.03	0.00	0.00	0.00	0.00	0.00	0.05	0.00	0.00	0.01	0.00	0.02
25966	C2CD2	60.00	41.00	55.00	59.00	67.00	80.00	0.67	0.42	0.58	0.67	0.71	0.85	1.12	0.71	0.99	1.17	1.26	1.52	0.56	0.74	0.94	1.32
6487	ST3GAL3	123.00	127.00	149.00	155.00	145.00	158.00	3.79	3.96	4.76	4.70	4.70	4.69	6.34	6.67	8.11	8.23	8.37	8.41	4.17	4.70	7.04	8.34
51276	ZNF571	0.00	0.00	0.00	6.00	3.00	11.00	0.00	0.00	0.00	0.19	0.09	0.27	0.00	0.00	0.00	0.33	0.16	0.48	0.00	0.18	0.00	0.32
51130	ASB3	236.42	199.41	176.00	229.59	292.45	288.58	7.12	5.82	5.31	7.14	8.98	8.40	11.92	9.79	9.04	12.50	15.98	15.07	6.08	8.17	10.25	14.52
4744	NEFH	0.00	0.00	1.00	1.00	0.00	1.00	0.00	0.00	0.02	0.02	0.00	0.02	0.00	0.00	0.03	0.03	0.00	0.03	0.01	0.01	0.01	0.02
25888	ZNF473	1215.00	1211.00	1164.00	1121.00	1240.00	1181.00	16.38	16.24	15.86	15.44	16.87	15.66	27.41	27.31	27.01	27.04	30.04	28.08	16.16	15.99	27.24	28.39
113263	GLCCI1	285.00	249.00	268.00	247.00	240.00	239.00	3.72	3.23	3.53	3.30	3.16	3.06	6.22	5.42	6.01	5.77	5.63	5.49	3.49	3.17	5.88	5.63
57599	WDR48	621.00	573.00	604.00	613.00	657.00	622.00	9.78	8.98	9.63	9.91	10.46	9.65	16.37	15.11	16.40	17.36	18.63	17.30	9.46	10.01	15.96	17.76
63933	MCUR1	1378.00	1305.96	1216.15	1141.00	1214.00	1238.00	19.07	18.61	17.49	15.60	17.11	17.02	31.91	31.30	29.78	27.33	30.46	30.52	18.39	16.58	31.00	29.44
51061	TXNDC11	520.00	592.00	557.00	523.00	568.00	500.00	10.94	12.39	11.81	11.29	12.07	10.31	18.31	20.84	20.11	19.78	21.49	18.49	11.71	11.22	19.75	19.92
5216	PFN1	20779.00	22009.00	20858.00	18803.00	18827.00	19745.00	2298.65	2384.63	2303.49	2139.88	2079.63	2081.37	3847.11	4010.08	3921.55	3748.51	3702.94	3732.75	2328.92	2100.29	3926.25	3728.07
3824	KLRD1	1209.06	1162.00	1192.92	1246.03	1257.99	1289.30	25.31	22.74	23.32	23.99	25.87	24.09	42.36	38.25	39.69	42.02	46.06	43.20	23.79	24.65	40.10	43.76
4616	GADD45B	2036.00	2363.00	2114.00	3995.00	3662.00	4332.00	108.42	124.12	113.04	218.45	196.12	223.78	181.45	208.72	192.45	382.66	349.21	401.33	115.19	212.78	194.21	377.73
79902	NUP85	1275.00	1260.00	1275.00	1248.00	1216.00	1220.00	41.17	40.04	41.89	41.56	40.01	38.47	68.90	67.33	71.32	72.81	71.24	68.99	41.03	40.01	69.18	71.01
1960	EGR3	0.00	0.00	0.00	1.00	0.00	1.00	0.00	0.00	0.00	0.02	0.00	0.02	0.00	0.00	0.00	0.03	0.00	0.03	0.00	0.01	0.00	0.02
5927	KDM5A	1321.00	1445.00	1373.00	1405.00	1489.00	1506.00	7.38	8.02	7.75	8.02	8.39	8.27	12.35	13.48	13.19	14.04	14.95	14.84	7.72	8.23	13.01	14.61
8446	DUSP11	1089.00	1068.00	1099.00	970.00	1038.00	1124.00	46.69	45.26	47.41	42.62	44.76	46.88	78.15	76.12	80.72	74.65	79.71	84.07	46.45	44.75	78.33	79.48
285386	TPRG1	173.00	140.00	187.00	129.00	141.00	142.00	1.76	1.32	1.88	1.29	1.40	1.36	2.94	2.22	3.20	2.25	2.48	2.44	1.65	1.35	2.79	2.39
25874	MPC2	900.00	829.00	868.00	688.00	700.00	743.00	66.50	60.48	63.03	52.90	51.39	50.60	111.29	101.70	107.31	92.67	91.51	90.75	63.34	51.63	106.77	91.64
55692	LUC7L	685.00	627.00	657.00	725.00	783.00	855.00	27.48	24.99	27.84	31.34	34.24	35.47	46.00	42.02	47.40	54.90	60.97	63.61	26.77	33.68	45.14	59.83
5045	FURIN	2315.00	2973.00	2478.00	3960.00	3851.00	4313.00	34.37	43.84	37.15	60.03	57.69	62.85	57.53	73.72	63.25	105.16	102.72	112.72	38.45	60.19	64.83	106.87
326625	MMAB	179.00	215.00	183.00	167.00	185.00	185.00	7.64	9.86	8.65	7.93	7.93	8.02	12.79	16.58	14.72	13.90	14.12	14.39	8.72	7.96	14.70	14.14
5437	POLR2H	982.00	969.00	1035.00	930.00	1002.00	948.00	64.82	65.54	70.50	62.96	65.12	58.33	108.48	110.21	120.03	110.29	115.95	104.61	66.95	62.14	112.91	110.28
9416	DDX23	3313.00	3453.00	3390.00	3048.00	3162.00	3478.00	64.82	67.00	66.91	61.00	62.37	66.66	108.48	112.66	113.92	106.85	111.05	119.54	66.24	63.34	111.69	112.48
84502	JPH4	1.00	0.00	1.00	1.00	0.00	1.00	0.01	0.00	0.01	0.01	0.00	0.01	0.02	0.00	0.03	0.03	0.00	0.03	0.01	0.01	0.02	0.02
9066	SYT7	1.00	1.00	2.25	6.00	2.00	6.00	0.03	0.01	0.05	0.14	0.03	0.11	0.05	0.02	0.08	0.24	0.06	0.19	0.03	0.09	0.05	0.16
11267	SNF8	1447.00	1411.00	1407.00	1316.00	1275.00	1401.00	66.24	67.61	64.94	61.23	60.59	71.10	110.86	113.70	110.56	107.26	107.88	127.50	66.26	64.31	111.71	114.21
6545	SLC7A4	0.00	0.00	0.00	0.00	2.00	0.00	0.00	0.00	0.00	0.00	0.06	0.00	0.00	0.00	0.00	0.00	0.10	0.00	0.00	0.02	0.00	0.03
398	ARHGDIG	0.00	1.00	0.00	0.00	0.00	0.00	0.00	0.08	0.00	0.00	0.00	0.00	0.00	0.14	0.00	0.00	0.00	0.00	0.03	0.00	0.05	0.00
203260	CCDC107	366.13	341.23	365.11	219.55	252.01	317.99	24.87	23.49	24.83	15.12	17.20	21.18	41.63	39.51	42.28	26.49	30.62	37.99	24.40	17.83	41.14	31.70
6143	RPL19	25944.00	26822.00	24277.00	23086.00	23067.00	23466.00	3305.50	3336.67	3081.47	3031.57	2930.00	2833.83	5532.22	5611.07	5246.02	5310.51	5217.10	5082.21	3241.21	2931.80	5463.10	5203.27
107984751	LOC107984751	0.00	4.00	0.00	2.00	0.00	0.00	0.00	0.02	0.00	0.01	0.00	0.00	0.00	0.03	0.00	0.02	0.00	0.00	0.01	0.00	0.01	0.01
64147	KIF9	50.00	64.00	45.00	60.00	60.00	57.00	3.90	3.41	2.94	3.26	3.19	3.38	6.53	5.73	5.00	5.71	5.68	6.06	3.42	3.28	5.75	5.82
285800	PRR18	3.00	5.00	2.00	5.00	3.00	7.00	0.06	0.10	0.04	0.11	0.06	0.14	0.10	0.17	0.07	0.19	0.11	0.25	0.07	0.10	0.11	0.18
80135	RPF1	1843.00	1663.00	1740.00	1779.00	1846.00	1910.00	64.37	57.47	61.20	63.62	64.90	65.04	107.73	96.65	104.19	111.45	115.55	116.64	61.01	64.52	102.86	114.55
84842	HPDL	365.00	410.00	370.00	272.00	313.00	337.00	14.13	15.70	14.42	10.79	12.19	12.71	23.65	26.40	24.55	18.89	21.71	22.79	14.75	11.90	24.87	21.13
10500	SEMA6C	101.00	130.00	98.00	106.00	89.00	90.00	1.43	1.73	1.36	1.51	1.25	1.12	2.39	2.92	2.32	2.64	2.22	2.01	1.51	1.29	2.54	2.29
729974	RFPL4AL1	1.29	1.19	1.34	0.00	2.21	3.85	0.08	0.08	0.09	0.00	0.14	0.24	0.14	0.13	0.15	0.00	0.26	0.44	0.08	0.13	0.14	0.23
146183	OTOA	1.00	2.00	0.00	4.00	7.00	3.00	0.03	0.05	0.00	0.10	0.17	0.07	0.04	0.08	0.00	0.18	0.31	0.13	0.03	0.11	0.04	0.21
51501	HIKESHI	431.00	438.00	416.00	408.00	426.00	423.00	30.00	30.14	29.06	29.40	29.77	28.59	50.21	50.68	49.47	51.50	53.02	51.28	29.73	29.25	50.12	51.93
22844	FRMPD1	0.00	0.00	1.00	2.00	0.00	0.00	0.00	0.00	0.01	0.03	0.00	0.00	0.00	0.00	0.02	0.05	0.00	0.00	0.00	0.01	0.01	0.02
9081	PRY	1.74	0.00	0.00	5.00	7.75	2.89	0.05	0.00	0.00	0.11	0.17	0.06	0.08	0.00	0.00	0.18	0.30	0.11	0.02	0.11	0.03	0.20
1510	CTSE	0.00	1.00	0.00	0.00	0.00	0.00	0.00	0.04	0.00	0.00	0.00	0.00	0.00	0.06	0.00	0.00	0.00	0.00	0.01	0.00	0.02	0.00
115703	ARHGAP33	628.00	580.00	615.00	466.00	426.00	442.00	10.38	9.29	10.57	8.05	6.95	7.34	17.37	15.63	18.00	14.10	12.38	13.17	10.08	7.45	17.00	13.22
3801	KIFC3	9.00	19.00	7.00	57.00	68.00	73.00	0.17	0.40	0.13	1.15	1.28	1.40	0.29	0.67	0.22	2.01	2.27	2.51	0.23	1.28	0.39	2.26
4201	MEA1	2660.20	2466.89	2478.78	1825.58	1899.83	2030.30	175.46	158.56	162.51	123.68	125.55	129.14	293.66	266.64	276.66	216.66	223.55	231.61	165.51	126.12	278.99	223.94
29990	PILRB	1095.92	945.07	1047.85	947.77	864.61	876.93	55.02	46.88	52.89	48.65	43.73	42.63	92.08	78.83	90.05	85.23	77.86	76.45	51.60	45.00	86.99	79.85
4983	OPHN1	194.82	154.49	192.10	271.81	263.81	234.88	1.56	1.23	1.55	2.22	2.13	1.84	2.60	2.06	2.65	3.89	3.79	3.31	1.45	2.06	2.44	3.66
2580	GAK	2080.00	2128.00	2087.00	1943.00	1918.00	2125.00	29.43	29.76	29.77	28.11	27.45	29.65	49.25	50.05	50.68	49.24	48.88	53.18	29.65	28.40	49.99	50.43
55080	TAPBPL	516.00	581.00	557.00	519.00	519.00	565.00	19.84	21.96	21.48	20.24	19.93	21.14	33.20	36.93	36.57	35.46	35.49	37.92	21.09	20.44	35.57	36.29
170302	ARX	1.00	0.00	0.00	0.00	0.00	0.00	0.02	0.00	0.00	0.00	0.00	0.00	0.04	0.00	0.00	0.00	0.00	0.00	0.01	0.00	0.01	0.00
127602	DNAH14	1.00	0.00	2.00	33.00	43.00	39.00	0.07	0.00	0.05	1.08	1.32	1.61	0.12	0.00	0.08	1.90	2.36	2.88	0.04	1.34	0.07	2.38
554	AVPR2	22.00	9.00	20.00	17.00	13.00	11.00	0.80	0.32	0.73	0.63	0.47	0.39	1.33	0.54	1.24	1.10	0.84	0.70	0.62	0.50	1.04	0.88
336	APOA2	165.00	346.00	194.00	15.00	20.00	29.00	49.26	98.48	56.66	4.67	5.86	7.89	82.44	165.61	96.46	8.17	10.43	14.16	68.13	6.14	114.84	10.92
112942	CFAP36	145.00	157.00	130.00	153.00	157.00	115.00	9.03	9.52	8.18	9.66	9.84	6.94	15.12	16.00	13.93	16.92	17.52	12.44	8.91	8.81	15.02	15.63
57476	GRAMD1B	23.00	11.98	13.00	26.00	20.00	32.00	0.22	0.09	0.10	0.35	0.21	0.29	0.37	0.16	0.18	0.61	0.37	0.53	0.14	0.28	0.24	0.50
51411	BIN2	2162.00	2212.00	2225.00	1928.00	1932.00	1821.00	64.20	64.79	66.38	58.51	57.83	52.68	107.44	108.95	113.00	102.49	102.96	94.47	65.12	56.34	109.80	99.97
107985022	LOC107985022	0.00	3.00	1.00	0.00	0.00	0.00	0.00	0.25	0.09	0.00	0.00	0.00	0.00	0.43	0.15	0.00	0.00	0.00	0.11	0.00	0.19	0.00
7322	UBE2D2	4619.00	4902.00	4568.00	3961.00	4133.00	3874.00	118.75	124.91	118.32	104.12	107.06	97.52	198.74	210.05	201.44	182.40	190.62	174.90	120.66	102.90	203.41	182.64
23765	IL17RA	786.00	767.00	827.00	584.00	609.00	631.00	5.53	5.36	5.88	4.20	4.32	4.36	9.25	9.01	10.00	7.35	7.69	7.83	5.59	4.29	9.42	7.62
57104	PNPLA2	792.00	976.00	905.00	756.00	748.00	755.00	26.21	31.88	30.28	25.57	24.94	24.47	43.86	53.60	51.55	44.78	44.41	43.88	29.46	24.99	49.67	44.36
84230	LRRC8C	2033.00	1957.00	2026.00	1864.00	1862.00	1781.00	17.17	16.43	17.31	16.09	15.89	14.80	28.74	27.62	29.47	28.19	28.30	26.54	16.97	15.59	28.61	27.68
23762	OSBP2	8.00	10.00	12.00	16.00	21.00	13.00	0.16	0.19	0.22	0.29	0.36	0.23	0.26	0.33	0.37	0.51	0.63	0.41	0.19	0.29	0.32	0.52
283951	C16orf91	299.00	331.00	259.00	297.00	270.00	317.00	27.39	29.77	23.75	27.99	24.76	27.84	45.85	50.06	40.43	49.03	44.09	49.93	26.97	26.86	45.45	47.68
10289	EIF1B	591.00	557.00	539.00	542.00	610.00	552.00	48.77	45.18	44.56	45.97	50.44	43.79	81.62	75.98	75.86	80.53	89.81	78.53	46.17	46.73	77.82	82.96
23102	TBC1D2B	4092.00	4457.00	4072.00	3277.00	3272.00	3377.00	41.14	44.51	41.36	33.68	33.20	33.36	68.86	74.84	70.41	59.01	59.11	59.83	42.34	33.41	71.37	59.32
257240	KLHL34	0.00	0.00	0.00	3.00	0.00	2.00	0.00	0.00	0.00	0.05	0.00	0.03	0.00	0.00	0.00	0.09	0.00	0.06	0.00	0.03	0.00	0.05
10785	WDR4	452.00	486.00	469.00	427.00	458.00	519.00	18.54	19.57	18.39	17.78	17.72	19.05	31.03	32.90	31.31	31.15	31.56	34.17	18.83	18.18	31.75	32.29
539	ATP5PO	2669.00	2571.00	2564.00	2209.00	2377.00	2424.00	327.53	308.40	313.78	279.50	291.15	282.58	548.17	518.61	534.20	489.61	518.41	506.78	316.57	284.41	533.66	504.93
6223	RPS19	9138.00	9569.00	9022.00	8527.00	8077.00	9642.00	574.90	578.00	567.54	560.69	505.47	574.94	962.18	971.99	966.20	982.18	900.02	1031.10	573.48	547.03	966.79	971.10
79665	DHX40	1559.00	1434.00	1480.00	1482.00	1488.00	1515.00	28.49	26.37	27.27	27.80	28.18	28.37	47.69	44.35	46.43	48.70	50.18	50.88	27.38	28.12	46.16	49.92
3231	HOXD1	0.00	0.00	0.00	0.00	1.00	0.00	0.00	0.00	0.00	0.00	0.04	0.00	0.00	0.00	0.00	0.00	0.07	0.00	0.00	0.01	0.00	0.02
11164	NUDT5	683.00	667.00	687.00	613.00	608.00	706.00	13.49	12.96	13.68	12.32	12.02	13.57	22.57	21.79	23.28	21.58	21.41	24.34	13.38	12.64	22.55	22.44
1662	DDX10	1060.00	1182.00	1114.00	1344.00	1330.00	1420.00	21.01	23.24	22.28	27.25	26.58	27.57	35.17	39.08	37.93	47.74	47.33	49.45	22.18	27.13	37.39	48.17
5745	PTH1R	0.00	0.00	0.00	1.00	1.00	0.00	0.00	0.00	0.00	0.03	0.03	0.00	0.00	0.00	0.00	0.06	0.06	0.00	0.00	0.02	0.00	0.04
55213	RCBTB1	830.00	744.00	787.00	811.00	833.00	886.00	14.44	12.74	13.45	14.30	14.86	15.03	24.17	21.42	22.89	25.05	26.46	26.96	13.54	14.73	22.83	26.16
9456	HOMER1	0.00	4.00	0.00	3.00	4.00	7.00	0.00	0.05	0.00	0.03	0.06	0.07	0.00	0.08	0.00	0.06	0.11	0.13	0.02	0.05	0.03	0.10
135293	PM20D2	1234.00	1157.63	1160.00	1019.06	1159.00	1076.29	16.50	15.27	15.80	13.82	15.55	14.04	27.61	25.69	26.90	24.22	27.68	25.19	15.86	14.47	26.73	25.70
1580	CYP4B1	0.00	1.00	1.00	1.00	2.00	1.00	0.00	0.04	0.04	0.04	0.07	0.03	0.00	0.06	0.07	0.07	0.12	0.06	0.03	0.05	0.04	0.08
3904	LAIR2	841.00	788.00	873.00	686.00	656.00	706.00	139.60	127.11	144.45	118.03	108.47	109.73	233.65	213.75	245.91	206.76	193.14	196.79	137.05	112.08	231.10	198.90
81857	MED25	2095.00	2378.00	2316.00	2152.00	2088.00	2197.00	54.08	62.51	61.33	57.12	53.72	55.68	90.51	105.12	104.41	100.06	95.65	99.87	59.31	55.51	100.01	98.53
4154	MBNL1	6144.00	5624.00	5859.00	5238.00	5587.00	5181.00	70.38	63.57	67.70	61.16	64.60	58.25	117.80	106.90	115.25	107.14	115.03	104.47	67.22	61.34	113.32	108.88
273	AMPH	7.00	5.00	7.00	40.00	29.00	42.00	0.14	0.10	0.14	0.76	0.53	0.78	0.23	0.16	0.24	1.32	0.95	1.40	0.13	0.69	0.21	1.22
57157	PHTF2	1066.00	976.00	1017.00	1045.00	1077.00	1030.00	14.45	12.46	13.11	13.77	14.02	13.14	24.19	20.96	22.33	24.12	24.97	23.56	13.34	13.64	22.49	24.22
1616	DAXX	3433.00	3437.00	3499.00	3388.00	3432.00	3488.00	92.24	90.75	93.80	94.15	91.82	93.66	154.37	152.61	159.69	164.93	163.50	167.98	92.26	93.21	155.56	165.47
54821	ERCC6L	939.00	908.00	946.00	890.00	869.00	900.00	13.84	13.26	14.07	13.39	12.90	13.01	23.16	22.29	23.95	23.46	22.97	23.34	13.72	13.10	23.13	23.26
149461	CLDN19	1.00	1.56	0.00	0.00	0.00	1.00	0.02	0.03	0.00	0.00	0.00	0.02	0.03	0.05	0.00	0.00	0.00	0.04	0.02	0.01	0.03	0.01
25766	PRPF40B	69.89	66.67	64.76	46.86	37.57	55.01	1.10	1.04	1.09	0.78	0.60	0.90	1.84	1.74	1.85	1.37	1.06	1.62	1.08	0.76	1.81	1.35
114822	RHPN1	0.00	2.00	0.00	1.00	1.00	2.00	0.00	0.03	0.00	0.02	0.02	0.03	0.00	0.06	0.00	0.03	0.03	0.06	0.01	0.02	0.02	0.04
23140	ZZEF1	1652.00	1760.00	1746.00	1800.00	1797.00	1871.00	9.37	9.79	9.76	10.48	10.20	10.18	15.69	16.46	16.62	18.36	18.17	18.26	9.64	10.29	16.26	18.26
653781	POTEJ	0.97	3.00	0.00	0.00	0.00	1.00	0.02	0.07	0.00	0.00	0.00	0.02	0.04	0.12	0.00	0.00	0.00	0.04	0.03	0.01	0.05	0.01
3459	IFNGR1	647.00	563.00	517.00	568.00	551.00	593.00	20.77	17.99	16.81	18.75	17.92	18.70	34.77	30.26	28.62	32.85	31.91	33.54	18.52	18.46	31.22	32.77
100885848	PTGES3L	11.09	8.43	8.37	5.17	2.00	10.00	0.56	0.39	0.41	0.26	0.10	0.49	0.93	0.65	0.69	0.45	0.18	0.88	0.45	0.28	0.76	0.50
80219	COQ10B	571.00	584.00	571.00	729.00	716.00	722.00	16.94	17.21	17.07	22.16	21.46	20.90	28.35	28.95	29.07	38.81	38.22	37.49	17.07	21.51	28.79	38.17
80003	PCNX2	953.66	948.19	1031.85	811.80	776.51	684.70	9.51	9.68	11.06	7.82	7.95	6.62	15.91	16.27	18.83	13.70	14.15	11.86	10.08	7.46	17.00	13.24
7280	TUBB2A	60.65	71.57	65.72	136.29	125.93	148.54	2.63	3.07	2.87	6.09	5.52	6.30	4.41	5.15	4.88	10.67	9.84	11.30	2.86	5.97	4.81	10.60
22864	R3HDM2	569.00	579.00	604.00	669.00	719.19	651.00	8.47	8.86	9.31	10.33	11.13	9.74	14.18	14.90	15.85	18.10	19.81	17.47	8.88	10.40	14.98	18.46
51499	TRIAP1	392.00	346.00	329.00	318.00	309.00	325.00	26.24	22.82	22.10	21.86	20.76	21.01	43.92	38.37	37.63	38.29	36.96	37.68	23.72	21.21	39.97	37.64
29902	FAM216A	480.00	424.00	390.00	357.00	423.00	333.00	34.12	29.65	27.78	26.06	30.14	22.82	57.10	49.87	47.29	45.65	53.67	40.92	30.52	26.34	51.42	46.75
162655	ZNF519	115.00	96.00	97.00	102.00	125.06	77.00	1.03	0.86	0.88	0.94	1.13	0.68	1.73	1.44	1.50	1.64	2.02	1.22	0.92	0.92	1.56	1.63
6688	SPI1	0.00	0.00	1.00	0.00	1.00	0.00	0.00	0.00	0.02	0.00	0.05	0.00	0.00	0.00	0.04	0.00	0.10	0.00	0.01	0.02	0.01	0.03
112609	MRAP2	0.00	0.00	0.00	0.00	1.00	0.00	0.00	0.00	0.00	0.00	0.03	0.00	0.00	0.00	0.00	0.00	0.06	0.00	0.00	0.01	0.00	0.02
6195	RPS6KA1	2372.00	2422.00	2490.00	1531.00	1595.00	1679.00	48.50	49.01	51.19	32.04	32.82	33.56	81.17	82.42	87.15	56.13	58.44	60.19	49.57	32.81	83.58	58.25
7021	TFAP2B	0.00	0.00	0.00	0.00	0.00	2.00	0.00	0.00	0.00	0.00	0.00	0.02	0.00	0.00	0.00	0.00	0.00	0.04	0.00	0.01	0.00	0.01
7726	TRIM26	4253.00	4049.00	4199.00	6900.00	6553.00	7130.00	79.76	75.12	79.32	132.08	123.92	130.85	133.50	126.33	135.03	231.37	220.65	234.66	78.07	128.95	131.62	228.89
5077	PAX3	1.00	0.00	0.00	2.00	2.00	1.00	0.03	0.00	0.00	0.04	0.04	0.02	0.06	0.00	0.00	0.08	0.07	0.04	0.01	0.03	0.02	0.06
1058	CENPA	630.00	638.00	643.00	537.00	542.00	579.00	33.36	33.33	34.19	29.20	28.90	29.73	55.84	56.04	58.21	51.16	51.46	53.31	33.63	29.28	56.70	51.98
4640	MYO1A	15.00	14.00	23.00	9.00	4.00	8.00	0.28	0.24	0.42	0.16	0.07	0.14	0.48	0.41	0.72	0.28	0.12	0.24	0.31	0.12	0.54	0.21
390940	PINLYP	5.00	4.00	2.00	4.00	3.00	7.00	0.79	0.59	0.18	0.44	0.28	0.90	1.32	0.99	0.31	0.78	0.49	1.62	0.52	0.54	0.87	0.96
54429	TAS2R5	12.00	7.00	13.00	8.00	18.00	17.00	0.80	0.46	0.87	0.55	1.21	1.10	1.34	0.78	1.49	0.96	2.15	1.97	0.71	0.95	1.20	1.69
57189	DENND11	266.28	226.09	193.68	188.38	198.97	221.37	2.20	1.86	1.62	1.80	2.08	1.80	3.69	3.13	2.76	3.15	3.70	3.23	1.89	1.89	3.19	3.36
1439	CSF2RB	383.00	455.00	408.00	447.00	467.00	517.00	4.85	6.43	5.68	6.28	6.28	6.95	8.12	10.81	9.66	11.00	11.18	12.47	5.65	6.50	9.53	11.55
2661	GDF9	23.00	21.00	14.00	16.00	11.00	15.00	0.59	0.55	0.35	0.61	0.34	0.35	0.99	0.93	0.60	1.07	0.61	0.62	0.50	0.43	0.84	0.77
64951	MRPS24	531.36	610.68	560.60	470.35	482.42	484.00	80.25	89.80	84.17	73.40	72.53	68.89	134.31	151.01	143.30	128.58	129.14	123.54	84.74	71.61	142.87	127.09
222255	ATXN7L1	29.00	29.00	45.00	36.00	31.00	37.00	0.48	0.52	0.76	0.47	0.56	0.66	0.80	0.87	1.29	0.83	0.99	1.19	0.59	0.56	0.99	1.00
54874	FNBP1L	5.00	7.00	13.00	102.00	95.00	104.00	0.06	0.11	0.17	1.24	1.21	1.26	0.10	0.18	0.29	2.18	2.16	2.25	0.11	1.24	0.19	2.20
7428	VHL	934.00	969.00	867.00	1041.00	1077.00	1152.00	13.15	13.55	12.32	14.98	15.30	15.89	22.00	22.78	20.97	26.24	27.24	28.49	13.01	15.39	21.92	27.32
2794	GNL1	1607.57	1627.75	1540.52	1389.44	1419.36	1487.00	12.86	13.04	12.45	11.47	11.54	11.94	21.53	21.94	21.19	20.10	20.54	21.41	12.78	11.65	21.55	20.68
11247	NXPH4	1.00	5.00	1.00	22.00	22.00	23.00	0.04	0.23	0.06	0.86	0.85	0.86	0.06	0.39	0.10	1.51	1.51	1.53	0.11	0.86	0.18	1.52
4363	ABCC1	410.00	481.00	440.00	422.00	418.00	362.00	3.90	4.70	4.18	4.21	4.02	3.46	6.53	7.90	7.12	7.37	7.16	6.21	4.26	3.90	7.18	6.91
5685	PSMA4	3765.00	3376.00	3623.00	3880.00	3997.00	3980.00	244.81	216.87	235.23	258.57	260.57	249.11	409.72	364.69	400.47	452.95	463.96	446.75	232.30	256.08	391.63	454.55
343578	ARHGAP40	1.00	1.00	1.00	0.00	0.00	0.00	0.02	0.02	0.02	0.00	0.00	0.00	0.04	0.04	0.04	0.00	0.00	0.00	0.02	0.00	0.04	0.00
79007	DBNDD1	5.00	16.00	16.00	15.00	18.00	22.00	0.19	0.59	0.60	0.53	0.64	0.70	0.31	0.99	1.02	0.94	1.14	1.26	0.46	0.62	0.77	1.11
84324	SARNP	1027.00	969.00	952.00	859.00	834.00	914.00	96.99	89.80	89.94	83.46	78.83	82.68	162.33	151.02	153.12	146.20	140.36	148.28	92.24	81.66	155.49	144.95
730087	ZNF726	1.00	0.00	1.00	10.00	6.00	5.00	0.05	0.00	0.04	0.32	0.17	0.16	0.08	0.00	0.07	0.56	0.31	0.29	0.03	0.22	0.05	0.39
10309	CCNO	0.00	0.00	0.00	1.00	0.00	0.00	0.00	0.00	0.00	0.06	0.00	0.00	0.00	0.00	0.00	0.10	0.00	0.00	0.00	0.02	0.00	0.03
4296	MAP3K11	1033.00	1130.00	1168.00	970.00	1046.00	1081.00	18.43	20.00	21.03	17.70	18.82	18.90	30.85	33.63	35.80	31.01	33.51	33.90	19.82	18.47	33.43	32.81
124637	CYB5D1	135.00	138.00	134.00	123.00	131.00	149.00	2.46	2.49	2.45	2.29	2.40	2.66	4.12	4.19	4.18	4.01	4.28	4.77	2.47	2.45	4.16	4.35
92017	SNX29	272.00	299.00	269.00	270.00	276.00	276.00	2.13	2.57	2.10	2.42	2.49	1.99	3.57	4.32	3.57	4.24	4.43	3.57	2.27	2.30	3.82	4.08
58480	RHOU	42.00	45.00	49.00	289.00	371.00	380.00	0.66	0.71	0.78	4.67	5.91	5.89	1.11	1.19	1.33	8.18	10.52	10.56	0.72	5.49	1.21	9.75
81029	WNT5B	0.00	0.00	0.00	0.00	1.00	1.00	0.00	0.00	0.00	0.00	0.03	0.03	0.00	0.00	0.00	0.00	0.05	0.05	0.00	0.02	0.00	0.03
440672	NUDT4B	383.32	355.84	336.44	293.74	350.93	342.46	6.62	6.10	5.87	5.19	6.11	5.80	11.08	10.26	9.99	9.09	10.88	10.40	6.20	5.70	10.44	10.12
8344	H2BC6	0.00	0.00	1.00	2.00	2.00	0.00	0.00	0.00	0.30	0.63	0.60	0.00	0.00	0.00	0.51	1.11	1.06	0.00	0.10	0.41	0.17	0.72
100130771	EFCAB10	3.10	1.04	5.16	1.05	5.12	3.14	0.16	0.05	0.34	0.05	0.26	0.23	0.26	0.09	0.57	0.09	0.46	0.41	0.18	0.18	0.31	0.32
10763	NES	16.00	29.00	22.00	6.00	6.00	6.00	0.18	0.32	0.24	0.07	0.07	0.06	0.29	0.53	0.42	0.12	0.12	0.12	0.25	0.07	0.41	0.12
7414	VCL	1359.28	1482.04	1438.47	1761.81	1730.83	1914.72	14.62	16.01	15.80	19.67	19.01	20.23	24.48	26.93	26.90	34.47	33.85	36.28	15.48	19.64	26.10	34.87
6689	SPIB	30.00	31.00	31.00	38.00	29.00	35.57	0.50	0.51	0.52	0.64	0.48	0.58	0.83	0.86	0.88	1.13	0.86	1.04	0.51	0.57	0.86	1.01
79148	MMP28	0.00	0.00	0.00	1.00	2.00	1.00	0.00	0.00	0.00	0.04	0.06	0.03	0.00	0.00	0.00	0.08	0.11	0.06	0.00	0.04	0.00	0.08
100462981	MTRNR2L2	23240.89	24791.04	22721.82	29873.98	27006.33	28335.36	1859.83	1950.77	1821.99	2456.71	2165.96	2181.28	3112.68	3280.48	3101.83	4303.51	3856.67	3911.93	1877.53	2267.98	3165.00	4024.04
100125288	ZGLP1	41.00	32.00	37.00	29.00	38.00	32.00	1.40	1.09	1.28	1.02	1.31	1.07	2.35	1.82	2.17	1.78	2.33	1.92	1.26	1.13	2.11	2.01
9320	TRIP12	6585.00	6601.00	6516.00	7782.00	7688.00	8117.00	48.81	48.75	49.36	59.30	57.87	59.85	81.69	81.98	84.03	103.87	103.05	107.34	48.97	59.01	82.57	104.75
1591	CYP24A1	0.00	0.00	0.00	0.00	1.00	0.00	0.00	0.00	0.00	0.00	0.02	0.00	0.00	0.00	0.00	0.00	0.04	0.00	0.00	0.01	0.00	0.01
79974	CPED1	5.00	8.00	3.00	7.00	5.00	6.00	0.10	0.11	0.04	0.10	0.07	0.10	0.16	0.18	0.07	0.17	0.12	0.17	0.08	0.09	0.14	0.15
253935	ANGPTL5	0.00	2.00	0.00	1.00	0.00	0.00	0.00	0.05	0.00	0.03	0.00	0.00	0.00	0.09	0.00	0.05	0.00	0.00	0.02	0.01	0.03	0.02
79177	ZNF576	440.00	502.00	445.00	357.00	359.00	437.95	12.64	13.93	12.57	9.92	10.41	12.26	21.16	23.42	21.40	17.38	18.53	21.99	13.05	10.86	21.99	19.30
207	AKT1	3327.00	3505.00	3424.00	2976.00	3021.00	3100.00	76.54	79.70	79.62	69.86	70.25	69.79	128.10	134.03	135.54	122.38	125.09	125.16	78.62	69.97	132.56	124.21
27077	B9D1	1.00	1.00	6.00	4.00	9.07	8.88	0.15	0.14	0.47	0.29	0.58	0.35	0.25	0.23	0.79	0.51	1.03	0.62	0.25	0.41	0.42	0.72
51266	CLEC1B	1.00	0.00	0.00	1.00	0.00	0.00	0.02	0.00	0.00	0.02	0.00	0.00	0.03	0.00	0.00	0.03	0.00	0.00	0.01	0.01	0.01	0.01
27097	TAF5L	1347.00	1311.00	1350.00	1215.00	1245.00	1293.00	25.35	24.16	25.55	23.17	23.22	23.63	42.43	40.64	43.50	40.58	41.35	42.39	25.02	23.34	42.19	41.44
3577	CXCR1	4.00	2.00	3.00	0.00	1.00	1.00	0.11	0.05	0.08	0.00	0.03	0.03	0.18	0.09	0.14	0.00	0.05	0.05	0.08	0.02	0.14	0.03
23357	ANGEL1	544.00	613.00	585.00	511.00	559.00	565.00	6.31	7.07	6.86	6.06	6.54	6.59	10.57	11.88	11.67	10.62	11.65	11.82	6.75	6.40	11.37	11.36
4901	NRL	32.00	47.14	46.07	44.00	42.00	29.00	0.55	0.75	0.74	0.71	0.65	0.44	0.92	1.26	1.25	1.24	1.16	0.78	0.68	0.60	1.14	1.06
282996	RBM20	0.00	0.00	1.00	3.00	0.00	1.00	0.00	0.00	0.01	0.02	0.00	0.01	0.00	0.00	0.01	0.03	0.00	0.01	0.00	0.01	0.00	0.01
316	AOX1	4.00	6.00	6.00	5.00	7.00	12.00	0.05	0.07	0.08	0.07	0.09	0.15	0.08	0.13	0.13	0.13	0.16	0.26	0.07	0.10	0.11	0.18
9978	RBX1	856.00	884.00	836.00	730.00	722.00	836.00	56.15	57.13	55.04	49.15	47.53	52.98	93.97	96.07	93.69	86.10	84.63	95.01	56.11	49.89	94.58	88.58
10618	TGOLN2	6875.00	6705.00	6818.00	6205.00	6238.00	6021.08	69.62	67.46	69.78	64.30	63.85	59.91	116.52	113.45	118.79	112.63	113.68	107.45	68.95	62.69	116.25	111.25
120071	LARGE2	4.00	2.00	4.00	1.00	5.00	8.00	0.12	0.07	0.13	0.04	0.14	0.21	0.20	0.12	0.23	0.07	0.26	0.37	0.11	0.13	0.18	0.23
65108	MARCKSL1	23.00	20.00	35.00	49.00	49.00	68.00	1.06	0.91	1.62	2.31	2.27	3.04	1.77	1.53	2.76	4.05	4.04	5.46	1.20	2.54	2.02	4.52
55298	RNF121	614.00	570.00	563.00	528.00	549.00	509.00	17.68	16.26	16.39	15.71	15.90	14.42	29.60	27.34	27.90	27.52	28.31	25.86	16.78	15.34	28.28	27.23
9968	MED12	3192.00	3460.00	3131.00	2928.00	2847.00	2909.00	27.96	30.10	27.70	26.21	25.17	25.04	46.79	50.62	47.16	45.91	44.81	44.91	28.59	25.47	48.19	45.21
29935	RPA4	7.00	9.00	4.00	8.00	10.00	7.00	0.32	0.40	0.18	0.37	0.46	0.31	0.53	0.68	0.31	0.65	0.82	0.56	0.30	0.38	0.51	0.68
152217	NCBP2AS2	202.00	250.00	209.00	169.00	195.00	205.00	19.98	24.26	20.68	17.21	19.30	19.40	33.45	40.79	35.20	30.14	34.37	34.80	21.64	18.64	36.48	33.10
117579	RLN3	1.00	0.00	2.00	0.00	0.00	0.00	0.07	0.00	0.13	0.00	0.00	0.00	0.12	0.00	0.21	0.00	0.00	0.00	0.07	0.00	0.11	0.00
7409	VAV1	1973.00	1880.00	2008.00	1622.00	1648.00	1674.00	44.21	41.83	45.41	37.16	37.28	36.71	74.00	70.35	77.30	65.10	66.37	65.84	43.82	37.05	73.88	65.77
3782	KCNN3	1.14	1.00	1.00	0.00	1.00	2.00	0.01	0.00	0.01	0.00	0.01	0.01	0.01	0.01	0.01	0.00	0.01	0.02	0.01	0.01	0.01	0.01
23506	BICRAL	1069.00	1035.00	976.00	853.00	878.00	923.00	10.22	9.78	9.42	8.31	8.43	8.62	17.11	16.44	16.03	14.56	15.01	15.47	9.81	8.45	16.53	15.01
197131	UBR1	1916.00	1853.00	1849.00	1893.00	1990.00	1894.00	15.03	14.44	14.66	15.18	15.76	14.61	25.16	24.29	24.95	26.59	28.06	26.20	14.71	15.18	24.80	26.95
5101	PCDH9	12.51	6.40	16.12	4.00	12.00	18.00	0.12	0.04	0.12	0.03	0.08	0.11	0.21	0.07	0.20	0.04	0.15	0.20	0.09	0.07	0.16	0.13
100033411	DUXB	1.00	1.00	1.00	1.00	0.00	1.00	0.07	0.07	0.10	0.09	0.00	0.10	0.12	0.12	0.17	0.15	0.00	0.17	0.08	0.06	0.14	0.11
55112	DYNC2I1	242.00	204.00	219.00	242.00	227.00	221.00	4.11	3.37	3.86	4.08	3.89	3.73	6.88	5.66	6.58	7.15	6.92	6.69	3.78	3.90	6.37	6.92
10549	PRDX4	1216.00	1085.00	1041.00	988.00	946.00	1071.00	104.96	92.01	89.97	87.68	81.79	88.76	175.66	154.72	153.17	153.59	145.63	159.19	95.65	86.08	161.18	152.80
57122	NUP107	2807.00	2640.99	2646.00	2790.00	2767.00	2903.00	52.34	48.73	49.21	52.87	52.19	52.72	87.59	81.94	83.78	92.62	92.93	94.55	50.09	52.59	84.44	93.37
4693	NDP	0.00	0.00	0.00	1.00	0.00	0.00	0.00	0.00	0.00	0.04	0.00	0.00	0.00	0.00	0.00	0.07	0.00	0.00	0.00	0.01	0.00	0.02
7485	GET1	347.32	314.25	316.36	269.50	263.14	253.00	16.38	14.61	14.98	13.03	12.41	11.48	27.42	24.57	25.51	22.82	22.09	20.60	15.32	12.31	25.83	21.84
3476	IGBP1	1196.00	1239.00	1239.00	1052.00	1149.00	1172.00	57.34	59.55	60.05	52.42	55.76	55.38	95.97	100.14	102.23	91.82	99.29	99.31	58.98	54.52	99.45	96.81
10695	CNPY3	1225.95	1257.86	1300.92	919.00	933.93	983.84	62.56	63.30	67.02	48.11	47.31	48.05	104.71	106.45	114.09	84.28	84.24	86.18	64.29	47.82	108.42	84.90
127670	TEDDM1	0.00	1.00	1.00	0.00	0.00	0.00	0.00	0.03	0.03	0.00	0.00	0.00	0.00	0.04	0.04	0.00	0.00	0.00	0.02	0.00	0.03	0.00
9050	PSTPIP2	53.54	55.41	52.00	43.00	47.00	42.00	1.17	1.18	1.14	0.95	1.01	0.88	1.95	1.99	1.93	1.66	1.81	1.59	1.16	0.95	1.96	1.69
647042	GOLGA6L10	84.32	73.51	81.16	100.00	99.92	114.34	1.63	1.68	1.39	2.24	2.22	2.32	2.73	2.82	2.37	3.93	3.96	4.16	1.57	2.26	2.64	4.02
550643	NBDY	1.00	1.00	4.00	3.00	2.00	2.00	0.03	0.01	0.06	0.07	0.03	0.06	0.05	0.02	0.10	0.13	0.05	0.10	0.03	0.05	0.06	0.09
51444	RNF138	3155.00	3073.00	2996.00	3115.00	3230.00	3005.00	56.47	54.45	54.17	57.07	58.38	52.70	94.51	91.56	92.23	99.98	103.94	94.50	55.03	56.05	92.77	99.47
3768	KCNJ12	0.89	1.05	0.00	0.00	0.00	1.14	0.01	0.01	0.00	0.00	0.00	0.01	0.02	0.02	0.00	0.00	0.00	0.02	0.01	0.00	0.01	0.01
10083	USH1C	2.00	2.00	2.00	3.00	3.00	6.00	0.06	0.06	0.05	0.05	0.06	0.15	0.10	0.10	0.08	0.09	0.11	0.27	0.06	0.09	0.09	0.16
23779	ARHGAP8	89.00	84.00	107.00	44.00	52.00	54.00	3.78	3.48	4.56	1.88	2.22	2.23	6.32	5.85	7.77	3.30	3.95	4.00	3.94	2.11	6.65	3.75
55224	ETNK2	1.00	1.00	0.00	7.00	7.00	8.00	0.03	0.03	0.00	0.19	0.19	0.24	0.06	0.06	0.00	0.33	0.33	0.43	0.02	0.21	0.04	0.36
4139	MARK1	2.00	1.00	1.00	4.00	1.00	1.00	0.08	0.04	0.01	0.07	0.01	0.01	0.13	0.06	0.02	0.12	0.02	0.02	0.04	0.03	0.07	0.05
9881	TRANK1	449.00	389.00	416.00	2568.00	2483.00	2561.00	2.59	2.21	2.40	15.09	14.32	14.46	4.33	3.72	4.09	26.43	25.51	25.94	2.40	14.62	4.05	25.96
4829	NMBR	0.00	1.00	0.00	1.00	0.00	1.00	0.00	0.03	0.00	0.03	0.00	0.03	0.00	0.06	0.00	0.06	0.00	0.06	0.01	0.02	0.02	0.04
84680	ACCS	13.00	9.00	19.00	20.00	12.00	14.00	0.36	0.25	0.55	0.57	0.26	0.42	0.60	0.42	0.93	1.00	0.46	0.76	0.39	0.42	0.65	0.74
7411	VBP1	1960.00	1665.00	1756.00	1777.00	1689.00	1737.00	85.39	71.72	77.02	79.40	74.08	73.58	142.92	120.60	131.11	139.08	131.90	131.96	78.04	75.69	131.54	134.31
51348	KLRF1	0.00	1.00	1.00	0.00	1.00	0.00	0.00	0.10	0.10	0.00	0.07	0.00	0.00	0.17	0.18	0.00	0.13	0.00	0.07	0.02	0.12	0.04
112812	FDX2	351.00	417.00	379.00	351.00	331.00	410.00	27.97	32.68	30.27	28.75	26.44	31.44	46.82	54.96	51.53	50.35	47.08	56.38	30.31	28.88	51.10	51.27
9374	PPT2	25.00	41.00	31.00	19.00	23.00	24.00	0.90	1.53	1.24	0.73	0.84	0.84	1.50	2.57	2.10	1.28	1.49	1.51	1.22	0.80	2.06	1.43
83638	C11orf68	577.00	594.00	625.00	708.00	654.00	652.00	26.26	26.72	28.61	33.02	29.93	28.85	43.95	44.93	48.71	57.85	53.30	51.73	27.20	30.60	45.86	54.29
2975	GTF3C1	3178.00	3631.00	3467.00	3282.00	3361.00	3569.00	27.39	31.06	30.20	28.89	29.23	30.23	45.84	52.23	51.41	50.60	52.04	54.22	29.55	29.45	49.83	52.29
3916	LAMP1	3860.97	3900.96	3898.96	3594.89	3833.95	3787.95	92.87	93.14	94.66	88.57	93.03	89.13	155.43	156.63	161.15	155.15	165.65	159.85	93.56	90.24	157.74	160.22
6837	MED22	1205.00	1208.00	1239.00	1021.00	1077.00	1111.00	19.31	19.20	20.04	16.73	17.41	17.46	32.33	32.29	34.11	29.31	31.00	31.31	19.52	17.20	32.91	30.54
9056	SLC7A7	4.00	5.00	5.00	17.00	12.00	26.00	0.13	0.16	0.16	0.55	0.39	0.79	0.22	0.27	0.28	0.96	0.70	1.41	0.15	0.58	0.26	1.02
199920	FYB2	2.00	0.00	0.00	1.00	3.00	0.00	0.04	0.00	0.00	0.04	0.06	0.00	0.07	0.00	0.00	0.08	0.11	0.00	0.01	0.03	0.02	0.06
55208	DCUN1D2	435.04	423.33	469.97	422.20	391.73	432.00	5.22	5.45	5.93	5.28	5.19	5.18	8.73	9.16	10.10	9.24	9.25	9.28	5.53	5.22	9.33	9.26
58517	RBM25	5217.00	5131.00	5089.00	5639.00	5672.00	5167.00	71.78	69.81	70.16	79.10	78.51	69.71	120.13	117.40	119.45	138.56	139.79	125.02	70.58	75.77	118.99	134.46
55326	AGPAT5	1154.00	1090.00	1097.00	1127.00	1096.00	1118.00	13.58	12.77	13.05	13.61	13.03	12.95	22.73	21.48	22.22	23.84	23.20	23.22	13.13	13.20	22.14	23.42
2812	GP1BB	2.00	7.00	3.00	2.00	2.00	1.00	0.17	0.59	0.26	0.18	0.17	0.08	0.29	0.99	0.44	0.31	0.31	0.15	0.34	0.14	0.57	0.26
554251	FBXO48	205.71	266.21	245.70	243.54	226.00	235.53	2.48	3.40	3.42	3.09	2.89	2.80	4.16	5.72	5.82	5.41	5.15	5.02	3.10	2.93	5.23	5.19
55347	ABHD10	903.00	809.00	840.00	706.00	718.00	735.00	26.04	21.86	22.49	20.73	22.13	19.99	43.59	36.77	38.28	36.31	39.40	35.85	23.46	20.95	39.55	37.19
92345	NAF1	305.00	327.00	259.00	366.00	329.00	348.00	8.49	8.63	7.36	10.76	9.27	9.31	14.21	14.51	12.52	18.85	16.50	16.70	8.16	9.78	13.75	17.35
6578	SLCO2A1	1.00	5.00	2.00	9.00	12.00	4.00	0.02	0.08	0.06	0.14	0.19	0.06	0.03	0.13	0.10	0.25	0.33	0.11	0.05	0.13	0.09	0.23
6194	RPS6	27504.00	28407.00	26422.00	24538.00	25117.00	26688.00	1472.15	1500.66	1421.34	1346.91	1350.82	1385.04	2463.84	2523.57	2419.75	2359.43	2405.25	2483.95	1464.72	1360.92	2469.05	2416.21
26034	IPCEF1	1507.00	1441.00	1492.00	2130.00	2061.00	2172.00	13.42	12.74	13.42	19.38	18.52	19.00	22.45	21.43	22.84	33.95	32.97	34.08	13.19	18.97	22.24	33.67
6813	STXBP2	1037.00	1090.00	1080.00	946.00	935.00	988.00	37.64	39.14	39.47	35.16	34.14	34.94	62.99	65.81	67.19	61.59	60.79	62.66	38.75	34.75	65.33	61.68
55852	TEX2	361.00	384.46	374.02	328.02	332.40	331.00	4.24	4.45	4.48	3.96	3.92	3.82	7.10	7.49	7.63	6.93	6.97	6.84	4.39	3.90	7.41	6.91
26499	PLEK2	0.00	1.00	0.00	0.00	1.00	2.00	0.00	0.05	0.00	0.00	0.05	0.09	0.00	0.08	0.00	0.00	0.08	0.16	0.02	0.05	0.03	0.08
284370	ZNF615	0.00	0.00	0.00	5.00	9.00	4.00	0.00	0.00	0.00	0.08	0.14	0.06	0.00	0.00	0.00	0.14	0.25	0.12	0.00	0.09	0.00	0.17
2086	ERV3-1	217.54	177.31	173.69	205.56	180.86	149.76	4.33	3.50	3.49	4.18	3.63	2.92	7.25	5.88	5.94	7.33	6.46	5.24	3.77	3.58	6.36	6.34
57578	UNC79	2.00	5.00	2.00	4.00	6.00	6.00	0.01	0.03	0.01	0.03	0.04	0.04	0.02	0.06	0.02	0.05	0.08	0.07	0.02	0.04	0.03	0.07
55610	VPS50	777.95	722.46	754.38	710.95	688.00	787.69	18.56	16.81	16.88	15.42	15.59	17.51	31.06	28.27	28.73	27.00	27.75	31.40	17.42	16.17	29.35	28.72
80760	ITIH5	2.00	2.55	2.10	2.99	1.00	4.99	0.04	0.05	0.04	0.06	0.02	0.10	0.07	0.09	0.07	0.11	0.04	0.18	0.04	0.06	0.08	0.11
2762	GMDS	640.00	581.00	539.00	518.00	517.00	603.00	26.60	24.09	22.67	21.92	22.43	24.38	44.52	40.52	38.59	38.40	39.94	43.73	24.45	22.91	41.21	40.69
11035	RIPK3	0.00	0.00	0.00	0.00	1.00	0.00	0.00	0.00	0.00	0.00	0.04	0.00	0.00	0.00	0.00	0.00	0.07	0.00	0.00	0.01	0.00	0.02
8404	SPARCL1	2.00	2.00	0.00	2.00	11.00	1.00	0.05	0.05	0.00	0.05	0.25	0.02	0.08	0.08	0.00	0.09	0.44	0.04	0.03	0.11	0.05	0.19
9814	SFI1	882.00	817.00	928.00	824.00	794.00	714.00	13.82	12.74	14.73	13.26	12.89	10.95	23.13	21.43	25.08	23.23	22.94	19.63	13.76	12.37	23.21	21.93
6002	RGS12	6.00	5.00	4.00	12.00	13.00	9.00	0.11	0.10	0.07	0.20	0.19	0.13	0.19	0.16	0.12	0.34	0.35	0.23	0.09	0.17	0.16	0.31
6521	SLC4A1	0.00	1.00	0.00	0.00	1.00	0.00	0.00	0.03	0.00	0.00	0.02	0.00	0.00	0.04	0.00	0.00	0.03	0.00	0.01	0.01	0.01	0.01
138162	C9orf116	2.00	2.00	1.00	3.00	1.00	0.00	0.30	0.33	0.17	0.46	0.17	0.00	0.50	0.55	0.28	0.80	0.30	0.00	0.27	0.21	0.44	0.37
11319	ECD	792.00	744.00	747.00	844.00	826.00	797.00	17.60	17.73	17.81	19.84	19.23	17.72	29.46	29.82	30.33	34.75	34.23	31.78	17.71	18.93	29.87	33.59
6122	RPL3	16245.00	16673.00	17058.00	15131.00	14682.00	15211.00	932.10	943.68	983.24	890.60	846.23	845.26	1560.00	1586.92	1673.91	1560.10	1506.77	1515.90	953.01	860.70	1606.94	1527.59
11045	UPK1A	2.00	2.00	3.00	1.00	1.00	2.00	0.12	0.12	0.18	0.05	0.06	0.11	0.20	0.20	0.30	0.10	0.11	0.20	0.14	0.07	0.23	0.14
26084	ARHGEF26	6.00	3.00	0.00	12.00	10.00	8.00	0.07	0.04	0.00	0.15	0.12	0.10	0.12	0.06	0.00	0.26	0.22	0.17	0.04	0.12	0.06	0.22
51050	PI15	2.00	6.00	4.00	13.00	9.00	9.00	0.02	0.05	0.04	0.12	0.08	0.08	0.03	0.09	0.06	0.21	0.15	0.14	0.04	0.09	0.06	0.17
9149	DYRK1B	36.00	44.00	37.00	45.00	39.00	43.00	0.95	1.13	1.00	1.23	1.05	1.12	1.60	1.90	1.70	2.16	1.87	2.00	1.03	1.13	1.73	2.01
10519	CIB1	577.00	721.00	632.00	523.00	607.00	683.00	39.52	48.33	43.51	37.38	41.64	45.21	66.15	81.28	74.07	65.48	74.14	81.07	43.79	41.41	73.83	73.56
554282	FAM72C	936.72	919.61	841.71	894.79	849.41	948.27	27.18	26.10	24.12	26.21	24.71	26.43	45.48	43.89	41.07	45.91	44.00	47.40	25.80	25.78	43.48	45.77
51057	WDPCP	78.89	86.98	84.65	75.30	59.89	96.55	1.39	1.61	1.56	1.40	1.15	1.88	2.32	2.70	2.66	2.46	2.04	3.37	1.52	1.48	2.56	2.62
143684	FAM76B	760.00	685.00	688.00	858.00	804.00	805.00	12.25	10.84	11.03	14.01	12.98	12.59	20.50	18.23	18.77	24.54	23.11	22.58	11.37	13.19	19.17	23.41
79810	PTCD2	711.00	743.00	692.00	649.00	602.00	582.00	8.48	8.92	7.98	9.09	8.08	7.83	14.19	14.99	13.59	15.93	14.39	14.03	8.46	8.33	14.26	14.78
9939	RBM8A	5162.00	5278.14	5205.00	4905.00	4824.00	5215.00	64.92	65.89	66.09	63.06	61.20	64.38	108.65	110.80	112.51	110.46	108.97	115.45	65.63	62.88	110.65	111.63
27329	ANGPTL3	15.00	27.00	17.00	11.00	17.00	20.00	0.33	0.59	0.38	0.25	0.38	0.43	0.55	0.99	0.64	0.43	0.67	0.77	0.43	0.35	0.73	0.62
81631	MAP1LC3B	2077.21	1976.91	2006.87	2208.60	2487.61	2335.19	64.81	61.06	63.08	70.54	78.15	71.11	108.46	102.69	107.40	123.57	139.15	127.54	62.98	73.27	106.18	130.09
123904	NRN1L	2.00	3.00	5.00	6.00	1.00	1.00	0.34	0.49	0.84	1.05	0.17	0.16	0.57	0.83	1.43	1.84	0.30	0.28	0.56	0.46	0.94	0.81
9469	CHST3	3.00	4.00	1.00	35.00	29.00	41.00	0.03	0.03	0.01	0.31	0.26	0.34	0.04	0.06	0.02	0.55	0.46	0.61	0.02	0.30	0.04	0.54
5281	PIGF	284.84	244.75	282.65	318.56	307.70	257.07	16.39	14.35	16.78	18.90	18.05	14.63	27.43	24.13	28.56	33.10	32.15	26.24	15.84	17.19	26.71	30.50
23197	FAF2	2924.00	2768.00	2711.00	2896.00	2869.00	2898.00	42.81	40.49	39.86	44.80	41.95	40.75	71.64	68.08	67.86	78.48	74.69	73.08	41.05	42.50	69.19	75.42
51302	CYP39A1	1.00	2.00	0.00	0.00	4.00	2.00	0.03	0.07	0.00	0.00	0.12	0.07	0.06	0.11	0.00	0.00	0.22	0.12	0.03	0.06	0.06	0.11
1104	RCC1	1493.00	1535.00	1494.00	1254.00	1315.00	1527.00	36.33	37.08	36.81	31.30	32.31	36.39	60.81	62.35	62.67	54.83	57.53	65.27	36.74	33.33	61.94	59.21
126321	MFSD12	456.00	551.00	528.00	433.00	513.00	494.00	14.86	17.48	16.93	14.21	16.67	15.56	24.87	29.39	28.82	24.88	29.68	27.91	16.42	15.48	27.69	27.49
388610	TRNP1	11.00	23.00	11.00	48.00	62.00	62.00	0.38	0.78	0.38	1.68	2.14	2.09	0.64	1.31	0.65	2.95	3.82	3.74	0.51	1.97	0.87	3.50
526	ATP6V1B2	2786.00	2751.00	2759.00	2820.00	2941.00	3012.00	62.98	61.64	62.90	65.22	67.00	66.63	105.40	103.66	107.08	114.24	119.30	119.50	62.51	66.28	105.38	117.68
10370	CITED2	1624.00	1861.00	1629.00	2172.00	2318.00	2141.00	48.79	53.97	49.19	65.15	70.72	62.24	81.66	90.76	83.74	114.12	125.93	111.62	50.65	66.04	85.39	117.22
23284	ADGRL3	0.00	4.00	1.00	3.00	3.00	6.00	0.00	0.03	0.01	0.03	0.01	0.05	0.00	0.05	0.02	0.05	0.03	0.09	0.01	0.03	0.02	0.06
1395	CRHR2	0.00	1.00	3.00	3.00	3.00	2.00	0.00	0.01	0.03	0.03	0.03	0.02	0.00	0.02	0.05	0.05	0.05	0.03	0.01	0.03	0.02	0.04
6606	SMN1	1314.73	1308.77	1237.61	1187.54	1232.62	1612.62	66.69	67.21	64.44	62.64	62.56	78.36	111.61	113.02	109.70	109.73	111.40	140.53	66.11	67.85	111.44	120.55
3547	IGSF1	8.00	17.00	13.00	0.00	3.00	1.00	0.11	0.25	0.18	0.00	0.04	0.04	0.19	0.42	0.31	0.00	0.08	0.07	0.18	0.03	0.31	0.05
92591	ASB16	43.00	51.00	57.00	44.00	49.00	63.00	1.35	1.58	1.80	1.41	1.54	1.92	2.25	2.66	3.06	2.47	2.75	3.45	1.58	1.62	2.66	2.89
644100	ARL14EPL	0.00	0.00	1.00	1.00	5.00	3.00	0.00	0.00	0.04	0.04	0.24	0.13	0.00	0.00	0.07	0.08	0.42	0.23	0.01	0.14	0.02	0.24
11140	CDC37	4118.00	4910.00	4350.00	4043.00	3876.00	4048.00	177.23	209.02	188.57	178.26	167.88	169.21	296.62	351.50	321.04	312.26	298.93	303.46	191.61	171.78	323.05	304.88
51659	GINS2	1614.00	1562.00	1664.00	1391.00	1319.00	1476.00	40.03	38.39	41.61	35.30	32.96	35.80	67.00	64.56	70.84	61.84	58.69	64.21	40.01	34.69	67.47	61.58
58485	TRAPPC1	1317.00	1305.00	1192.00	988.00	984.00	1079.00	145.22	141.52	132.00	111.91	109.25	114.36	243.05	237.98	224.73	196.04	194.52	205.10	139.58	111.84	235.25	198.55
2287	FKBP3	1117.98	1004.98	930.25	975.14	993.42	972.65	70.70	66.28	58.69	63.16	62.77	53.90	118.33	111.46	99.91	110.65	111.77	96.67	65.22	59.94	109.90	106.36
55751	TMEM184C	610.12	608.13	589.32	661.44	754.02	684.16	9.15	9.05	8.92	10.14	11.40	10.06	15.31	15.21	15.18	17.76	20.30	18.04	9.04	10.53	15.23	18.70
8831	SYNGAP1	316.00	280.00	300.00	256.00	249.00	227.00	3.22	2.84	3.09	2.67	2.56	2.27	5.40	4.77	5.27	4.68	4.56	4.08	3.05	2.50	5.15	4.44
100527943	TGIF2-RAB5IF	2.14	2.09	2.25	0.00	0.00	2.26	0.15	0.14	0.16	0.00	0.00	0.15	0.25	0.24	0.26	0.00	0.00	0.27	0.15	0.05	0.25	0.09
8200	GDF5	0.00	0.00	0.00	1.00	1.00	1.00	0.00	0.00	0.00	0.03	0.03	0.03	0.00	0.00	0.00	0.05	0.05	0.05	0.00	0.03	0.00	0.05
1213	CLTC	8028.00	7624.00	7960.00	7509.00	7957.00	8356.00	57.72	54.47	57.79	55.17	57.72	59.08	96.61	91.59	98.39	96.65	102.77	105.96	56.66	57.32	95.53	101.79
6275	S100A4	1.00	2.00	11.00	1.00	0.00	2.00	0.25	0.48	2.61	0.26	0.00	0.46	0.42	0.81	4.45	0.46	0.00	0.83	1.11	0.24	1.89	0.43
3792	KEL	1.00	0.00	5.00	0.00	2.00	5.00	0.04	0.00	0.14	0.00	0.08	0.20	0.07	0.00	0.24	0.00	0.15	0.35	0.06	0.09	0.10	0.17
27163	NAAA	128.00	121.00	155.00	89.00	84.00	67.00	4.59	4.46	5.68	3.51	3.46	2.68	7.69	7.49	9.67	6.15	6.15	4.82	4.91	3.22	8.28	5.71
83986	FAM234A	720.00	776.00	764.00	645.00	638.00	680.00	15.89	16.87	16.99	14.52	14.15	14.61	26.60	28.38	28.92	25.44	25.19	26.20	16.58	14.43	27.97	25.61
161436	EML5	22.47	31.33	33.72	23.42	20.21	27.64	0.14	0.19	0.21	0.16	0.13	0.17	0.23	0.33	0.36	0.27	0.23	0.30	0.18	0.15	0.31	0.27
100132565	GOLGA8F	6.34	21.98	20.91	20.81	28.88	11.82	0.09	0.30	0.40	0.36	0.45	0.14	0.14	0.51	0.69	0.62	0.80	0.26	0.26	0.32	0.45	0.56
30846	EHD2	0.00	1.00	1.00	1.00	0.00	3.00	0.00	0.02	0.02	0.02	0.00	0.05	0.00	0.03	0.03	0.03	0.00	0.10	0.01	0.02	0.02	0.04
55008	HERC6	121.00	91.00	110.00	1155.00	1072.00	1193.00	2.02	1.50	1.85	19.44	18.12	19.39	3.37	2.52	3.15	34.05	32.26	34.78	1.79	18.98	3.01	33.70
7536	SF1	4337.00	5322.00	4886.00	4491.00	4628.00	4612.00	89.35	109.90	102.60	95.00	96.19	92.64	149.54	184.82	174.68	166.41	171.28	166.13	100.62	94.61	169.68	167.94
107983981	LOC107983981	0.00	0.00	0.00	0.00	0.00	1.00	0.00	0.00	0.00	0.00	0.00	0.12	0.00	0.00	0.00	0.00	0.00	0.21	0.00	0.04	0.00	0.07
51093	RRNAD1	640.23	674.95	671.74	617.60	581.75	654.25	22.49	21.99	23.79	21.05	19.65	22.03	37.63	36.98	40.50	36.88	34.99	39.50	22.76	20.91	38.37	37.12
7535	ZAP70	3041.89	3127.00	3210.00	2287.70	2269.01	2256.00	77.21	79.34	82.07	60.20	58.45	57.08	129.22	133.42	139.73	105.46	104.08	102.37	79.54	58.58	134.12	103.97
23386	NUDCD3	1176.00	1177.00	1183.00	1031.00	1095.00	1174.00	15.54	15.39	16.57	14.23	15.60	16.56	26.01	25.88	28.22	24.92	27.78	29.70	15.83	15.46	26.70	27.47
84217	ZMYND12	15.00	9.00	8.00	6.00	9.00	8.00	0.69	0.41	0.37	0.29	0.41	0.35	1.16	0.70	0.62	0.50	0.73	0.62	0.49	0.35	0.83	0.62
5562	PRKAA1	1777.00	1638.00	1615.00	1690.00	1696.00	1665.00	21.60	19.76	19.96	21.00	20.94	19.81	36.15	33.22	33.98	36.78	37.28	35.53	20.44	20.58	34.45	36.53
100505502	LOC100505502	0.00	1.00	1.00	2.00	1.00	0.00	0.00	0.02	0.02	0.05	0.02	0.00	0.00	0.04	0.04	0.08	0.04	0.00	0.01	0.02	0.03	0.04
23051	ZHX3	371.00	312.54	379.13	243.00	247.00	270.00	4.08	3.73	4.23	2.72	2.77	2.74	6.84	6.27	7.20	4.76	4.93	4.91	4.01	2.74	6.77	4.87
7675	ZNF121	404.10	443.00	465.00	535.00	541.11	458.00	4.29	4.50	4.43	4.74	5.42	5.08	7.18	7.57	7.55	8.31	9.65	9.10	4.41	5.08	7.43	9.02
317	APAF1	325.22	339.20	325.11	253.97	229.70	214.56	3.27	3.70	3.26	2.34	2.27	2.14	5.47	6.22	5.56	4.10	4.05	3.84	3.41	2.25	5.75	4.00
8554	PIAS1	1974.05	1878.00	1773.14	1764.56	1956.85	1675.12	24.14	23.26	21.99	22.34	24.19	20.27	40.39	39.11	37.43	39.14	43.08	36.36	23.13	22.27	38.98	39.53
8335	H2AC4	1.00	4.00	3.00	4.00	2.00	7.00	0.24	0.91	0.70	0.98	0.47	1.53	0.40	1.53	1.19	1.72	0.83	2.74	0.62	0.99	1.04	1.76
221301	CALHM4	2.00	0.00	0.00	0.00	0.00	0.00	0.03	0.00	0.00	0.00	0.00	0.00	0.05	0.00	0.00	0.00	0.00	0.00	0.01	0.00	0.02	0.00
51257	MARCHF2	66.00	79.00	72.00	59.00	76.00	48.00	3.19	3.84	3.56	2.53	3.56	2.24	5.34	6.45	6.06	4.43	6.33	4.02	3.53	2.78	5.95	4.93
112267992	LOC112267992	4.00	7.96	5.00	5.83	10.95	2.00	0.06	0.12	0.08	0.09	0.17	0.03	0.10	0.20	0.13	0.16	0.30	0.05	0.09	0.10	0.14	0.17
83706	FERMT3	4339.00	4512.00	4447.00	3306.00	3494.00	3614.00	113.46	116.98	117.39	88.58	92.11	92.56	189.90	196.71	199.85	155.16	164.00	166.00	115.94	91.08	195.49	161.72
221035	REEP3	171.99	157.79	170.01	202.51	185.71	202.06	1.94	1.78	1.98	2.27	2.14	2.22	3.24	3.00	3.36	3.98	3.81	3.99	1.90	2.21	3.20	3.93
51650	MRPS33	587.00	524.01	591.01	577.00	520.00	580.00	8.59	7.61	8.76	8.65	7.68	8.33	14.38	12.79	14.91	15.15	13.67	14.93	8.32	8.22	14.03	14.58
123263	MTFMT	342.00	370.98	344.04	293.00	287.00	334.00	9.75	10.71	9.59	8.81	7.68	9.13	16.31	18.01	16.32	15.44	13.67	16.38	10.02	8.54	16.88	15.16
3077	HFE	8.47	15.14	10.45	10.18	10.07	4.00	0.11	0.19	0.17	0.14	0.21	0.05	0.18	0.32	0.30	0.25	0.37	0.09	0.16	0.13	0.27	0.24
1958	EGR1	585.00	617.00	689.00	415.00	427.00	444.00	11.92	12.47	14.17	8.65	8.77	8.86	19.95	20.97	24.12	15.16	15.62	15.89	12.85	8.76	21.68	15.56
57600	FNIP2	54.62	75.44	69.84	142.72	133.59	153.57	0.67	0.93	0.88	1.64	1.49	1.71	1.13	1.56	1.50	2.87	2.65	3.07	0.83	1.61	1.40	2.86
284716	RIMKLA	346.00	318.00	346.00	255.00	297.00	265.00	1.96	1.78	1.95	1.46	1.68	1.46	3.27	2.99	3.33	2.55	2.99	2.62	1.90	1.53	3.20	2.72
55711	FAR2	217.00	190.00	195.00	317.00	323.00	298.00	3.70	3.22	3.38	5.73	5.76	5.04	6.19	5.41	5.75	10.03	10.26	9.03	3.43	5.51	5.78	9.77
7482	WNT2B	17.66	15.74	9.85	18.38	15.88	18.19	0.14	0.11	0.05	0.10	0.09	0.10	0.24	0.19	0.09	0.18	0.15	0.17	0.10	0.10	0.17	0.17
10827	FAM114A2	558.00	504.00	484.00	471.00	500.00	485.00	10.91	9.84	9.60	9.18	9.82	9.09	18.25	16.55	16.35	16.09	17.49	16.30	10.12	9.36	17.05	16.63
1778	DYNC1H1	7798.00	8276.41	8302.01	8806.00	8598.00	8941.13	23.08	24.35	24.84	26.63	25.70	26.06	38.63	40.95	42.29	46.64	45.76	46.73	24.09	26.13	40.62	46.38
26175	TMEM251	183.00	169.73	181.25	159.00	202.00	160.00	5.16	4.73	5.13	4.56	5.73	4.37	8.63	7.95	8.73	7.99	10.20	7.84	5.01	4.89	8.44	8.68
55662	HIF1AN	1412.00	1436.00	1379.21	1292.01	1344.00	1363.00	11.03	10.95	10.61	10.06	10.45	10.03	18.46	18.41	18.06	17.62	18.60	17.99	10.86	10.18	18.31	18.07
1991	ELANE	1.00	0.00	0.00	1.00	0.00	0.00	0.09	0.00	0.00	0.10	0.00	0.00	0.16	0.00	0.00	0.17	0.00	0.00	0.03	0.03	0.05	0.06
9776	ATG13	1251.39	1226.00	1275.47	1171.86	1252.44	1304.45	17.11	16.28	17.64	15.84	16.87	17.50	28.63	27.37	30.03	27.75	30.03	31.38	17.01	16.74	28.68	29.72
54809	SAMD9	1887.00	1797.00	1853.00	14094.00	14165.00	13904.00	16.84	15.92	16.70	128.52	127.56	121.91	28.18	26.78	28.43	225.13	227.13	218.63	16.49	126.00	27.80	223.63
2073	ERCC5	1390.15	1291.38	1340.29	1088.83	1089.04	1106.52	22.43	20.67	21.83	17.97	17.72	17.51	37.54	34.77	37.16	31.47	31.55	31.40	21.64	17.73	36.49	31.47
9348	NDST3	1.00	2.00	0.00	1.00	1.00	2.00	0.01	0.03	0.00	0.01	0.01	0.05	0.02	0.05	0.00	0.02	0.02	0.10	0.01	0.02	0.02	0.05
5318	PKP2	2.00	5.00	2.00	42.00	45.00	53.00	0.03	0.07	0.03	0.63	0.67	0.77	0.05	0.12	0.05	1.11	1.19	1.37	0.04	0.69	0.07	1.22
285590	SH3PXD2B	3.00	1.00	1.00	2.00	2.00	7.00	0.02	0.01	0.01	0.05	0.02	0.05	0.04	0.01	0.01	0.08	0.03	0.10	0.01	0.04	0.02	0.07
401720	FIGNL2	24.00	25.00	29.00	26.00	29.00	31.00	0.32	0.33	0.39	0.35	0.38	0.40	0.53	0.55	0.66	0.61	0.68	0.72	0.35	0.38	0.58	0.67
6789	STK4	2885.00	2727.00	2722.00	2643.00	2734.00	2766.00	27.59	25.93	26.39	25.88	26.43	26.05	46.17	43.60	44.92	45.34	47.06	46.71	26.64	26.12	44.90	46.37
23704	KCNE4	2.00	0.00	0.00	9.00	16.00	12.00	0.04	0.00	0.00	0.19	0.32	0.24	0.07	0.00	0.00	0.32	0.58	0.42	0.01	0.25	0.02	0.44
653361	NCF1	0.00	2.00	0.00	2.00	1.00	1.00	0.00	0.10	0.00	0.10	0.05	0.05	0.00	0.16	0.00	0.18	0.09	0.09	0.03	0.07	0.05	0.12
64326	COP1	664.00	657.00	703.00	637.00	672.00	699.00	16.40	16.08	17.45	16.08	16.60	16.97	27.45	27.04	29.70	28.17	29.56	30.44	16.64	16.55	28.06	29.39
92737	DNER	0.00	0.00	0.00	3.00	2.00	3.00	0.00	0.00	0.00	0.06	0.04	0.06	0.00	0.00	0.00	0.11	0.07	0.11	0.00	0.05	0.00	0.10
1745	DLX1	3.00	5.00	4.00	5.00	4.00	7.00	0.09	0.14	0.13	0.14	0.13	0.21	0.16	0.23	0.21	0.25	0.22	0.38	0.12	0.16	0.20	0.28
1340	COX6B1	3521.00	3389.00	3245.00	2684.00	2666.00	2971.00	983.10	904.62	888.14	780.09	731.51	759.05	1645.36	1521.24	1512.01	1366.52	1302.51	1361.29	925.29	756.88	1559.54	1343.44
5151	PDE8A	49.00	67.00	66.00	108.00	127.00	120.00	0.91	1.24	1.28	2.12	2.38	2.25	1.53	2.08	2.18	3.71	4.24	4.04	1.14	2.25	1.93	4.00
22794	CASC3	3273.00	3318.00	3367.00	3070.00	3141.00	2967.00	52.75	53.04	54.77	50.59	51.05	46.90	88.28	89.19	93.24	88.62	90.91	84.11	53.52	49.51	90.24	87.88
54491	OTULINL	649.00	552.00	560.00	583.00	622.00	601.00	11.23	9.50	9.68	10.30	11.27	10.85	18.79	15.98	16.47	18.04	20.07	19.46	10.14	10.81	17.08	19.19
4857	NOVA1	7.00	8.00	8.00	7.00	9.00	12.00	0.12	0.18	0.21	0.13	0.12	0.16	0.20	0.31	0.35	0.22	0.22	0.28	0.17	0.14	0.29	0.24
1349	COX7B	1012.00	1011.00	1006.00	922.18	925.00	1053.00	27.24	26.95	27.29	25.40	25.08	27.70	45.58	45.33	46.46	44.49	44.65	49.67	27.16	26.06	45.79	46.27
146212	KCTD19	1.00	2.00	0.00	0.00	0.00	1.00	0.02	0.04	0.00	0.00	0.00	0.02	0.04	0.07	0.00	0.00	0.00	0.04	0.02	0.01	0.04	0.01
7766	ZNF223	0.00	0.00	0.00	9.00	11.00	5.00	0.00	0.00	0.00	0.14	0.23	0.07	0.00	0.00	0.00	0.24	0.42	0.12	0.00	0.15	0.00	0.26
5902	RANBP1	4897.00	5167.00	4776.09	4574.00	4503.13	4869.00	362.71	377.54	354.28	348.05	335.63	347.84	607.04	634.88	603.14	609.69	597.61	623.82	364.84	343.84	615.02	610.37
56154	TEX15	0.00	1.00	0.00	8.00	12.00	6.00	0.00	0.01	0.00	0.04	0.06	0.03	0.00	0.01	0.00	0.07	0.11	0.06	0.00	0.04	0.00	0.08
126669	SHE	0.00	0.00	1.00	3.00	2.00	1.00	0.00	0.00	0.01	0.03	0.02	0.03	0.00	0.00	0.02	0.05	0.03	0.06	0.00	0.03	0.01	0.05
102724862	TBC1D3I	4.65	5.80	0.00	24.00	12.07	21.63	0.08	0.13	0.00	0.44	0.25	0.38	0.14	0.21	0.00	0.77	0.44	0.68	0.07	0.36	0.12	0.63
9770	RASSF2	0.00	2.00	1.00	4.00	8.00	8.00	0.00	0.02	0.01	0.05	0.09	0.09	0.00	0.04	0.02	0.08	0.17	0.16	0.01	0.08	0.02	0.14
9148	NEURL1	1.00	2.00	6.00	3.00	1.00	2.00	0.02	0.03	0.10	0.05	0.02	0.03	0.03	0.05	0.16	0.09	0.03	0.06	0.05	0.03	0.08	0.06
4055	LTBR	6.00	23.00	11.00	70.00	92.00	107.00	0.19	0.72	0.35	2.26	3.53	3.64	0.32	1.21	0.59	3.95	6.28	6.53	0.42	3.14	0.71	5.59
404037	HAPLN4	5.01	5.27	5.01	3.97	5.53	2.40	0.07	0.07	0.07	0.06	0.08	0.03	0.12	0.13	0.12	0.10	0.14	0.06	0.07	0.06	0.12	0.10
23033	DOP1A	892.36	889.33	876.86	2132.62	1875.89	2058.55	6.21	6.25	6.23	15.36	13.41	14.40	10.39	10.51	10.61	26.90	23.87	25.82	6.23	14.39	10.50	25.53
100499483	CCDC180	19.00	13.00	11.00	21.00	24.00	20.00	0.16	0.12	0.10	0.22	0.21	0.17	0.27	0.21	0.16	0.38	0.37	0.30	0.13	0.20	0.21	0.35
131890	GRK7	1.00	0.00	5.00	3.00	0.00	5.00	0.04	0.00	0.05	0.03	0.00	0.05	0.07	0.00	0.09	0.06	0.00	0.09	0.03	0.03	0.05	0.05
374899	ZNF829	0.00	0.00	0.00	3.00	0.00	1.00	0.00	0.00	0.00	0.04	0.00	0.01	0.00	0.00	0.00	0.07	0.00	0.02	0.00	0.02	0.00	0.03
100131211	NEMP2	618.00	627.00	641.00	544.00	584.00	645.00	9.41	9.75	10.02	8.14	9.01	9.95	15.75	16.39	17.07	14.27	16.04	17.85	9.73	9.03	16.40	16.05
8794	TNFRSF10C	14.00	14.00	11.00	9.00	9.00	14.00	0.73	0.72	0.58	0.48	0.47	0.71	1.22	1.21	0.98	0.85	0.84	1.27	0.68	0.55	1.14	0.99
2596	GAP43	0.00	0.00	0.00	2.00	1.00	4.00	0.00	0.00	0.00	0.10	0.05	0.19	0.00	0.00	0.00	0.17	0.09	0.33	0.00	0.11	0.00	0.20
9949	AMMECR1	881.00	793.00	739.00	940.00	961.00	930.00	10.15	9.07	8.59	11.05	11.17	10.50	16.99	15.25	14.62	19.36	19.89	18.83	9.27	10.91	15.62	19.36
112268080	LOC112268080	0.00	0.00	0.00	0.00	1.00	0.00	0.00	0.00	0.00	0.00	0.02	0.00	0.00	0.00	0.00	0.00	0.04	0.00	0.00	0.01	0.00	0.01
138009	DCAF4L2	0.00	0.00	0.00	32.00	20.00	40.00	0.00	0.00	0.00	0.64	0.39	0.76	0.00	0.00	0.00	1.12	0.70	1.37	0.00	0.60	0.00	1.06
91749	MFSD4B	269.41	205.47	237.06	220.51	200.88	201.00	3.61	2.77	3.11	2.95	2.82	2.64	6.04	4.66	5.29	5.17	5.02	4.74	3.16	2.80	5.33	4.98
4956	ODF1	0.00	0.00	0.00	1.00	0.00	0.00	0.00	0.00	0.00	0.08	0.00	0.00	0.00	0.00	0.00	0.14	0.00	0.00	0.00	0.03	0.00	0.05
2629	GBA	1902.00	1917.00	1951.00	1531.00	1598.00	1655.00	54.63	54.40	56.62	45.05	46.28	46.40	91.44	91.48	96.40	78.92	82.41	83.22	55.22	45.91	93.11	81.52
1299	COL9A3	3.00	1.00	3.00	0.00	1.00	0.00	0.08	0.03	0.08	0.00	0.03	0.00	0.13	0.04	0.14	0.00	0.05	0.00	0.06	0.01	0.10	0.02
51188	SS18L2	282.00	275.00	291.00	266.00	277.00	260.00	25.10	24.12	25.93	24.34	24.59	22.18	42.01	40.56	44.15	42.63	43.79	39.79	25.05	23.70	42.24	42.07
1045	CDX2	0.00	0.00	1.00	6.00	6.00	8.00	0.00	0.00	0.02	0.12	0.18	0.14	0.00	0.00	0.03	0.21	0.32	0.26	0.01	0.15	0.01	0.26
79663	HSPBAP1	222.00	223.00	187.00	236.00	241.00	252.00	7.10	7.13	6.21	8.06	8.05	8.15	11.88	11.99	10.57	14.13	14.34	14.61	6.81	8.09	11.48	14.36
1562	CYP2C18	0.00	1.00	0.00	0.00	0.00	0.00	0.00	0.03	0.00	0.00	0.00	0.00	0.00	0.05	0.00	0.00	0.00	0.00	0.01	0.00	0.02	0.00
5350	PLN	0.00	2.00	0.00	0.00	0.00	2.00	0.00	0.04	0.00	0.00	0.00	0.04	0.00	0.07	0.00	0.00	0.00	0.08	0.01	0.01	0.02	0.03
6402	SELL	25.00	29.00	30.00	35.00	22.00	28.00	0.70	0.81	0.85	1.00	0.62	0.77	1.17	1.35	1.44	1.76	1.11	1.38	0.79	0.80	1.32	1.42
94103	ORMDL3	1575.00	1326.00	1618.00	1012.00	1026.00	1096.00	50.05	41.76	51.78	33.01	32.94	34.05	83.76	70.23	88.15	57.82	58.66	61.06	47.86	33.33	80.71	59.18
5822	PWP2	1232.00	1332.53	1314.67	1294.25	1363.51	1482.17	25.22	26.94	26.93	27.12	27.88	29.26	42.21	45.30	45.84	47.50	49.64	52.47	26.36	28.09	44.45	49.87
56999	ADAMTS9	3.00	5.00	4.00	1.00	3.00	5.00	0.02	0.04	0.03	0.01	0.02	0.04	0.04	0.07	0.06	0.01	0.04	0.07	0.03	0.02	0.06	0.04
124817	CNTD1	54.32	52.92	49.15	56.27	43.07	63.71	1.14	1.29	1.07	1.28	0.95	1.38	1.91	2.17	1.82	2.24	1.68	2.48	1.17	1.20	1.97	2.13
113201	GOLM2	1148.00	1135.00	1136.00	1019.00	1094.00	1008.00	18.61	18.18	18.55	16.97	17.92	16.00	31.15	30.58	31.57	29.73	31.91	28.69	18.45	16.96	31.10	30.11
147166	TRIM16L	4.00	2.42	4.02	9.20	10.31	5.00	0.35	0.17	0.42	0.64	0.41	0.22	0.58	0.28	0.71	1.12	0.73	0.39	0.31	0.42	0.52	0.75
6861	SYT5	34.00	29.15	31.88	14.01	18.00	19.69	1.18	1.04	1.10	0.54	0.70	0.50	1.98	1.75	1.88	0.94	1.25	0.90	1.11	0.58	1.87	1.03
4751	NEK2	1257.00	1239.09	1267.72	1039.00	1085.00	1133.00	39.78	38.88	40.58	33.73	34.64	35.15	66.57	65.39	69.09	59.09	61.68	63.03	39.75	34.51	67.02	61.27
92960	PEX11G	0.00	1.00	1.00	0.00	1.00	1.00	0.00	0.07	0.10	0.00	0.08	0.10	0.00	0.13	0.18	0.00	0.14	0.18	0.06	0.06	0.10	0.11
8504	PEX3	466.00	398.00	452.00	464.00	423.00	422.00	10.99	9.30	10.75	11.19	10.05	9.73	18.39	15.64	18.29	19.61	17.89	17.46	10.35	10.32	17.44	18.32
359845	RFLNB	1.00	2.00	0.00	5.00	2.00	4.00	0.02	0.03	0.00	0.09	0.04	0.07	0.03	0.06	0.00	0.16	0.06	0.12	0.02	0.07	0.03	0.11
10381	TUBB3	62.79	65.00	65.00	93.00	93.00	106.00	2.57	2.63	2.67	3.89	3.82	4.22	4.29	4.42	4.55	6.82	6.81	7.56	2.62	3.98	4.42	7.06
150962	PUS10	302.00	271.00	285.00	241.00	258.00	246.00	4.34	4.00	4.29	3.73	3.93	3.64	7.26	6.72	7.30	6.54	7.00	6.53	4.21	3.77	7.09	6.69
55578	SUPT20H	1032.31	945.35	970.00	1004.00	976.00	945.18	22.73	20.59	21.73	22.69	21.71	20.69	38.04	34.62	36.99	39.75	38.66	37.10	21.68	21.70	36.55	38.50
3036	HAS1	0.00	0.00	2.00	0.00	0.00	0.00	0.00	0.00	0.06	0.00	0.00	0.00	0.00	0.00	0.11	0.00	0.00	0.00	0.02	0.00	0.04	0.00
129607	CMPK2	1704.00	1398.00	1592.00	15298.00	15679.00	15417.00	36.59	29.81	34.60	336.26	339.68	324.34	61.23	50.12	58.90	589.04	604.82	581.67	33.67	333.43	56.75	591.84
284427	SLC25A41	7.00	5.00	1.00	4.00	5.00	3.00	0.33	0.27	0.06	0.22	0.27	0.16	0.55	0.45	0.09	0.39	0.49	0.29	0.22	0.22	0.36	0.39
81610	FAM83D	426.00	439.00	422.00	400.00	414.00	452.00	11.87	12.12	11.86	11.41	11.62	12.31	19.87	20.38	20.20	19.99	20.70	22.07	11.95	11.78	20.15	20.92
1040	CDS1	0.00	0.00	0.00	8.00	7.00	6.00	0.00	0.00	0.00	0.12	0.10	0.09	0.00	0.00	0.00	0.20	0.18	0.16	0.00	0.10	0.00	0.18
8878	SQSTM1	3507.32	3706.37	3490.28	4272.32	4442.57	4765.82	79.69	83.51	80.00	99.39	101.78	106.03	133.36	140.43	136.19	174.10	181.22	190.16	81.07	102.40	136.66	181.83
765	CA6	59.00	50.00	73.00	28.00	31.00	35.00	3.47	3.33	4.72	1.81	2.11	2.08	5.80	5.59	8.04	3.17	3.76	3.73	3.84	2.00	6.48	3.55
9839	ZEB2	514.00	561.00	502.00	882.00	917.00	1007.00	3.33	3.61	3.29	5.84	6.00	6.42	5.58	6.08	5.60	10.23	10.69	11.51	3.41	6.09	5.75	10.81
79711	IPO4	1590.00	1915.00	1744.00	1720.89	1672.87	1953.00	28.77	34.37	31.84	31.84	30.52	34.63	48.15	57.79	54.21	55.78	54.34	62.10	31.66	32.33	53.38	57.41
3660	IRF2	1451.00	1520.00	1368.00	1908.00	1887.00	1979.00	42.23	43.65	39.74	56.40	55.13	55.96	70.68	73.40	67.66	98.80	98.17	100.35	41.87	55.83	70.58	99.11
51337	THEM6	161.00	139.00	149.00	103.00	98.00	88.00	4.79	4.15	4.50	3.16	2.95	2.56	8.01	6.99	7.67	5.54	5.26	4.58	4.48	2.89	7.56	5.13
387787	LIPT2	28.89	27.62	25.29	30.60	22.84	19.76	0.82	0.78	0.72	0.88	0.66	0.55	1.37	1.31	1.23	1.54	1.18	0.98	0.77	0.70	1.30	1.23
6595	SMARCA2	1406.00	1263.00	1311.00	691.00	730.00	681.00	15.08	13.48	14.23	7.58	7.92	7.19	25.24	22.66	24.22	13.27	14.11	12.89	14.26	7.56	24.04	13.42
114781	BTBD9	264.00	267.00	266.00	240.00	277.00	269.00	2.23	1.85	2.19	2.10	2.18	2.03	3.73	3.10	3.74	3.68	3.88	3.64	2.09	2.10	3.52	3.73
2583	B4GALNT1	9.00	16.00	13.00	24.00	21.00	20.00	0.21	0.22	0.18	0.41	0.25	0.30	0.35	0.37	0.30	0.71	0.45	0.53	0.20	0.32	0.34	0.56
254065	BRWD3	501.00	597.00	573.00	739.00	737.00	727.00	3.24	4.24	3.80	5.22	5.06	5.33	5.42	7.12	6.47	9.14	9.01	9.55	3.76	5.20	6.34	9.23
8539	API5	5055.00	4742.00	4876.00	4695.00	4767.00	4852.00	81.15	76.35	79.68	77.80	77.33	76.82	135.82	128.40	135.66	136.29	137.69	137.77	79.06	77.32	133.29	137.25
767558	LUZP6	2621.50	2551.50	2626.50	2649.00	2755.00	2678.50	43.58	42.08	44.07	45.03	46.19	43.66	72.94	70.77	75.02	78.89	82.24	78.30	43.24	44.96	72.91	79.81
27065	NSG1	1.00	4.00	5.00	3.00	1.00	0.00	0.03	0.11	0.14	0.08	0.03	0.00	0.05	0.18	0.23	0.15	0.05	0.00	0.09	0.04	0.15	0.07
100310812	SPDYE2B	413.29	358.80	380.95	419.87	402.84	441.87	4.94	4.41	4.72	5.23	4.87	5.42	8.27	7.42	8.03	9.16	8.67	9.72	4.69	5.17	7.91	9.18
102723722	LOC102723722	8.17	6.62	5.36	11.68	2.48	9.70	0.80	0.60	0.43	1.30	0.24	0.84	1.34	1.02	0.73	2.27	0.43	1.50	0.61	0.79	1.03	1.40
126295	ZNF57	82.00	84.00	87.00	87.00	99.00	109.00	2.83	2.87	3.01	3.05	3.42	3.66	4.73	4.82	5.12	5.34	6.09	6.56	2.90	3.38	4.89	6.00
10885	WDR3	1613.00	1756.00	1568.00	1847.00	1883.00	2212.47	9.65	10.44	9.48	11.30	11.38	13.02	16.16	17.56	16.14	19.79	20.26	23.36	9.86	11.90	16.62	21.14
10421	CD2BP2	2499.00	2601.00	2527.00	2187.00	2398.00	2686.00	47.13	48.67	48.11	42.21	45.63	49.63	78.87	81.85	81.91	73.94	81.24	89.02	47.97	45.82	80.88	81.40
113452	TMEM54	1.00	2.00	3.00	7.00	15.00	9.00	0.10	0.14	0.23	0.52	1.16	0.67	0.17	0.24	0.40	0.91	2.06	1.21	0.16	0.78	0.27	1.39
166815	TIGD2	93.00	86.00	84.00	108.00	115.00	136.00	3.00	2.75	2.73	3.57	3.74	4.28	5.02	4.62	4.65	6.25	6.65	7.68	2.83	3.86	4.76	6.86
375387	NRROS	979.00	1080.00	948.00	659.00	671.00	641.00	25.05	27.38	24.46	17.25	17.30	16.04	41.92	46.05	41.63	30.23	30.80	28.76	25.63	16.86	43.20	29.93
26090	ABHD12	1171.00	1145.00	1184.00	1080.00	1083.00	1121.00	40.82	39.60	41.40	38.50	38.07	38.12	68.31	66.60	70.48	67.43	67.78	68.37	40.61	38.23	68.46	67.86
5569	PKIA	0.00	0.00	0.00	0.00	0.00	3.00	0.00	0.00	0.00	0.00	0.00	0.05	0.00	0.00	0.00	0.00	0.00	0.09	0.00	0.02	0.00	0.03
8986	RPS6KA4	714.00	699.00	718.00	510.00	528.00	570.00	14.70	14.21	14.87	10.69	10.97	11.49	24.60	23.89	25.32	18.73	19.53	20.61	14.59	11.05	24.60	19.62
23291	FBXW11	1304.00	1278.00	1240.00	1224.00	1268.00	1214.00	18.40	17.94	17.77	17.80	18.28	17.12	30.80	30.17	30.25	31.18	32.55	30.71	18.04	17.73	30.41	31.48
8509	NDST2	738.00	726.00	736.00	635.00	678.00	683.00	13.18	12.46	13.13	10.88	12.17	12.33	22.05	20.96	22.35	19.06	21.67	22.11	12.92	11.79	21.79	20.95
285381	DPH3	677.00	640.00	647.00	671.00	708.00	750.00	10.62	9.97	10.22	10.77	11.20	11.55	17.78	16.76	17.40	18.86	19.94	20.71	10.27	11.17	17.31	19.84
54475	NLE1	990.55	1061.68	994.62	932.85	915.79	1001.71	18.98	20.37	18.95	18.49	17.70	18.87	31.77	34.25	32.25	32.40	31.52	33.84	19.43	18.35	32.76	32.59
57585	CRAMP1	838.00	876.00	908.00	902.00	896.00	963.00	6.34	6.58	6.94	6.97	6.84	7.16	10.61	11.07	11.82	12.22	12.18	12.85	6.62	6.99	11.17	12.42
283600	SLC25A47	1.00	0.00	1.00	2.00	2.00	4.00	0.04	0.00	0.04	0.08	0.08	0.15	0.07	0.00	0.07	0.14	0.14	0.27	0.03	0.10	0.05	0.18
81607	NECTIN4	0.00	0.00	1.00	1.00	3.00	0.00	0.00	0.00	0.04	0.02	0.06	0.00	0.00	0.00	0.07	0.03	0.10	0.00	0.01	0.03	0.02	0.04
27235	COQ2	249.00	243.00	226.00	249.00	233.00	222.00	11.66	11.24	10.64	11.95	10.92	10.10	19.51	18.90	18.11	20.93	19.44	18.11	11.18	10.99	18.84	19.49
3018	H2BC3	1.00	0.00	1.00	3.00	1.00	2.00	0.28	0.00	0.27	0.88	0.28	0.51	0.47	0.00	0.47	1.53	0.49	0.92	0.18	0.56	0.31	0.98
7364	UGT2B7	0.00	0.00	0.00	0.00	1.00	0.00	0.00	0.00	0.00	0.00	0.04	0.00	0.00	0.00	0.00	0.00	0.08	0.00	0.00	0.01	0.00	0.03
84928	TMEM209	1510.99	1468.90	1445.09	1533.44	1559.85	1571.04	27.75	26.71	26.78	28.79	28.91	28.25	46.45	44.92	45.59	50.43	51.48	50.66	27.08	28.65	45.65	50.86
23034	SAMD4A	2.00	4.00	2.00	85.00	86.00	104.00	0.02	0.04	0.02	0.74	0.76	0.88	0.04	0.06	0.04	1.30	1.36	1.58	0.03	0.79	0.05	1.41
2202	EFEMP1	4.00	19.00	7.00	6.00	3.00	9.00	0.10	0.46	0.17	0.15	0.07	0.21	0.16	0.77	0.29	0.26	0.13	0.38	0.24	0.14	0.41	0.26
51603	EEF1AKNMT	1453.00	1430.00	1421.00	1635.00	1538.00	1801.00	27.60	26.79	27.21	31.65	29.52	33.41	46.19	45.04	46.33	55.45	52.57	59.91	27.20	31.53	45.85	55.98
2036	EPB41L1	3.00	7.00	4.00	5.00	8.00	4.00	0.03	0.07	0.04	0.05	0.09	0.04	0.05	0.12	0.07	0.09	0.15	0.08	0.05	0.06	0.08	0.11
79153	GDPD3	6.00	6.00	2.00	7.00	1.00	6.00	0.44	0.43	0.15	0.53	0.07	0.42	0.73	0.73	0.25	0.92	0.13	0.76	0.34	0.34	0.57	0.60
79591	ARMH3	557.00	530.00	564.00	609.00	592.00	574.00	9.13	8.62	9.40	10.18	9.10	8.92	15.27	14.50	16.00	17.83	16.20	16.01	9.05	9.40	15.26	16.68
157869	SBSPON	32.00	35.00	47.00	48.00	51.00	59.00	0.36	0.39	0.53	0.55	0.60	0.65	0.60	0.65	0.90	0.96	1.07	1.16	0.43	0.60	0.72	1.06
221955	DAGLB	251.00	258.00	265.00	228.00	243.00	264.00	5.75	5.89	6.23	5.34	5.61	5.92	9.62	9.91	10.61	9.36	9.98	10.61	5.96	5.62	10.05	9.98
9128	PRPF4	1298.00	1398.00	1341.00	1426.00	1451.00	1525.00	28.80	30.74	30.00	32.37	32.44	33.13	48.21	51.70	51.07	56.70	57.77	59.41	29.85	32.65	50.33	57.96
23607	CD2AP	1776.00	1727.00	1656.00	2837.00	3034.00	2872.00	22.44	21.41	20.93	35.64	36.22	35.52	37.55	36.01	35.62	62.43	64.50	63.71	21.59	35.79	36.39	63.55
267002	PGBD2	109.00	86.00	75.00	91.00	94.00	93.00	2.95	2.21	1.90	2.46	2.47	2.40	4.94	3.72	3.23	4.30	4.39	4.30	2.35	2.44	3.96	4.33
100873985	MED14OS	13.00	11.00	18.00	10.00	11.00	11.00	1.22	1.01	1.68	0.96	1.03	0.99	2.03	1.70	2.87	1.69	1.83	1.77	1.30	0.99	2.20	1.76
48	ACO1	179.00	170.00	148.00	172.00	136.00	173.00	2.94	2.90	2.54	2.41	1.95	2.29	4.92	4.88	4.33	4.22	3.48	4.11	2.79	2.22	4.71	3.94
53353	LRP1B	806.00	650.00	757.00	563.00	576.00	613.00	3.19	2.44	3.06	2.26	2.26	2.50	5.34	4.10	5.20	3.95	4.03	4.49	2.90	2.34	4.88	4.16
10628	TXNIP	5392.00	4799.00	5029.00	4093.00	4292.00	4477.00	119.58	105.63	112.60	92.90	96.05	97.16	200.14	177.63	191.70	162.74	171.02	174.24	112.60	95.37	189.82	169.33
126382	NR2C2AP	543.64	545.18	523.21	477.01	487.79	567.24	32.11	31.76	31.55	28.47	29.08	32.74	53.75	53.41	53.71	49.87	51.79	58.72	31.81	30.10	53.62	53.46
440345	NPIPB4	2827.25	2994.48	2858.78	2817.13	2544.47	3039.99	45.51	47.73	46.71	46.23	41.10	47.84	76.17	80.27	79.52	80.98	73.18	85.80	46.65	45.06	78.65	79.99
6885	MAP3K7	1895.00	1928.00	1879.00	1841.00	2024.00	1989.00	31.20	31.36	31.24	30.92	33.57	32.95	52.23	52.73	53.18	54.16	59.78	59.09	31.27	32.48	52.71	57.68
142910	LIPJ	1.53	1.00	2.36	0.00	0.00	1.45	0.04	0.09	0.06	0.00	0.00	0.04	0.07	0.15	0.09	0.00	0.00	0.07	0.06	0.01	0.10	0.02
7001	PRDX2	11.00	26.00	15.00	26.00	36.00	37.00	1.00	2.31	1.36	2.42	3.26	3.21	1.67	3.88	2.31	4.24	5.81	5.76	1.56	2.96	2.62	5.27
58490	RPRD1B	2809.00	2818.00	2623.00	2730.00	2751.00	2898.00	53.05	51.60	48.05	51.65	51.85	50.61	88.78	86.78	81.81	90.48	92.32	90.77	50.90	51.37	85.79	91.19
54925	ZSCAN32	526.01	423.70	486.04	502.30	451.79	525.46	11.52	8.97	10.57	10.88	10.33	11.26	19.28	15.08	17.99	19.05	18.39	20.20	10.35	10.82	17.45	19.21
51540	SCLY	544.00	521.00	528.00	505.00	534.00	439.00	14.60	13.85	14.28	13.87	14.44	11.52	24.44	23.29	24.32	24.30	25.71	20.65	14.24	13.28	24.02	23.55
8601	RGS20	0.00	1.00	0.00	4.00	5.00	8.00	0.00	0.05	0.00	0.17	0.20	0.32	0.00	0.08	0.00	0.29	0.36	0.57	0.02	0.23	0.03	0.41
120863	DEPDC4	16.00	10.00	15.01	14.00	14.00	20.00	0.61	0.42	0.62	0.53	0.70	0.75	1.02	0.71	1.05	0.93	1.25	1.34	0.55	0.66	0.93	1.17
3135	HLA-G	11.57	9.11	5.00	5.08	16.28	11.92	0.86	0.90	0.54	0.56	1.49	1.23	1.43	1.51	0.92	0.99	2.65	2.20	0.77	1.09	1.29	1.95
51117	COQ4	463.00	525.00	440.00	390.00	384.00	430.00	34.15	38.45	32.90	29.18	28.65	31.51	57.16	64.66	56.02	51.12	51.02	56.51	35.17	29.78	59.28	52.88
145773	FAM81A	0.00	0.00	0.00	1.00	0.00	1.00	0.00	0.00	0.00	0.02	0.00	0.02	0.00	0.00	0.00	0.03	0.00	0.03	0.00	0.01	0.00	0.02
162681	C18orf54	971.00	923.00	967.00	912.00	909.00	880.00	9.62	8.89	9.67	9.31	9.28	8.42	16.10	14.95	16.46	16.31	16.52	15.10	9.39	9.00	15.84	15.98
90864	SPSB3	345.00	331.00	305.00	243.00	244.00	263.00	15.88	15.09	14.14	11.52	11.36	11.83	26.58	25.38	24.06	20.18	20.23	21.21	15.04	11.57	25.34	20.54
197342	EME2	79.00	62.00	73.00	75.00	66.00	79.00	4.46	3.60	4.27	4.52	3.72	4.40	7.47	6.05	7.26	7.92	6.63	7.90	4.11	4.21	6.93	7.48
4357	MPST	876.00	1074.00	929.00	802.00	903.00	925.00	50.17	61.23	53.58	47.41	52.42	51.66	83.96	102.97	91.21	83.05	93.33	92.65	54.99	50.50	92.71	89.68
153090	DAB2IP	40.00	46.00	39.00	55.00	72.00	68.00	0.41	0.45	0.38	0.57	0.73	0.67	0.69	0.76	0.65	1.01	1.29	1.19	0.41	0.66	0.70	1.16
23317	DNAJC13	1779.00	1646.00	1686.00	2075.00	1959.00	2137.00	14.99	13.61	14.16	17.99	16.89	17.84	25.09	22.89	24.11	31.51	30.07	32.00	14.25	17.57	24.03	31.19
200765	TIGD1	130.00	131.00	126.00	128.00	130.00	116.00	1.18	1.18	1.16	1.19	1.19	1.04	1.98	1.99	1.97	2.09	2.13	1.86	1.17	1.14	1.98	2.03
6625	SNRNP70	3615.00	3980.00	3786.00	3761.00	3764.00	4135.00	153.03	166.50	161.44	163.18	160.50	170.83	256.12	279.98	274.83	285.86	285.79	306.36	160.32	164.84	270.31	292.67
107987276	LOC107987276	4.95	4.00	3.00	2.00	3.00	5.00	0.13	0.10	0.08	0.05	0.08	0.12	0.21	0.17	0.13	0.09	0.14	0.22	0.10	0.08	0.17	0.15
5372	PMM1	457.00	397.00	443.00	346.00	327.00	372.00	27.74	24.12	27.08	21.79	19.97	22.10	46.43	40.56	46.11	38.17	35.56	39.63	26.31	21.29	44.37	37.79
105371409	LOC105371409	2.00	1.00	3.00	0.00	2.00	1.00	0.09	0.05	0.14	0.00	0.10	0.05	0.16	0.08	0.24	0.00	0.17	0.08	0.09	0.05	0.16	0.08
2634	GBP2	3683.00	3614.00	3564.00	4998.00	4855.00	5204.00	56.31	54.83	55.00	78.13	74.86	78.03	94.24	92.20	93.63	136.86	133.29	139.95	55.38	77.01	93.36	136.70
8896	BUD31	2057.83	2116.56	2046.10	1982.63	2029.43	2149.46	193.03	196.70	190.79	191.22	187.21	189.23	323.07	330.78	324.81	334.96	333.35	339.37	193.51	189.22	326.22	335.89
55246	CCDC25	758.07	730.64	737.46	767.38	724.85	728.15	13.23	12.66	12.99	13.74	12.79	12.49	22.15	21.29	22.12	24.06	22.77	22.40	12.96	13.01	21.85	23.08
646019	CBY3	5.00	4.00	2.00	2.00	1.00	2.00	0.50	0.39	0.20	0.20	0.10	0.19	0.83	0.65	0.34	0.36	0.18	0.34	0.36	0.16	0.61	0.29
23201	FAM168A	1271.00	1223.00	1210.00	856.00	937.00	877.00	10.72	10.24	10.31	7.39	7.97	7.27	17.93	17.23	17.56	12.94	14.19	13.04	10.42	7.54	17.57	13.39
23028	KDM1A	1053.00	1044.00	1064.00	988.00	1075.00	1078.00	21.62	21.39	22.03	20.56	22.18	21.82	36.19	35.96	37.50	36.02	39.49	39.12	21.68	21.52	36.55	38.21
56145	PCDHA3	0.00	0.00	0.00	1.00	0.00	0.00	0.00	0.00	0.00	0.03	0.00	0.00	0.00	0.00	0.00	0.05	0.00	0.00	0.00	0.01	0.00	0.02
126231	ZNF573	11.00	5.00	9.00	7.00	14.00	4.00	0.32	0.15	0.25	0.21	0.41	0.11	0.53	0.25	0.43	0.37	0.73	0.19	0.24	0.24	0.40	0.43
51367	POP5	359.00	362.00	380.00	255.00	319.00	305.00	30.68	31.78	31.95	22.26	27.76	24.95	51.35	53.44	54.38	38.99	49.42	44.74	31.47	24.99	53.06	44.38
55323	LARP6	1.00	1.00	3.00	146.00	179.00	190.00	0.22	0.01	0.45	2.96	4.09	4.21	0.37	0.02	0.77	5.18	7.28	7.55	0.23	3.75	0.39	6.67
25873	RPL36	3819.00	4053.00	4009.00	3250.00	3108.00	3259.00	649.78	668.03	672.46	571.93	518.67	512.37	1087.49	1123.38	1144.81	1001.87	923.54	918.89	663.42	534.32	1118.56	948.10
54897	CASZ1	107.00	135.00	135.00	190.00	221.00	212.00	1.29	1.65	1.65	2.41	2.71	2.44	2.16	2.78	2.80	4.22	4.82	4.37	1.53	2.52	2.58	4.47
10765	KDM5B	69.00	78.00	61.00	164.00	155.00	137.00	0.63	0.73	0.57	1.53	1.36	1.22	1.05	1.23	0.97	2.68	2.42	2.18	0.64	1.37	1.08	2.43
3841	KPNA5	1152.58	1013.70	1079.46	1419.82	1469.46	1241.35	6.95	5.87	7.07	8.28	9.18	7.22	11.63	9.87	12.04	14.50	16.35	12.95	6.63	8.23	11.18	14.60
54749	EPDR1	3.00	1.00	3.00	3.00	3.00	4.00	0.10	0.03	0.10	0.10	0.08	0.13	0.16	0.05	0.17	0.17	0.14	0.23	0.08	0.10	0.13	0.18
1730	DIAPH2	288.00	265.00	256.00	322.00	307.00	286.00	2.84	2.58	2.64	3.09	2.87	2.45	4.74	4.34	4.49	5.42	5.11	4.39	2.69	2.80	4.52	4.97
126069	ZNF491	1.00	1.00	0.00	1.00	0.00	0.00	0.02	0.02	0.00	0.02	0.00	0.00	0.04	0.04	0.00	0.04	0.00	0.00	0.01	0.01	0.03	0.01
114904	C1QTNF6	306.00	283.09	290.00	320.00	274.00	229.00	3.27	3.01	3.12	3.46	2.89	2.35	5.47	5.06	5.32	6.06	5.15	4.22	3.13	2.90	5.28	5.14
1133	CHRM5	10.00	16.00	17.00	9.00	9.00	14.00	0.11	0.18	0.19	0.10	0.10	0.15	0.19	0.30	0.33	0.18	0.18	0.28	0.16	0.12	0.27	0.21
283459	GATC	1380.68	1384.27	1385.09	1319.28	1292.50	1294.33	20.31	20.21	20.57	19.84	19.17	18.68	33.99	33.98	35.01	34.75	34.14	33.49	20.36	19.23	34.33	34.13
55114	ARHGAP17	646.00	651.00	657.00	619.00	674.00	609.00	11.89	11.93	12.26	11.68	12.50	11.00	19.90	20.05	20.88	20.46	22.25	19.72	12.03	11.73	20.28	20.81
101928879	LOC101928879	0.00	0.00	1.00	0.00	0.00	0.00	0.00	0.00	0.03	0.00	0.00	0.00	0.00	0.00	0.06	0.00	0.00	0.00	0.01	0.00	0.02	0.00
23113	CUL9	700.00	742.00	733.00	648.00	652.00	683.00	5.87	6.29	6.17	5.50	5.72	5.44	9.83	10.58	10.50	9.63	10.19	9.76	6.11	5.55	10.30	9.86
53940	FTHL17	0.00	0.00	0.00	0.00	0.00	1.00	0.00	0.00	0.00	0.00	0.00	0.11	0.00	0.00	0.00	0.00	0.00	0.19	0.00	0.04	0.00	0.06
23623	RUSC1	125.00	118.00	125.00	118.00	164.00	105.00	3.39	3.05	3.37	3.23	4.45	2.85	5.68	5.14	5.74	5.65	7.92	5.12	3.27	3.51	5.52	6.23
283373	ANKRD52	2130.00	2249.00	2192.00	1886.00	1869.00	1772.00	14.87	15.98	15.76	13.77	13.39	12.38	24.89	26.88	26.83	24.13	23.84	22.20	15.54	13.18	26.20	23.39
4642	MYO1D	258.00	254.00	252.00	226.00	263.00	238.00	3.03	2.87	3.04	2.61	3.15	2.69	5.07	4.82	5.17	4.58	5.61	4.82	2.98	2.82	5.02	5.00
715	C1R	34.00	37.00	29.00	27.00	22.00	20.00	0.90	0.97	0.77	0.73	0.58	0.52	1.50	1.63	1.31	1.28	1.04	0.92	0.88	0.61	1.48	1.08
6322	SCML1	0.00	0.00	0.00	0.00	0.00	2.00	0.00	0.00	0.00	0.00	0.00	0.02	0.00	0.00	0.00	0.00	0.00	0.04	0.00	0.01	0.00	0.01
8412	BCAR3	0.00	6.00	5.00	22.00	23.00	27.00	0.00	0.12	0.09	0.46	0.46	0.54	0.00	0.20	0.15	0.80	0.82	0.97	0.07	0.49	0.12	0.86
388701	C1orf189	2.00	2.00	0.00	0.00	2.00	0.00	0.30	0.29	0.00	0.00	0.30	0.00	0.50	0.49	0.00	0.00	0.53	0.00	0.20	0.10	0.33	0.18
84247	RTL6	404.00	474.00	428.00	340.00	371.00	364.00	4.58	5.33	4.90	3.94	4.24	4.05	7.66	8.96	8.33	6.90	7.55	7.26	4.94	4.08	8.32	7.24
51285	RASL12	0.00	0.00	0.00	1.00	4.00	3.00	0.00	0.00	0.00	0.03	0.11	0.08	0.00	0.00	0.00	0.05	0.19	0.14	0.00	0.07	0.00	0.13
4599	MX1	1531.49	1493.84	1639.98	43189.37	41592.07	44073.39	35.42	34.14	38.23	1023.12	970.88	998.10	59.28	57.42	65.09	1792.24	1728.73	1790.00	35.93	997.37	60.60	1770.32
267020	ATP5MGL	0.00	0.00	0.00	0.00	0.00	1.00	0.00	0.00	0.00	0.00	0.00	0.11	0.00	0.00	0.00	0.00	0.00	0.19	0.00	0.04	0.00	0.06
140680	C20orf96	41.00	39.00	47.00	38.00	39.00	30.00	1.86	1.73	2.13	1.76	1.82	1.31	3.11	2.91	3.62	3.09	3.24	2.35	1.91	1.63	3.21	2.89
51015	ISOC1	803.00	784.00	729.00	745.00	831.00	787.00	28.15	27.19	25.73	26.74	29.32	26.89	47.11	45.73	43.81	46.84	52.20	48.23	27.02	27.65	45.55	49.09
171222	UBE2L5	5.60	9.98	6.06	4.09	4.04	2.00	0.13	0.23	0.15	0.10	0.10	0.05	0.22	0.40	0.25	0.17	0.17	0.08	0.17	0.08	0.29	0.14
123264	SLC51B	0.00	0.00	0.00	6.00	2.00	9.00	0.00	0.00	0.00	0.56	0.18	0.78	0.00	0.00	0.00	0.98	0.32	1.40	0.00	0.51	0.00	0.90
50846	DHH	7.00	0.00	4.00	2.00	0.00	2.00	0.10	0.00	0.06	0.03	0.00	0.03	0.17	0.00	0.10	0.05	0.00	0.05	0.05	0.02	0.09	0.03
55285	RBM41	94.98	85.04	74.00	94.17	80.00	76.26	0.91	0.81	0.76	0.94	0.94	0.76	1.52	1.36	1.29	1.65	1.67	1.36	0.83	0.88	1.39	1.56
59272	ACE2	0.00	0.00	0.00	1.00	0.00	2.00	0.00	0.00	0.00	0.02	0.00	0.05	0.00	0.00	0.00	0.04	0.00	0.08	0.00	0.02	0.00	0.04
54681	P4HTM	151.00	135.00	167.00	102.00	117.00	104.00	5.38	4.71	6.07	3.70	4.33	3.71	9.00	7.92	10.33	6.48	7.71	6.65	5.39	3.91	9.08	6.95
26091	HERC4	520.00	489.00	460.00	540.00	607.00	585.00	7.60	7.02	6.74	8.09	8.98	8.30	12.72	11.81	11.48	14.17	15.98	14.88	7.12	8.46	12.00	15.01
8564	KMO	4.00	3.37	4.56	7.62	6.00	8.00	0.16	0.08	0.10	0.20	0.21	0.24	0.26	0.13	0.17	0.36	0.37	0.44	0.11	0.22	0.19	0.39
283933	ZNF843	0.00	0.00	0.00	2.00	0.00	0.00	0.00	0.00	0.00	0.08	0.00	0.00	0.00	0.00	0.00	0.14	0.00	0.00	0.00	0.03	0.00	0.05
26270	FBXO6	1166.01	1138.92	1197.02	1452.05	1502.58	1493.93	63.68	60.28	65.21	80.79	80.60	79.80	106.58	101.37	111.02	141.53	143.51	143.12	63.06	80.40	106.32	142.72
540	ATP7B	49.00	55.00	52.00	40.00	49.00	44.00	0.46	0.51	0.48	0.38	0.46	0.41	0.76	0.87	0.81	0.67	0.82	0.74	0.48	0.42	0.81	0.74
284459	ZNF875	144.00	150.00	145.00	182.00	180.00	138.00	2.96	2.86	2.84	3.65	3.46	2.59	4.96	4.82	4.84	6.40	6.17	4.65	2.89	3.23	4.87	5.74
1756	DMD	2.00	5.00	7.00	37.00	34.00	44.00	0.01	0.04	0.08	0.50	0.44	0.51	0.02	0.07	0.14	0.87	0.79	0.92	0.04	0.48	0.08	0.86
6674	SPAG1	406.00	378.00	405.00	335.00	362.00	351.00	6.97	6.37	6.95	5.82	6.17	5.95	11.66	10.72	11.82	10.20	10.98	10.67	6.76	5.98	11.40	10.62
107984859	LOC107984859	0.00	0.00	0.00	1.00	0.00	0.00	0.00	0.00	0.00	0.03	0.00	0.00	0.00	0.00	0.00	0.06	0.00	0.00	0.00	0.01	0.00	0.02
387914	SHISA2	0.00	0.00	0.00	1.00	0.00	1.00	0.00	0.00	0.00	0.02	0.00	0.02	0.00	0.00	0.00	0.03	0.00	0.03	0.00	0.01	0.00	0.02
1102	RCBTB2	19925.00	16867.00	18598.00	16024.00	16787.00	15732.00	480.01	402.08	451.48	394.86	408.31	370.08	803.36	676.16	768.62	691.69	727.02	663.71	444.52	391.08	749.38	694.14
10613	ERLIN1	884.00	805.00	848.00	782.00	759.00	800.00	17.73	15.93	17.09	15.91	15.33	15.67	29.68	26.80	29.09	27.87	27.29	28.11	16.92	15.64	28.52	27.76
761	CA3	0.00	0.00	0.00	0.00	0.00	1.00	0.00	0.00	0.00	0.00	0.00	0.04	0.00	0.00	0.00	0.00	0.00	0.07	0.00	0.01	0.00	0.02
7381	UQCRB	5433.00	5391.00	5293.00	4336.00	4567.00	4606.00	38.66	38.10	38.05	31.52	32.79	32.22	64.70	64.07	64.77	55.22	58.39	57.78	38.27	32.18	64.51	57.13
55509	BATF3	136.00	167.00	138.00	166.00	138.00	173.00	14.57	17.49	14.85	18.53	14.81	17.94	24.39	29.42	25.28	32.46	26.37	32.17	15.64	17.09	26.36	30.33
83697	SLC4A9	4.00	1.00	1.00	0.00	1.00	0.00	0.07	0.02	0.02	0.00	0.02	0.00	0.12	0.03	0.04	0.00	0.04	0.00	0.04	0.01	0.06	0.01
2588	GALNS	487.00	524.00	514.00	535.00	534.00	606.00	10.74	11.74	11.81	11.97	11.17	12.65	17.97	19.73	20.10	20.98	19.89	22.69	11.43	11.93	19.27	21.19
11266	DUSP12	1385.00	1324.00	1335.00	1187.00	1230.00	1299.00	80.09	75.20	77.39	70.41	71.13	72.33	134.05	126.45	131.75	123.34	126.66	129.71	77.56	71.29	130.75	126.57
22820	COPG1	2472.00	2636.00	2584.00	2423.00	2475.00	2564.00	51.44	54.52	54.50	51.71	51.92	52.43	86.10	91.68	92.78	90.58	92.44	94.02	53.49	52.02	90.19	92.35
80335	WDR82	2674.61	2625.91	2533.00	2401.00	2321.15	2261.00	38.90	37.95	37.27	35.70	34.19	32.33	65.10	63.82	63.46	62.53	60.87	57.98	38.04	34.07	64.13	60.46
29015	SLC43A3	10160.00	10124.00	9659.00	9512.00	8916.00	8675.00	252.10	248.11	240.47	241.36	222.71	209.62	421.93	417.23	409.39	422.80	396.55	375.94	246.89	224.56	416.18	398.43
283464	GXYLT1	824.00	780.00	766.00	762.00	864.00	833.00	6.71	6.31	6.31	6.35	7.11	6.67	11.23	10.61	10.74	11.13	12.66	11.96	6.44	6.71	10.86	11.92
8092	ALX1	1.00	0.00	0.00	30.00	33.00	30.00	0.06	0.00	0.00	1.70	1.84	1.61	0.09	0.00	0.00	2.99	3.27	2.89	0.02	1.72	0.03	3.05
140825	NEURL2	7.29	15.58	13.23	11.15	11.68	15.39	0.37	0.77	0.67	0.57	0.59	0.75	0.61	1.30	1.13	1.01	1.05	1.34	0.60	0.64	1.01	1.13
9552	SPAG7	200.00	249.00	223.00	203.00	187.00	212.00	15.83	19.06	17.17	16.08	14.31	16.02	26.50	32.05	29.23	28.16	25.48	28.74	17.35	15.47	29.26	27.46
5935	RBM3	6878.00	6318.00	6725.00	6887.00	6798.00	7277.00	174.25	156.01	166.41	175.18	170.86	171.73	291.63	262.35	283.30	306.87	304.23	307.98	165.56	172.59	279.09	306.36
55573	CDV3	5022.00	4836.00	4841.00	5431.00	5641.00	5716.00	96.30	91.15	94.41	103.61	109.24	104.56	161.18	153.28	160.73	181.49	194.52	187.52	93.95	105.80	158.40	187.84
83876	MRO	1.00	0.00	3.01	3.00	5.00	2.31	0.01	0.00	0.04	0.04	0.06	0.03	0.02	0.00	0.06	0.06	0.11	0.05	0.02	0.04	0.03	0.07
26003	GORASP2	2446.00	2297.00	2292.00	2374.00	2408.00	2182.00	65.74	61.16	62.09	65.30	65.22	57.32	110.02	102.84	105.71	114.38	116.12	102.79	63.00	62.61	106.19	111.10
115701	ALPK2	2.00	0.00	0.00	10.00	16.00	12.00	0.02	0.00	0.00	0.08	0.13	0.10	0.03	0.00	0.00	0.15	0.23	0.17	0.01	0.10	0.01	0.18
22874	PLEKHA6	0.00	1.00	0.00	6.00	9.00	12.00	0.00	0.01	0.00	0.05	0.07	0.09	0.00	0.01	0.00	0.09	0.13	0.17	0.00	0.07	0.00	0.13
83590	TMUB1	2411.00	2603.00	2557.00	2089.00	2157.00	2069.00	137.43	146.52	146.62	121.98	123.69	114.35	230.01	246.39	249.61	213.67	220.24	205.08	143.52	120.01	242.00	213.00
285513	GPRIN3	565.00	685.00	593.00	512.03	561.00	533.00	2.62	3.09	2.75	2.39	2.53	2.40	4.38	5.19	4.68	4.19	4.51	4.30	2.82	2.44	4.75	4.33
25957	PNISR	3710.00	3328.00	3545.00	3455.00	3424.98	3097.00	48.15	43.25	45.96	45.49	45.51	39.35	80.58	72.74	78.25	79.68	81.04	70.58	45.79	43.45	77.19	77.10
55319	TMA16	301.00	313.00	268.00	314.00	331.00	379.00	11.94	12.28	10.70	12.76	13.21	14.64	19.98	20.64	18.22	22.35	23.52	26.25	11.64	13.54	19.61	24.04
54492	NEURL1B	0.00	0.00	1.00	0.00	3.00	0.00	0.00	0.00	0.01	0.00	0.03	0.00	0.00	0.00	0.02	0.00	0.06	0.00	0.00	0.01	0.01	0.02
80024	SLC8B1	1.00	2.00	1.00	4.00	6.00	8.00	0.02	0.08	0.02	0.08	0.12	0.17	0.03	0.13	0.04	0.14	0.20	0.30	0.04	0.12	0.07	0.21
26123	TCTN3	921.00	1030.00	864.00	881.00	888.00	922.00	24.08	26.64	22.74	23.55	23.34	23.55	40.30	44.79	38.72	41.25	41.56	42.24	24.49	23.48	41.27	41.68
220416	LRRC63	136.00	84.00	98.00	72.00	61.00	63.00	2.99	1.62	2.16	1.71	1.54	1.48	5.00	2.73	3.68	3.00	2.74	2.65	2.26	1.58	3.80	2.80
79169	C1orf35	687.00	735.00	707.00	514.00	525.00	567.00	39.65	41.85	40.99	30.43	30.44	31.69	66.36	70.37	69.79	53.31	54.19	56.84	40.83	30.85	68.84	54.78
116966	WDR17	0.00	1.00	2.00	0.00	2.00	0.00	0.00	0.01	0.02	0.00	0.02	0.00	0.00	0.01	0.03	0.00	0.03	0.00	0.01	0.01	0.01	0.01
1515	CTSV	3.00	16.00	6.00	14.00	24.00	18.00	0.04	0.23	0.09	0.21	0.35	0.25	0.07	0.38	0.15	0.36	0.62	0.45	0.12	0.27	0.20	0.48
65123	INTS3	2597.00	2558.00	2617.00	2332.00	2490.00	2507.00	30.43	29.78	30.98	27.93	29.44	28.83	50.93	50.08	52.74	48.93	52.42	51.71	30.40	28.73	51.25	51.02
57669	EPB41L5	40.00	44.00	37.00	163.00	133.00	146.00	0.38	0.41	0.36	1.62	1.31	1.37	0.64	0.69	0.61	2.84	2.32	2.46	0.38	1.43	0.65	2.54
55715	DOK4	7.00	18.00	8.00	21.00	22.00	21.00	0.17	0.41	0.20	0.50	0.52	0.48	0.28	0.70	0.33	0.88	0.92	0.86	0.26	0.50	0.44	0.89
440193	CCDC88C	5615.00	5932.00	6018.00	4521.00	4529.00	4546.00	66.42	65.31	69.17	52.70	53.97	51.00	111.17	109.82	117.76	92.32	96.09	91.47	66.97	52.56	112.92	93.29
6387	CXCL12	0.00	0.00	1.00	13.00	20.00	22.00	0.00	0.00	0.04	0.44	0.62	0.64	0.00	0.00	0.06	0.77	1.11	1.15	0.01	0.57	0.02	1.01
79680	RTL10	395.00	398.00	382.00	356.00	351.00	367.00	3.61	3.61	3.52	3.32	3.24	3.29	6.04	6.07	6.00	5.82	5.76	5.91	3.58	3.28	6.04	5.83
64081	PBLD	104.00	89.00	106.00	71.00	65.00	64.00	2.61	2.37	2.98	2.30	1.92	1.65	4.38	3.98	5.07	4.02	3.41	2.96	2.65	1.96	4.48	3.46
57343	ZNF304	361.00	336.00	359.00	383.00	343.00	381.00	5.02	4.61	5.01	5.44	4.80	5.19	8.40	7.76	8.53	9.52	8.55	9.31	4.88	5.14	8.23	9.13
58475	MS4A7	1.00	1.00	0.00	1.00	0.00	1.00	0.02	0.02	0.00	0.02	0.00	0.02	0.04	0.04	0.00	0.04	0.00	0.04	0.01	0.01	0.03	0.03
6643	SNX2	555.00	457.00	535.00	587.00	659.00	580.00	5.21	4.24	5.07	5.62	6.24	5.33	8.71	7.13	8.62	9.85	11.10	9.56	4.84	5.73	8.15	10.17
283710	LOC283710	0.00	0.00	5.00	1.00	3.00	4.00	0.00	0.00	0.29	0.04	0.11	0.15	0.00	0.00	0.50	0.07	0.20	0.26	0.10	0.10	0.17	0.18
64776	C11orf1	224.00	222.00	207.00	187.16	169.00	182.00	18.43	18.45	16.59	14.18	13.92	15.16	30.85	31.03	28.24	24.84	24.79	27.18	17.82	14.42	30.04	25.60
79618	HMBOX1	876.00	870.00	881.00	978.00	989.00	920.00	3.84	4.69	4.06	5.85	5.15	4.58	6.43	7.89	6.92	10.25	9.16	8.21	4.20	5.19	7.08	9.21
3109	HLA-DMB	453.00	497.00	467.00	342.00	343.00	371.00	24.72	26.77	25.61	19.14	18.81	19.63	41.38	45.01	43.61	33.54	33.49	35.20	25.70	19.19	43.33	34.08
4050	LTB	16338.00	17793.00	15873.00	13463.00	13003.00	16457.00	1645.16	1758.58	1598.48	1398.00	1310.79	1586.32	2753.40	2957.30	2721.32	2448.93	2333.96	2844.92	1667.41	1431.70	2810.67	2542.60
23221	RHOBTB2	1579.00	1436.64	1624.00	996.00	1016.00	1087.00	18.41	16.45	19.22	11.95	12.06	12.62	30.81	27.67	32.72	20.93	21.47	22.64	18.03	12.21	30.40	21.68
5268	SERPINB5	0.00	1.00	1.00	2.00	0.00	0.00	0.00	0.08	0.03	0.08	0.00	0.00	0.00	0.14	0.04	0.14	0.00	0.00	0.04	0.03	0.06	0.05
387885	CFAP73	7.33	0.00	1.25	2.33	3.68	2.36	0.35	0.00	0.06	0.11	0.17	0.11	0.58	0.00	0.10	0.20	0.31	0.19	0.14	0.13	0.23	0.23
55362	TMEM63B	417.00	406.00	433.00	368.00	361.00	351.00	7.88	7.70	8.20	7.12	6.85	6.55	13.19	12.95	13.97	12.48	12.20	11.74	7.93	6.84	13.37	12.14
79812	MMRN2	19.00	4.00	14.00	12.00	9.00	10.00	0.22	0.05	0.16	0.14	0.10	0.11	0.37	0.08	0.28	0.25	0.19	0.20	0.14	0.12	0.24	0.21
58473	PLEKHB1	20.00	32.00	26.00	14.00	19.00	20.00	0.73	1.12	0.94	0.51	0.70	0.71	1.22	1.89	1.59	0.90	1.25	1.28	0.93	0.64	1.57	1.14
387911	C1QTNF9B	1.23	1.22	2.42	1.18	2.34	0.00	0.08	0.08	0.15	0.08	0.15	0.00	0.13	0.13	0.26	0.13	0.26	0.00	0.10	0.08	0.17	0.13
10395	DLC1	0.00	6.00	3.00	61.00	87.00	71.00	0.00	0.06	0.03	0.64	0.90	0.72	0.00	0.11	0.05	1.12	1.60	1.29	0.03	0.75	0.05	1.34
349075	ZNF713	25.00	26.00	27.00	33.00	32.00	32.00	0.36	0.37	0.39	0.48	0.46	0.45	0.60	0.62	0.66	0.84	0.82	0.80	0.37	0.46	0.63	0.82
8728	ADAM19	1.00	0.00	2.00	0.00	0.00	0.00	0.01	0.00	0.02	0.00	0.00	0.00	0.02	0.00	0.04	0.00	0.00	0.00	0.01	0.00	0.02	0.00
157313	CDCA2	1559.00	1633.00	1585.00	1459.00	1486.00	1453.00	23.18	24.47	24.17	22.39	22.42	21.38	38.79	41.14	41.15	39.22	39.92	38.34	23.94	22.06	40.36	39.16
83787	ARMC10	696.92	674.95	635.02	758.94	755.71	696.80	21.28	21.47	19.69	24.00	23.58	20.66	35.61	36.11	33.51	42.04	41.98	37.06	20.81	22.75	35.08	40.36
6915	TBXA2R	2.00	0.00	2.00	2.00	0.00	3.00	0.05	0.00	0.05	0.05	0.00	0.07	0.08	0.00	0.08	0.09	0.00	0.13	0.03	0.04	0.05	0.07
55	ACP3	1.00	0.00	0.00	0.00	0.00	0.00	0.04	0.00	0.00	0.00	0.00	0.00	0.06	0.00	0.00	0.00	0.00	0.00	0.01	0.00	0.02	0.00
57101	ANO2	0.00	0.00	0.00	2.00	0.00	1.00	0.00	0.00	0.00	0.06	0.00	0.03	0.00	0.00	0.00	0.10	0.00	0.05	0.00	0.03	0.00	0.05
4671	NAIP	489.00	396.77	460.51	439.28	414.67	406.54	4.63	3.73	4.41	4.25	3.97	3.78	7.76	6.28	7.50	7.45	7.06	6.77	4.26	4.00	7.18	7.09
29035	C16orf72	1739.00	1671.00	1732.00	1775.00	1805.00	1916.00	17.77	16.96	17.86	18.52	18.60	19.22	29.73	28.51	30.41	32.44	33.12	34.47	17.53	18.78	29.55	33.34
5154	PDGFA	2.00	4.00	0.00	14.00	28.00	33.00	0.07	0.12	0.00	0.44	0.69	0.79	0.11	0.20	0.00	0.77	1.23	1.41	0.06	0.64	0.10	1.14
79913	ACTR5	370.00	418.00	363.00	342.00	334.00	368.00	9.50	10.64	9.40	8.99	8.64	9.24	15.91	17.89	16.01	15.75	15.39	16.58	9.85	8.96	16.60	15.91
100527978	TLCD4-RWDD3	6.43	6.84	9.88	10.52	12.89	7.83	0.31	0.33	0.48	0.52	0.62	0.37	0.52	0.55	0.81	0.91	1.11	0.66	0.37	0.50	0.63	0.89
169792	GLIS3	1.00	0.00	7.00	32.00	34.00	32.00	0.02	0.00	0.07	0.29	0.29	0.27	0.03	0.00	0.12	0.51	0.52	0.48	0.03	0.28	0.05	0.50
5021	OXTR	46.00	36.00	35.00	64.00	70.00	81.00	0.71	0.56	0.54	1.00	1.07	1.21	1.20	0.93	0.92	1.75	1.90	2.17	0.60	1.09	1.02	1.94
65124	SOWAHC	3.00	4.00	3.00	8.00	10.21	12.00	0.04	0.05	0.04	0.11	0.14	0.16	0.07	0.09	0.07	0.19	0.25	0.28	0.04	0.14	0.08	0.24
84688	C9orf24	4.27	2.28	1.00	1.09	2.01	2.99	0.05	0.03	0.01	0.01	0.02	0.03	0.08	0.04	0.02	0.02	0.04	0.06	0.03	0.02	0.05	0.04
27241	BBS9	59.00	37.00	52.00	45.00	60.00	49.00	0.97	0.56	0.82	0.72	0.96	0.78	1.62	0.95	1.40	1.26	1.71	1.40	0.78	0.82	1.32	1.46
4217	MAP3K5	229.28	207.34	249.02	226.98	202.14	183.24	2.77	2.42	2.98	2.77	2.45	2.11	4.64	4.07	5.07	4.85	4.36	3.78	2.72	2.44	4.59	4.33
5192	PEX10	314.76	300.44	286.81	270.44	285.80	325.13	7.51	6.71	7.07	6.26	7.37	7.19	12.57	11.28	12.03	10.97	13.12	12.90	7.10	6.94	11.96	12.33
130075	OR9A4	0.00	0.00	0.00	0.00	1.00	0.00	0.00	0.00	0.00	0.00	0.07	0.00	0.00	0.00	0.00	0.00	0.13	0.00	0.00	0.02	0.00	0.04
5824	PEX19	1901.00	1812.00	1852.00	1749.00	1699.00	1644.00	32.82	31.04	32.26	30.88	29.58	27.82	54.92	52.19	54.93	54.10	52.67	49.90	32.04	29.43	54.01	52.22
4793	NFKBIB	2808.07	3485.71	3028.21	2743.65	2811.25	3421.59	137.17	167.97	147.40	137.83	134.61	162.42	229.57	282.46	250.94	241.45	239.68	291.29	150.85	144.95	254.32	257.47
6508	SLC4A3	0.00	0.00	1.00	1.00	0.00	1.00	0.00	0.00	0.03	0.02	0.00	0.02	0.00	0.00	0.04	0.03	0.00	0.04	0.01	0.01	0.01	0.02
25915	NDUFAF3	439.00	457.00	455.00	389.00	365.00	403.00	41.18	42.02	42.65	37.51	34.28	36.15	68.92	70.66	72.61	65.70	61.04	64.82	41.95	35.98	70.73	63.85
10654	PMVK	672.00	702.00	719.00	500.00	517.00	698.00	53.91	55.63	57.96	41.15	41.66	53.87	90.22	93.54	98.68	72.08	74.18	96.62	55.83	45.56	94.15	80.96
10166	SLC25A15	128.25	150.00	141.73	113.00	122.89	141.99	2.11	2.45	2.35	1.90	2.04	2.29	3.53	4.11	4.00	3.33	3.63	4.11	2.30	2.08	3.88	3.69
25879	DCAF13	1574.00	1441.00	1473.00	1788.00	1712.00	1727.00	54.25	49.15	51.14	63.11	59.40	58.05	90.80	82.66	87.06	110.55	105.77	104.11	51.51	60.19	86.84	106.81
10276	NET1	1844.00	1901.00	1795.00	1797.00	1860.00	1964.00	28.80	29.56	28.31	28.70	29.36	30.14	48.21	49.71	48.19	50.27	52.29	54.06	28.89	29.40	48.70	52.21
6390	SDHB	2492.00	2354.00	2362.00	2088.00	2240.00	2337.00	197.79	183.73	187.87	170.29	178.19	178.47	331.02	308.97	319.83	298.31	317.29	320.06	189.80	175.65	319.94	311.89
132660	LIN54	1063.00	1041.00	1021.00	940.91	985.00	990.00	11.73	11.33	11.36	10.61	10.97	10.72	19.63	19.06	19.35	18.58	19.53	19.22	11.47	10.77	19.35	19.11
84520	GON7	733.00	662.00	657.00	564.00	600.00	587.00	50.59	44.99	45.49	39.97	41.54	39.10	84.67	75.66	77.45	70.01	73.97	70.12	47.02	40.20	79.26	71.37
81566	CSRNP2	394.91	427.91	426.77	460.91	485.93	435.94	5.35	5.74	5.81	6.38	6.61	5.80	8.95	9.65	9.90	11.18	11.78	10.41	5.63	6.26	9.50	11.12
116151	FAM210B	10.00	13.00	11.00	6.00	3.00	7.00	0.22	0.28	0.24	0.13	0.07	0.15	0.36	0.47	0.41	0.23	0.12	0.26	0.25	0.12	0.41	0.20
11346	SYNPO	19.00	19.00	13.00	70.00	84.00	93.00	0.20	0.21	0.15	0.78	0.87	0.96	0.34	0.36	0.25	1.36	1.54	1.71	0.19	0.87	0.32	1.54
83604	TMEM47	0.00	0.00	0.00	0.00	0.00	2.00	0.00	0.00	0.00	0.00	0.00	0.03	0.00	0.00	0.00	0.00	0.00	0.05	0.00	0.01	0.00	0.02
28989	NTMT1	585.52	565.25	564.24	522.73	543.00	557.58	30.52	27.23	27.31	28.10	27.49	27.96	51.08	45.79	46.50	49.22	48.94	50.14	28.35	27.85	47.79	49.43
56952	PRTFDC1	1.00	0.00	3.00	4.00	4.00	9.00	0.04	0.00	0.11	0.15	0.15	0.32	0.06	0.00	0.18	0.26	0.26	0.58	0.05	0.21	0.08	0.37
54101	RIPK4	1.00	1.00	0.00	2.00	10.00	6.00	0.02	0.02	0.00	0.03	0.17	0.10	0.03	0.03	0.00	0.06	0.29	0.17	0.01	0.10	0.02	0.17
8507	ENC1	2.00	2.00	3.00	48.83	54.00	52.00	0.03	0.03	0.04	0.55	0.66	0.61	0.04	0.04	0.07	0.97	1.18	1.09	0.03	0.61	0.05	1.08
404734	ANKHD1-EIF4EBP3	2309.69	2458.55	2193.74	2191.79	2242.48	2716.52	16.66	17.62	15.99	16.15	16.33	19.27	27.88	29.63	27.22	28.30	29.07	34.55	16.76	17.25	28.24	30.64
665	BNIP3L	759.00	685.00	754.00	545.00	646.00	649.00	13.93	12.48	13.96	10.23	11.96	11.67	23.32	20.98	23.77	17.92	21.29	20.94	13.46	11.29	22.69	20.05
84967	LSM10	297.00	304.00	294.00	217.00	237.00	225.00	29.89	30.00	29.58	22.48	23.86	21.65	50.03	50.45	50.36	39.38	42.48	38.83	29.82	22.66	50.28	40.23
55109	AGGF1	726.00	702.00	693.00	656.00	660.00	697.00	10.04	9.63	9.67	9.27	9.21	9.46	16.80	16.20	16.47	16.25	16.39	16.96	9.78	9.31	16.49	16.53
10319	LAMC3	0.00	1.00	0.00	1.00	0.00	1.00	0.00	0.02	0.00	0.01	0.00	0.01	0.00	0.03	0.00	0.02	0.00	0.01	0.01	0.01	0.01	0.01
2786	GNG4	1.00	1.00	3.00	8.00	9.00	14.96	0.01	0.01	0.04	0.10	0.11	0.18	0.02	0.02	0.07	0.18	0.20	0.33	0.02	0.13	0.04	0.24
7177	TPSAB1	33.00	35.00	28.00	18.00	30.00	33.00	2.17	2.27	1.85	1.22	1.98	2.10	3.63	3.82	3.15	2.13	3.53	3.76	2.10	1.77	3.53	3.14
22808	MRAS	2.00	0.00	0.00	99.00	101.00	113.00	0.03	0.00	0.00	1.47	1.40	1.53	0.06	0.00	0.00	2.58	2.50	2.75	0.01	1.47	0.02	2.61
8907	AP1M1	1897.05	1971.40	1959.90	1573.65	1659.34	1683.29	8.78	9.06	9.16	7.44	7.75	7.66	14.69	15.24	15.60	13.03	13.80	13.74	9.00	7.62	15.18	13.52
23116	TOGARAM1	295.00	285.00	298.00	330.00	335.00	360.00	2.98	2.75	2.97	3.20	3.26	3.64	4.99	4.62	5.06	5.60	5.81	6.53	2.90	3.37	4.89	5.98
284339	TMEM145	39.00	45.00	43.00	32.00	28.00	30.00	1.51	1.40	1.55	1.22	0.99	1.09	2.53	2.35	2.63	2.14	1.77	1.96	1.49	1.10	2.50	1.96
24149	ZNF318	1678.00	1593.00	1624.00	1218.00	1271.00	1281.00	12.32	11.61	12.04	9.13	9.42	9.24	20.61	19.53	20.50	16.00	16.76	16.58	11.99	9.26	20.21	16.45
51307	FAM53C	2075.00	1966.00	2072.00	1933.00	2052.00	2099.00	31.30	29.37	31.55	29.80	31.19	31.06	52.38	49.40	53.70	52.20	55.53	55.71	30.74	30.68	51.83	54.48
6902	TBCA	2001.00	2058.00	1902.00	1735.00	1744.00	1712.00	303.24	305.59	286.50	271.44	263.06	244.32	507.51	513.90	487.74	475.49	468.41	438.16	298.44	259.61	503.05	460.69
3305	HSPA1L	83.00	47.00	87.00	47.00	51.00	57.00	1.95	1.09	2.06	1.13	1.21	1.31	3.26	1.84	3.50	1.98	2.15	2.35	1.70	1.22	2.87	2.16
6500	SKP1	4376.00	3795.02	3947.00	3709.00	3714.00	3948.00	70.78	63.10	69.08	61.75	63.97	65.15	118.46	106.11	117.60	108.18	113.91	116.84	67.65	63.62	114.06	112.98
1981	EIF4G1	13597.00	15083.00	14244.00	15700.00	15191.00	16452.00	153.41	168.58	162.53	181.10	173.36	183.83	256.76	283.48	276.71	317.24	308.69	329.69	161.51	179.43	272.32	318.54
107984862	LOC107984862	0.00	0.00	0.00	17.00	8.00	16.00	0.00	0.00	0.00	0.29	0.14	0.26	0.00	0.00	0.00	0.51	0.24	0.47	0.00	0.23	0.00	0.41
130951	M1AP	1.00	0.00	0.00	3.00	5.00	1.00	0.04	0.00	0.00	0.08	0.14	0.05	0.06	0.00	0.00	0.14	0.25	0.09	0.01	0.09	0.02	0.16
79066	METTL16	433.00	463.00	451.00	544.00	559.00	581.00	4.62	4.91	4.86	5.96	6.03	6.09	7.73	8.25	8.28	10.43	10.75	10.92	4.80	6.03	8.09	10.70
728568	C12orf73	129.00	147.00	134.00	112.00	129.00	116.00	5.01	5.55	5.36	4.53	4.91	4.31	8.38	9.33	9.13	7.93	8.74	7.73	5.31	4.58	8.95	8.13
140735	DYNLL2	1986.00	2006.00	2047.00	1765.00	1653.00	1867.00	17.71	17.77	18.44	16.09	14.88	16.36	29.64	29.88	31.39	28.18	26.49	29.34	17.97	15.78	30.30	28.00
22911	WDR47	567.00	504.00	571.00	555.00	604.00	535.00	8.49	7.50	8.62	8.88	9.14	7.89	14.21	12.62	14.67	15.56	16.28	14.15	8.20	8.64	13.83	15.33
6618	SNAPC2	348.00	386.00	411.00	300.00	296.00	294.00	16.36	17.92	19.43	14.45	13.99	13.42	27.37	30.14	33.07	25.32	24.90	24.07	17.90	13.95	30.19	24.76
23527	ACAP2	1735.00	1677.00	1717.00	1657.00	1700.00	1719.00	15.48	15.33	15.76	15.62	15.45	15.24	25.90	25.79	26.82	27.36	27.51	27.33	15.52	15.44	26.17	27.40
284069	FAM171A2	2.00	4.00	4.00	2.00	3.00	5.00	0.04	0.08	0.08	0.05	0.06	0.12	0.07	0.14	0.14	0.09	0.11	0.21	0.07	0.08	0.12	0.14
51751	HIGD1B	2.00	0.00	2.00	3.00	1.00	2.00	0.24	0.00	0.31	0.33	0.16	0.22	0.39	0.00	0.53	0.57	0.28	0.40	0.18	0.24	0.31	0.42
1292	COL6A2	0.00	0.00	0.00	3.00	0.00	0.00	0.00	0.00	0.00	0.06	0.00	0.00	0.00	0.00	0.00	0.11	0.00	0.00	0.00	0.02	0.00	0.04
84514	GHDC	267.00	266.00	292.00	221.00	235.00	238.00	7.25	7.14	8.02	6.12	6.44	6.34	12.13	12.01	13.66	10.73	11.46	11.38	7.47	6.30	12.60	11.19
79717	PPCS	554.00	541.00	521.00	491.00	478.00	491.98	18.27	19.82	17.35	16.72	16.69	17.46	30.57	33.33	29.54	29.29	29.72	31.32	18.48	16.96	31.15	30.11
54477	PLEKHA5	2.00	3.00	2.00	36.00	41.00	45.00	0.03	0.06	0.03	0.61	0.58	0.62	0.05	0.09	0.05	1.06	1.03	1.12	0.04	0.60	0.06	1.07
139221	PWWP3B	0.00	0.00	1.00	2.00	3.00	0.00	0.00	0.00	0.02	0.03	0.05	0.00	0.00	0.00	0.03	0.05	0.08	0.00	0.01	0.03	0.01	0.04
4277	MICB	1324.00	1274.00	1242.02	1621.99	1587.37	1681.00	36.18	34.47	34.20	45.34	43.68	44.87	60.55	57.97	58.22	79.43	77.78	80.47	34.95	44.63	58.91	79.23
55032	SLC35A5	901.00	865.00	849.00	837.00	804.00	772.00	12.96	12.39	12.32	12.25	11.61	10.89	21.68	20.83	20.97	21.46	20.67	19.53	12.56	11.58	21.16	20.55
8178	ELL	803.00	934.00	822.00	806.00	829.00	862.00	13.01	14.63	13.23	13.14	13.20	13.36	21.78	24.60	22.52	23.03	23.51	23.95	13.62	13.23	22.97	23.50
100129583	FAM47E	1.00	1.00	0.00	9.00	6.00	8.00	0.04	0.04	0.00	0.40	0.27	0.34	0.07	0.07	0.00	0.71	0.48	0.60	0.03	0.34	0.05	0.60
90665	TBL1Y	1.00	0.00	0.00	1.00	0.00	1.00	0.03	0.00	0.00	0.03	0.00	0.03	0.05	0.00	0.00	0.06	0.00	0.05	0.01	0.02	0.02	0.04
114804	RNF157	6618.04	6588.05	6817.38	7016.14	7103.98	7157.00	86.13	86.01	90.19	92.03	94.74	92.96	144.15	144.63	153.54	161.21	168.69	166.71	87.44	93.24	147.44	165.54
142940	TRUB1	661.00	639.00	624.00	632.00	638.00	704.00	12.31	11.80	11.73	12.04	11.98	12.85	20.61	19.85	19.96	21.09	21.33	23.04	11.95	12.29	20.14	21.82
1327	COX4I1	4683.00	4917.00	4515.00	3812.00	3773.00	4436.00	564.20	579.89	542.72	473.54	453.74	509.09	944.27	975.16	923.95	829.52	807.92	913.01	562.27	478.79	947.79	850.15
149233	IL23R	0.00	0.00	1.00	0.00	0.00	0.00	0.00	0.00	0.02	0.00	0.00	0.00	0.00	0.00	0.04	0.00	0.00	0.00	0.01	0.00	0.01	0.00
64858	DCLRE1B	1842.00	1771.00	1773.00	1616.00	1592.00	1605.00	31.41	29.89	30.49	28.08	27.39	26.81	52.57	50.27	51.91	49.18	48.78	48.08	30.60	27.43	51.58	48.68
100652833	LOC100652833	4.00	3.30	6.00	2.00	3.03	4.72	0.06	0.05	0.10	0.03	0.05	0.07	0.11	0.09	0.17	0.06	0.09	0.13	0.07	0.05	0.12	0.09
54904	NSD3	3734.00	3596.00	3661.00	4004.00	3965.00	3959.00	35.72	35.55	36.41	39.96	38.29	36.53	59.79	59.78	61.99	70.00	68.17	65.51	35.89	38.26	60.52	67.89
84057	MND1	467.00	403.00	379.00	353.00	353.00	357.00	40.75	34.98	33.77	31.73	30.72	30.81	68.20	58.83	57.49	55.57	54.70	55.25	36.50	31.09	61.51	55.17
110599564	EEF1AKMT4	371.00	444.00	373.00	381.00	395.00	401.00	31.15	36.63	31.36	32.88	33.22	32.35	52.13	61.60	53.39	57.59	59.15	58.01	33.05	32.82	55.71	58.25
285989	ZNF789	342.65	275.62	322.20	284.43	281.01	273.19	10.73	8.37	10.60	7.93	8.03	7.71	17.96	14.08	18.05	13.90	14.30	13.82	9.90	7.89	16.70	14.01
64285	RHBDF1	8.00	10.00	6.00	52.00	51.00	62.00	0.19	0.23	0.13	1.19	1.18	1.36	0.31	0.39	0.22	2.09	2.09	2.43	0.18	1.24	0.31	2.20
6927	HNF1A	1.52	5.10	1.64	58.35	51.75	70.18	0.03	0.09	0.03	1.10	0.96	1.25	0.05	0.16	0.05	1.92	1.71	2.25	0.05	1.10	0.09	1.96
80224	NUBPL	218.08	181.03	192.00	189.00	182.41	192.00	4.64	3.77	4.02	4.12	3.91	3.95	7.76	6.35	6.85	7.21	6.96	7.08	4.14	3.99	6.99	7.08
128240	NAXE	1474.00	1466.00	1520.00	1085.00	1159.00	1246.00	97.72	95.64	101.21	72.01	76.98	79.30	163.54	160.83	172.30	126.15	137.07	142.21	98.19	76.10	165.56	135.14
10848	PPP1R13L	128.00	131.00	111.00	146.00	156.00	169.00	2.71	2.65	2.27	3.14	3.20	3.38	4.53	4.45	3.86	5.51	5.69	6.06	2.54	3.24	4.28	5.75
10886	NPFFR2	0.00	1.00	0.00	15.00	18.00	17.00	0.00	0.03	0.00	0.58	0.92	0.66	0.00	0.05	0.00	1.02	1.65	1.19	0.01	0.72	0.02	1.29
5007	OSBP	1289.00	1353.00	1240.00	1342.00	1327.00	1476.00	16.93	17.64	16.44	18.02	17.58	19.02	28.33	29.66	27.99	31.56	31.30	34.12	17.00	18.21	28.66	32.33
131583	FAM43A	1.00	4.00	3.00	8.00	18.00	7.00	0.02	0.08	0.06	0.17	0.37	0.14	0.03	0.14	0.10	0.29	0.65	0.25	0.05	0.23	0.09	0.40
130132	RFTN2	3.00	6.16	6.00	11.00	16.00	9.00	0.03	0.07	0.07	0.13	0.18	0.10	0.06	0.12	0.12	0.22	0.33	0.18	0.06	0.14	0.10	0.24
84306	PDCD2L	408.00	446.00	385.00	359.00	357.00	401.00	27.13	29.22	25.69	24.50	23.82	25.76	45.41	49.13	43.74	42.92	42.42	46.21	27.35	24.69	46.09	43.85
57474	ZNF490	137.00	134.00	131.31	133.81	151.81	173.07	1.37	1.33	1.32	1.37	1.53	1.70	2.29	2.24	2.26	2.39	2.72	3.05	1.34	1.53	2.26	2.72
79868	ALG13	756.00	722.00	682.00	732.00	704.00	683.00	14.29	13.25	12.60	14.32	13.79	13.00	23.92	22.28	21.44	25.09	24.56	23.32	13.38	13.70	22.55	24.32
55735	DNAJC11	2573.47	2830.85	2565.59	2752.54	2677.97	2771.99	51.31	55.96	51.60	56.13	53.82	54.12	85.88	94.11	87.84	98.33	95.83	97.06	52.96	54.69	89.28	97.07
23167	EFR3A	1081.00	993.00	1013.00	1625.00	1576.00	1671.00	12.05	10.99	11.43	18.51	17.73	18.44	20.17	18.49	19.47	32.43	31.57	33.07	11.49	18.23	19.38	32.36
10552	ARPC1A	1572.00	1544.00	1580.00	1468.00	1480.00	1520.00	70.36	68.28	71.14	67.33	66.61	66.13	117.75	114.83	121.11	117.95	118.60	118.61	69.93	66.69	117.90	118.39
132299	OCIAD2	156.00	150.00	140.00	126.00	116.00	145.00	14.22	15.29	14.78	12.00	10.59	12.53	23.79	25.72	25.17	21.02	18.85	22.48	14.76	11.71	24.89	20.78
11146	GLMN	353.00	313.00	311.00	340.00	332.00	345.00	11.20	9.87	9.89	11.06	10.60	10.55	18.74	16.60	16.83	19.37	18.87	18.92	10.32	10.74	17.39	19.05
139285	AMER1	1.00	1.00	0.00	1.00	2.00	7.00	0.01	0.01	0.00	0.01	0.01	0.05	0.01	0.01	0.00	0.01	0.03	0.09	0.01	0.02	0.01	0.04
5064	PALM	8.00	13.00	10.00	20.00	23.00	36.00	0.19	0.30	0.24	0.48	0.54	0.80	0.31	0.51	0.40	0.84	0.97	1.44	0.24	0.61	0.41	1.08
8329	H2AC13	31.12	39.16	28.70	26.12	22.01	31.68	8.42	10.14	7.61	7.35	5.85	7.85	14.08	17.04	12.96	12.88	10.42	14.08	8.72	7.02	14.69	12.46
63908	NAPB	492.17	407.75	418.70	366.11	366.71	334.93	8.06	6.61	7.18	6.07	6.04	5.33	13.49	11.11	12.23	10.63	10.75	9.56	7.28	5.81	12.28	10.31
23339	VPS39	1230.00	1209.00	1219.00	1186.00	1147.00	1173.00	15.87	15.51	15.76	15.65	14.98	14.84	26.56	26.08	26.83	27.41	26.68	26.61	15.71	15.16	26.49	26.90
285195	SLC9A9	81.00	90.00	103.00	66.00	76.00	69.00	1.57	1.79	2.06	1.35	1.51	1.41	2.63	3.02	3.51	2.36	2.69	2.53	1.81	1.42	3.05	2.53
374	AREG	7.00	9.00	6.00	40.00	30.00	44.00	0.43	0.54	0.37	2.51	1.84	2.60	0.72	0.91	0.63	4.39	3.28	4.67	0.45	2.32	0.75	4.11
200844	CFAP20DC	55.00	47.00	44.00	55.00	44.00	40.00	1.99	1.82	2.00	2.18	1.36	1.05	3.33	3.06	3.40	3.82	2.42	1.89	1.94	1.53	3.26	2.71
1893	ECM1	50.00	60.00	61.00	68.00	45.00	58.00	1.64	1.98	2.03	2.25	1.52	1.84	2.74	3.33	3.46	3.95	2.71	3.30	1.88	1.87	3.18	3.32
1775	DNASE1L2	28.00	34.00	32.00	25.00	24.00	18.00	1.53	1.83	1.77	1.40	1.34	0.96	2.56	3.08	3.01	2.45	2.39	1.73	1.71	1.23	2.88	2.19
51332	SPTBN5	50.00	39.00	46.00	195.00	150.00	153.00	0.30	0.21	0.28	1.12	0.88	0.88	0.50	0.36	0.47	1.96	1.57	1.58	0.26	0.96	0.44	1.70
[truncated: 14,708 more rows]
