# Supplementary material for: Transcriptome Analysis of Natural Killer Cells in Response to Newcastle Disease Virus Infected Hepatocellular Carcinoma Cells
Source: Genes (Basel). 2023 Apr 10;14(4):888. doi: 10.3390/genes14040888 (PMC10138298; doi:10.3390/genes14040888)
Supplement: Supplementary file 1 [file genes-14-00888-s001.zip › Table_S3.xls]

gene_id	gene_symbol	average_fpkm_NC	average_fpkm_NDV	log2foldchange	deseq2_pvalue	deseq2_qvalue	trend(Up/Down)
7766	ZNF223	0.00	0.15	5.543599309	0.000122188	0.000740584	Up
55103	RALGPS2	0.07	0.29	2.551993999	0.000162668	0.000958744	Up
9961	MVP	2.12	5.10	1.311722015	1.01E-15	2.64E-14	Up
8916	HERC3	0.01	0.13	4.449399577	0.002371255	0.010316184	Up
6536	SLC6A9	0.14	1.45	3.573889061	4.11E-16	1.11E-14	Up
202333	CMYA5	0.32	0.64	1.041812546	6.38E-08	7.29E-07	Up
143686	SESN3	0.02	0.13	2.990389741	2.04E-05	0.000146704	Up
83937	RASSF4	11.22	5.26	-1.025237324	3.08E-20	1.08E-18	Down
29984	RHOD	0.83	2.84	1.955057765	6.65E-06	5.31E-05	Up
80329	ULBP1	0.58	1.37	1.280913519	8.25E-06	6.43E-05	Up
25759	SHC2	0.26	4.54	4.153870966	7.32E-38	5.42E-36	Up
126353	MISP	0.02	0.57	4.700829543	7.11E-07	6.83E-06	Up
115701	ALPK2	0.01	0.10	4.286649667	0.00040116	0.002151758	Up
3656	IRAK2	0.27	0.86	1.70635127	5.69E-06	4.62E-05	Up
80728	ARHGAP39	0.02	0.34	4.019759316	2.63E-07	2.74E-06	Up
9249	DHRS3	0.67	3.66	2.629052114	3.10E-14	7.14E-13	Up
7556	ZNF10	0.00	0.16	5.938617518	1.58E-05	0.000116556	Up
6926	TBX3	0.01	0.15	4.126037062	0.000771557	0.003865799	Up
55137	FIGN	0.01	0.22	5.26312885	1.32E-08	1.64E-07	Up
114569	MAL2	0.09	2.81	5.099837181	1.30E-25	6.12E-24	Up
5920	PLAAT4	28.08	63.73	1.219514822	6.90E-31	3.90E-29	Up
10235	RASGRP2	1.99	0.90	-1.090987669	7.11E-05	0.000456237	Down
25865	PRKD2	34.07	69.94	1.066234467	8.42E-79	1.44E-76	Up
57553	MICAL3	0.03	0.77	4.451670935	1.82E-25	8.40E-24	Up
192683	SCAMP5	0.02	0.26	4.931076986	0.00034262	0.001868029	Up
168667	BMPER	0.00	0.13	5.217109845	0.000487885	0.002546536	Up
254531	LPCAT4	22.27	10.86	-1.021969471	1.96E-24	8.57E-23	Down
221981	THSD7A	0.01	0.14	4.661571994	1.03E-06	9.62E-06	Up
54790	TET2	0.05	0.24	2.307087007	1.13E-06	1.05E-05	Up
1612	DAPK1	0.01	0.39	5.220512872	1.73E-08	2.13E-07	Up
9480	ONECUT2	0.03	0.13	2.179154187	5.26E-06	4.30E-05	Up
84069	PLEKHN1	0.00	0.15	4.97687776	0.001636547	0.007488456	Up
780	DDR1	0.04	0.23	2.840317009	0.000984987	0.004806762	Up
100128553	CTAGE4	0.00	0.15	4.983691633	0.001218391	0.005794274	Up
56301	SLC7A10	0.27	0.03	-3.414363056	0.009839697	0.035490191	Down
10765	KDM5B	0.64	1.37	1.172210316	1.60E-09	2.29E-08	Up
56667	MUC13	0.05	0.29	2.737784729	0.001075329	0.005183195	Up
84206	MEX3B	0.01	0.13	4.327823989	0.003132191	0.013201346	Up
9338	TCEAL1	0.02	0.74	5.060545083	0.000196277	0.0011362	Up
7436	VLDLR	0.01	0.16	5.205661265	3.98E-06	3.33E-05	Up
1889	ECE1	14.26	43.32	1.637151444	2.25E-143	5.66E-141	Up
55205	ZNF532	0.24	1.66	2.861434229	1.04E-30	5.87E-29	Up
10021	HCN4	0.05	0.14	1.812043661	0.009168621	0.033426851	Up
22873	DZIP1	0.00	0.12	5.353791526	0.00031681	0.001746995	Up
343450	KCNT2	0.00	0.38	7.619713981	1.04E-09	1.52E-08	Up
10497	UNC13B	0.07	0.60	3.344208761	1.55E-14	3.66E-13	Up
667	DST	0.05	0.71	3.893335684	1.43E-47	1.35E-45	Up
51421	AMOTL2	0.04	5.51	6.899613917	2.41E-48	2.35E-46	Up
64359	NXN	0.17	0.47	1.506359068	0.008849868	0.032446951	Up
23361	ZNF629	0.10	0.33	1.796098911	7.60E-05	0.000484578	Up
1303	COL12A1	0.02	0.33	4.222283984	1.20E-14	2.85E-13	Up
257019	FRMD3	0.08	0.71	3.737822554	5.59E-12	1.07E-10	Up
107987158	LOC107987158	0.22	0.09	-1.274671105	0.008512267	0.031407008	Down
157695	TDRP	0.04	0.29	3.268457292	0.00014532	0.000865865	Up
5337	PLD1	0.21	0.57	1.36505117	7.83E-05	0.000497362	Up
153020	RASGEF1B	0.33	0.91	1.513242126	9.60E-05	0.000596774	Up
29775	CARD10	0.05	0.24	2.293733996	0.001690647	0.007675665	Up
10007	GNPDA1	0.45	4.24	3.317362287	6.93E-32	4.08E-30	Up
730087	ZNF726	0.03	0.22	3.435739983	0.009387127	0.034120306	Up
80231	CXorf21	0.75	2.68	1.857911254	1.13E-08	1.43E-07	Up
57683	ZDBF2	0.00	0.32	7.230615363	3.72E-09	5.09E-08	Up
25797	QPCT	0.03	1.03	5.262659588	3.05E-06	2.61E-05	Up
8323	FZD6	0.08	0.49	2.780341012	8.84E-07	8.37E-06	Up
114880	OSBPL6	0.01	1.13	7.022150071	3.37E-16	9.22E-15	Up
818	CAMK2G	19.28	6.63	-1.522708663	2.19E-59	2.83E-57	Down
11262	SP140	24.97	53.94	1.091907963	8.79E-70	1.34E-67	Up
5909	RAP1GAP	0.10	1.73	4.228616728	1.89E-21	7.03E-20	Up
65999	LRRC61	0.34	0.85	1.455847231	0.006605988	0.02523972	Up
64284	RAB17	0.26	1.74	2.909554508	4.48E-09	6.04E-08	Up
3606	IL18	0.02	0.58	4.579048225	0.00122985	0.00584127	Up
2788	GNG7	0.00	0.06	4.475740887	0.007896286	0.029495312	Up
137075	CLDN23	0.02	0.43	4.428202152	0.000190734	0.001108672	Up
144535	CFAP54	0.07	0.17	1.282402002	0.00451531	0.018061241	Up
389903	CSAG3	0.27	2.57	3.153788959	3.09E-08	3.71E-07	Up
5747	PTK2	0.05	0.93	4.341897912	1.86E-15	4.76E-14	Up
9121	SLC16A5	0.04	0.24	2.17828103	0.014158125	0.04837837	Up
256394	SERPINA11	3.30	1.52	-1.084426697	0.000223278	0.001273997	Down
9372	ZFYVE9	0.03	0.35	3.130738348	1.32E-07	1.45E-06	Up
2275	FHL3	1.13	2.15	1.310655447	0.000342901	0.00186896	Up
1890	TYMP	7.99	27.19	1.818242657	1.32E-57	1.65E-55	Up
1756	DMD	0.04	0.48	3.074412108	6.36E-09	8.34E-08	Up
79973	ZNF442	0.00	0.45	6.022441436	2.27E-06	1.99E-05	Up
80820	EEPD1	0.02	0.58	5.08024096	2.59E-10	4.09E-09	Up
54477	PLEKHA5	0.04	0.60	4.160262409	1.54E-10	2.50E-09	Up
91057	CCDC34	1.67	0.48	-1.716362522	0.00014867	0.000883334	Down
57664	PLEKHA4	0.07	0.81	3.650882458	2.19E-08	2.67E-07	Up
2195	FAT1	0.04	0.14	1.808181669	0.000186085	0.001084264	Up
4939	OAS2	15.18	267.30	4.270463519	0	0	Up
57643	ZSWIM5	0.07	0.41	2.482305551	1.07E-06	9.98E-06	Up
1232	CCR3	2.11	4.53	1.305285307	4.07E-11	7.06E-10	Up
22903	BTBD3	0.03	0.95	4.791590133	1.51E-16	4.18E-15	Up
8531	YBX3	0.23	4.80	4.542859698	2.84E-29	1.53E-27	Up
84166	NLRC5	6.14	15.30	1.384518172	5.44E-74	8.50E-72	Up
85417	CCNB3	0.00	0.13	4.18453926	0.004758336	0.01893017	Up
339983	NAT8L	0.04	0.20	2.484744804	0.000114678	0.000699841	Up
22949	PTGR1	0.83	5.09	2.828102213	1.59E-17	4.76E-16	Up
54873	PALMD	0.01	0.14	3.845534173	0.013375895	0.046106821	Up
2526	FUT4	0.00	0.10	5.799505204	3.58E-05	0.000245471	Up
1545	CYP1B1	0.00	0.22	6.646637011	4.26E-07	4.30E-06	Up
119774	OR52K2	0.00	0.71	5.70044317	5.29E-05	0.000348977	Up
29126	CD274	1.03	5.17	2.362658448	1.16E-38	8.83E-37	Up
117177	RAB3IP	0.05	0.55	2.19215703	4.70E-06	3.88E-05	Up
64114	TMBIM1	0.56	3.22	2.495171773	4.80E-19	1.57E-17	Up
27254	CSDC2	0.00	0.10	4.477507689	0.007410286	0.027895991	Up
143888	POGLUT3	0.09	0.58	2.885652737	4.72E-08	5.50E-07	Up
6398	SECTM1	0.03	0.24	3.359112878	0.012561879	0.043693493	Up
80114	BICC1	0.03	0.32	3.156351548	1.84E-06	1.64E-05	Up
56907	SPIRE1	0.29	1.68	2.558480943	1.60E-25	7.49E-24	Up
9152	SLC6A5	1.00	0.42	-1.023070206	1.32E-05	9.87E-05	Down
8701	DNAH11	0.01	0.07	2.755407769	0.000352554	0.001916007	Up
10371	SEMA3A	0.03	0.28	3.236103893	2.80E-08	3.37E-07	Up
27124	INPP5J	0.05	0.38	3.037189987	7.15E-05	0.00045875	Up
80095	ZNF606	0.01	0.43	6.32563696	4.83E-07	4.82E-06	Up
100132994	CXorf49B	0.00	0.33	5.596571507	8.36E-05	0.000528046	Up
6335	SCN9A	0.02	0.33	3.761441253	7.81E-11	1.31E-09	Up
2668	GDNF	0.01	0.10	4.020486622	0.007957812	0.02971198	Up
80183	RUBCNL	0.00	0.15	5.75176499	4.51E-05	0.000302421	Up
205	AK4	0.08	0.23	1.680136795	0.000727584	0.00366725	Up
347735	SERINC2	0.16	1.06	2.723533194	2.44E-06	2.13E-05	Up
2243	FGA	2.94	0.56	-2.403961657	2.87E-11	5.06E-10	Down
6624	FSCN1	0.31	0.77	1.387436655	0.001148629	0.005497264	Up
5016	OVGP1	0.40	1.29	1.744855159	1.78E-05	0.000130002	Up
90113	VWA5B2	0.01	0.11	4.392973674	0.002573497	0.011078966	Up
131583	FAM43A	0.05	0.23	2.082697969	0.013001439	0.044999854	Up
4494	MT1F	0.25	2.46	3.357335861	0.012329895	0.04294854	Up
4625	MYH7	0.00	0.04	4.596642236	0.004939031	0.019612055	Up
55366	LGR4	0.17	1.02	2.627141146	1.72E-13	3.73E-12	Up
100142659	CTAGE8	0.01	0.18	3.684066228	0.004235898	0.017077133	Up
23677	SH3BP4	0.05	1.04	4.355553536	2.61E-20	9.20E-19	Up
5325	PLAGL1	0.66	2.66	2.031251756	2.98E-18	9.29E-17	Up
102724770	LOC102724770	0.87	2.34	1.510596224	0.000354396	0.001924775	Up
79998	ANKRD53	0.25	0.91	1.559636169	0.000452981	0.002389105	Up
3131	HLF	0.00	0.21	6.73048307	2.34E-07	2.45E-06	Up
283659	PRTG	0.01	0.06	2.927410975	0.001203777	0.005737887	Up
10643	IGF2BP3	0.03	0.43	3.922922017	1.03E-05	7.88E-05	Up
28999	KLF15	0.03	1.42	6.225793906	7.26E-09	9.40E-08	Up
7162	TPBG	0.01	0.21	3.940961123	0.00170702	0.007737288	Up
132864	CPEB2	0.27	0.95	1.869207895	8.16E-11	1.37E-09	Up
55640	FLVCR2	0.44	0.94	1.226972919	0.000736883	0.003704235	Up
23349	PHF24	0.01	0.24	5.10681896	6.24E-06	5.01E-05	Up
5792	PTPRF	0.50	1.05	1.181544872	8.77E-07	8.30E-06	Up
1543	CYP1A1	0.19	1.80	3.261412402	1.37E-15	3.57E-14	Up
55363	HEMGN	0.81	0.27	-1.584364932	0.001214597	0.00578184	Down
57619	SHROOM3	0.01	0.13	3.440228361	1.38E-06	1.26E-05	Up
645369	TMEM200C	0.01	0.27	5.577387934	1.95E-05	0.000140973	Up
148932	MOB3C	3.93	10.08	1.392302445	5.47E-31	3.11E-29	Up
11145	PLAAT3	6.57	17.96	1.549435166	3.10E-28	1.62E-26	Up
445328	ARHGEF35	0.04	0.38	3.433857577	0.000339149	0.001853299	Up
349667	RTN4RL2	0.05	0.71	3.866809995	1.33E-06	1.21E-05	Up
11030	RBPMS	1.91	6.82	1.733288682	7.85E-17	2.24E-15	Up
30844	EHD4	10.23	33.17	1.730305874	1.83E-188	5.61E-186	Up
197358	NLRC3	19.67	9.51	-1.016403471	8.42E-63	1.19E-60	Down
23086	EXPH5	0.03	0.10	1.921528555	0.002996107	0.012691163	Up
10395	DLC1	0.03	0.75	4.641957213	1.07E-16	3.00E-15	Up
221002	RASGEF1A	11.19	3.00	-1.857395824	3.63E-42	3.11E-40	Down
89846	FGD3	26.71	11.49	-1.183464591	1.09E-45	9.97E-44	Down
10410	IFITM3	3.37	47.33	3.874564152	1.77E-58	2.24E-56	Up
116931	MED12L	0.00	0.13	5.913028595	4.00E-06	3.35E-05	Up
9123	SLC16A3	0.83	0.25	-1.791889064	0.001761559	0.00795482	Down
94122	SYTL5	0.02	0.21	3.300282457	0.000107658	0.000662026	Up
9586	CREB5	0.00	1.45	8.948998398	7.06E-14	1.57E-12	Up
54795	TRPM4	0.06	0.28	2.293528642	0.001970862	0.008777874	Up
1646	AKR1C2	1.00	0.28	-2.008744109	1.45E-06	1.31E-05	Down
5251	PHEX	0.00	0.05	4.479235668	0.00737625	0.027798862	Up
7453	WARS1	108.29	401.41	1.923837666	0	0	Up
165215	FAM171B	0.00	0.13	6.106181831	6.47E-06	5.18E-05	Up
634	CEACAM1	33.28	86.55	1.399352322	4.47E-16	1.21E-14	Up
123264	SLC51B	0.00	0.51	4.979512761	0.001557284	0.007170471	Up
723790	H2AC19	0.00	51.74	10.3359019	0.008159771	0.030338533	Up
8549	LGR5	0.05	0.43	3.144528095	2.82E-07	2.92E-06	Up
160428	ALDH1L2	0.01	0.22	4.339253356	3.04E-07	3.14E-06	Up
90649	ZNF486	0.00	0.08	4.70494897	0.003556231	0.014731089	Up
64762	GAREM1	0.02	0.14	3.561015812	0.000117317	0.000714397	Up
8476	CDC42BPA	0.02	0.23	3.657862823	2.09E-10	3.35E-09	Up
55337	SHFL	27.09	85.10	1.703445694	5.75E-125	1.28E-122	Up
93082	NEURL3	0.00	4.04	8.85369369	2.27E-13	4.86E-12	Up
1000	CDH2	0.38	1.03	1.438602443	3.34E-05	0.000230455	Up
64506	CPEB1	0.03	0.24	3.126562262	0.001321885	0.006229319	Up
23012	STK38L	0.08	0.52	2.514563235	1.71E-07	1.83E-06	Up
5366	PMAIP1	35.45	221.80	2.679885921	0	0	Up
64778	FNDC3B	6.23	13.85	1.116668036	1.44E-46	1.33E-44	Up
5939	RBMS2	0.09	0.61	2.344374616	2.45E-06	2.13E-05	Up
85445	CNTNAP4	0.01	0.09	3.20282882	0.00410228	0.016613842	Up
284391	ZNF844	0.05	1.23	4.753485855	6.63E-29	3.52E-27	Up
79132	DHX58	3.90	38.43	3.32920791	2.67E-253	9.59E-251	Up
23314	SATB2	0.01	0.08	4.255245471	0.003737221	0.015375161	Up
65108	MARCKSL1	1.20	2.54	1.125026963	0.000520372	0.002706061	Up
64759	TNS3	0.12	0.61	2.44689583	7.87E-12	1.48E-10	Up
256472	TMEM151A	0.00	0.46	6.651423935	3.16E-07	3.25E-06	Up
857	CAV1	0.12	0.61	2.282272396	9.74E-05	0.000603867	Up
10769	PLK2	0.02	0.56	4.622780926	1.41E-06	1.28E-05	Up
335	APOA1	19.73	1.77	-3.443375432	1.02E-14	2.42E-13	Down
284307	ZIK1	0.01	0.17	5.062352565	0.000194024	0.001124701	Up
8613	PLPP3	0.05	0.58	3.705088179	1.06E-07	1.17E-06	Up
64109	CRLF2	0.17	0.73	2.424887204	0.001087208	0.005233424	Up
221833	SP8	0.01	0.42	6.141831007	1.32E-06	1.20E-05	Up
283638	CEP170B	0.06	0.52	3.611683746	1.03E-12	2.08E-11	Up
90952	ESAM	0.47	1.14	1.299116643	0.002222464	0.009755521	Up
26260	FBXO25	0.51	1.86	1.963442592	1.93E-07	2.05E-06	Up
4082	MARCKS	0.25	0.61	1.323493892	0.00058334	0.003001153	Up
5493	PPL	0.07	0.34	2.429421299	5.13E-07	5.08E-06	Up
1026	CDKN1A	0.15	0.49	1.786831168	0.005971107	0.023106896	Up
255394	TCP11L2	0.10	0.81	3.300169861	4.73E-08	5.51E-07	Up
3441	IFNA4	0.00	0.34	4.596499421	0.005064004	0.020051696	Up
4007	PRICKLE3	0.04	0.48	3.668855106	8.13E-06	6.36E-05	Up
9881	TRANK1	2.40	14.62	2.640325216	0	0	Up
394	ARHGAP5	0.12	5.28	5.332722152	2.44E-128	5.56E-126	Up
10529	NEBL	0.00	0.11	5.355624274	6.22E-05	0.000403458	Up
3976	LIF	0.00	0.11	5.22021029	0.000462715	0.002433163	Up
161357	MDGA2	0.01	0.13	3.360318169	0.000401691	0.00215324	Up
148254	ZNF555	0.02	0.28	4.309053203	5.60E-10	8.45E-09	Up
196410	METTL7B	0.43	0.02	-4.381060684	0.003445395	0.014320378	Down
5641	LGMN	0.22	0.92	2.149850233	8.73E-05	0.000548185	Up
26291	FGF21	0.00	0.62	5.981647457	1.30E-05	9.80E-05	Up
51513	ETV7	1.63	9.97	2.654314829	1.17E-38	8.93E-37	Up
388	RHOB	0.77	5.99	2.991140215	5.40E-42	4.61E-40	Up
57669	EPB41L5	0.38	1.43	1.908305255	3.85E-18	1.18E-16	Up
83463	MXD3	25.47	9.34	-1.206665433	6.42E-23	2.55E-21	Down
2192	FBLN1	2.13	0.76	-1.464798511	8.66E-06	6.73E-05	Down
22824	HSPA4L	0.06	0.56	2.367353977	6.71E-09	8.76E-08	Up
58191	CXCL16	0.08	0.62	2.823130596	0.000113236	0.000692041	Up
2565	GABRG1	0.00	0.37	6.805124083	3.65E-08	4.32E-07	Up
83694	RPS6KL1	0.00	0.19	5.746504493	5.22E-05	0.000344877	Up
3959	LGALS3BP	0.33	1.17	1.851654818	7.32E-06	5.79E-05	Up
78989	COLEC11	0.00	0.36	5.146506895	0.000684695	0.003475987	Up
79905	TMC7	0.02	0.60	4.918364935	1.34E-09	1.94E-08	Up
84694	GJA10	0.16	0.86	2.512018779	0.000260326	0.001459901	Up
10188	TNK2	17.38	39.07	1.209984442	7.21E-99	1.38E-96	Up
676	BRDT	0.18	0.60	2.081423736	1.33E-05	9.95E-05	Up
8705	B3GALT4	1.60	0.67	-1.217745075	0.002345017	0.010223111	Down
85441	HELZ2	4.98	67.14	3.811483634	0	0	Up
3685	ITGAV	0.19	1.17	2.696958965	2.51E-25	1.15E-23	Up
117583	PARD3B	0.02	0.20	3.169716758	9.04E-07	8.54E-06	Up
85360	SYDE1	0.00	0.22	5.980429679	1.31E-05	9.82E-05	Up
10076	PTPRU	0.05	0.21	2.119189886	0.000713939	0.003607092	Up
26509	MYOF	0.02	1.28	6.474684584	7.33E-22	2.78E-20	Up
51667	NUB1	20.23	59.75	1.599149424	7.08E-157	1.93E-154	Up
3229	HOXC13	0.01	0.29	4.887204923	0.000383023	0.00206443	Up
9411	ARHGAP29	0.01	1.02	5.780374763	7.53E-17	2.15E-15	Up
255403	ZNF718	0.00	0.09	4.3216301	0.003225177	0.013542533	Up
8462	KLF11	0.00	1.66	9.213593527	1.63E-14	3.82E-13	Up
442247	RFPL4B	0.01	1.16	6.534068415	1.59E-07	1.71E-06	Up
6662	SOX9	0.10	0.31	1.72182286	0.003248857	0.013618254	Up
55286	C4orf19	0.25	0.89	1.861768821	3.92E-07	3.98E-06	Up
2747	GLUD2	0.01	0.15	3.924876289	0.011907525	0.041666464	Up
8936	WASF1	0.07	0.87	3.776245426	5.53E-10	8.36E-09	Up
79094	CHAC1	0.24	2.99	3.782358046	1.20E-15	3.14E-14	Up
57211	ADGRG6	0.21	1.01	2.287680819	1.07E-16	3.00E-15	Up
399979	SNX19	0.04	0.86	4.266417467	4.37E-18	1.34E-16	Up
128239	IQGAP3	0.13	0.56	2.358157028	5.88E-09	7.74E-08	Up
55281	TMEM140	7.47	38.25	2.392458365	1.02E-146	2.65E-144	Up
102723547	CSAG2	0.23	4.80	4.623444933	1.78E-13	3.84E-12	Up
728194	RSPH10B2	0.00	0.16	4.982120981	0.00151466	0.006997118	Up
5265	SERPINA1	54.01	6.78	-2.950422837	8.50E-17	2.40E-15	Down
147700	KLC3	0.01	0.30	4.455080673	0.001969449	0.008773898	Up
8825	LIN7A	0.04	0.24	2.445957612	7.14E-05	0.000457955	Up
1793	DOCK1	0.06	0.30	2.512180602	2.29E-06	2.00E-05	Up
7018	TF	2.39	1.14	-1.045995504	3.78E-19	1.24E-17	Down
55893	ZNF395	0.02	0.28	3.713538271	5.03E-06	4.12E-05	Up
5649	RELN	0.12	0.28	1.167958536	0.001122196	0.005381438	Up
1601	DAB2	0.09	1.66	4.319204552	1.90E-26	9.25E-25	Up
10570	DPYSL4	0.01	0.14	4.098391518	0.00667513	0.025463549	Up
57460	PPM1H	0.11	0.60	2.386204566	3.12E-10	4.87E-09	Up
151742	PPM1L	0.01	0.12	3.470991981	2.92E-05	0.00020353	Up
55504	TNFRSF19	0.01	0.36	6.104904667	1.51E-06	1.36E-05	Up
3005	H1-0	0.28	5.38	4.2862819	2.66E-40	2.12E-38	Up
5774	PTPN3	0.27	0.67	1.475891019	6.51E-07	6.31E-06	Up
127943	FCRLB	7.45	3.19	-1.173477507	1.25E-11	2.29E-10	Down
7301	TYRO3	0.24	0.90	1.638200531	4.19E-07	4.24E-06	Up
2825	GPR1	0.06	0.45	2.694529381	0.00230957	0.010084206	Up
162967	ZNF320	0.03	0.18	2.964602591	0.000112484	0.000688592	Up
1735	DIO3	0.00	0.36	5.979206251	1.79E-05	0.000130442	Up
162073	ITPRIPL2	0.01	0.35	5.49552688	1.56E-09	2.24E-08	Up
143662	MUC15	0.05	0.48	3.478176749	7.14E-07	6.86E-06	Up
89797	NAV2	0.06	1.09	4.114464407	3.83E-38	2.86E-36	Up
121355	GTSF1	0.34	2.00	2.595576967	0.000330031	0.00181227	Up
2191	FAP	0.01	0.22	4.844034557	0.000474758	0.002484936	Up
152831	KLB	0.34	0.08	-2.051317853	5.01E-05	0.00033177	Down
10979	FERMT2	0.36	1.81	2.407740999	2.91E-16	7.98E-15	Up
2	A2M	5.35	0.06	-6.439974906	5.01E-16	1.35E-14	Down
80833	APOL3	10.83	28.42	1.413694347	2.85E-52	3.17E-50	Up
3467	IFNW1	0.02	3.46	7.394297969	1.23E-09	1.78E-08	Up
7127	TNFAIP2	0.06	0.34	2.419739671	3.75E-05	0.000255873	Up
747	DAGLA	0.02	0.36	4.067729511	9.08E-09	1.15E-07	Up
387763	C11orf96	0.02	0.30	3.836959583	0.01351556	0.046497219	Up
404093	CUEDC1	0.17	0.35	1.413282294	0.009594619	0.034739848	Up
3665	IRF7	20.23	203.10	3.344417484	0	0	Up
93664	CADPS2	0.04	0.15	2.205800392	0.005409712	0.021226392	Up
9747	TCAF1	0.29	1.00	1.924626357	1.23E-10	2.03E-09	Up
353088	ZNF429	0.05	0.19	2.100657286	0.002648509	0.011358445	Up
286144	TRIQK	0.01	0.11	4.258463782	0.003792175	0.015570885	Up
5590	PRKCZ	0.02	0.35	4.632284527	0.00103981	0.005040778	Up
11346	SYNPO	0.19	0.87	2.312823252	1.63E-13	3.55E-12	Up
5860	QDPR	0.17	1.75	3.374868656	5.77E-09	7.61E-08	Up
9032	TM4SF5	1.99	0.36	-2.449011202	0.002460822	0.010650944	Down
100129583	FAM47E	0.03	0.34	3.563696205	0.005943062	0.023030049	Up
255057	CBARP	0.37	1.34	2.275283111	1.86E-11	3.34E-10	Up
84436	ZNF528	0.01	0.14	4.683617628	0.001661571	0.007576263	Up
83481	EPPK1	0.01	0.09	3.284515795	2.41E-05	0.000170893	Up
5468	PPARG	0.09	0.78	3.359562915	1.61E-05	0.000118709	Up
23233	EXOC6B	0.01	0.35	5.606670513	3.53E-07	3.61E-06	Up
27443	CECR2	0.01	0.59	6.195704265	6.37E-16	1.70E-14	Up
1361	CPB2	1.01	0.22	-2.226734087	6.95E-05	0.000446461	Down
80830	APOL6	11.15	32.83	1.590681588	8.91E-269	3.58E-266	Up
79993	ELOVL7	0.11	0.46	2.057158145	7.85E-05	0.000498162	Up
5727	PTCH1	0.59	0.29	-1.010956064	0.000104373	0.000643468	Down
4938	OAS1	8.36	373.41	5.542620765	0	0	Up
55690	PACS1	2.80	6.12	1.082131786	1.08E-18	3.43E-17	Up
57228	SMAGP	0.09	0.77	2.99471353	0.000983228	0.004799564	Up
59338	PLEKHA1	0.09	0.34	1.183491397	0.001782493	0.008034309	Up
23158	TBC1D9	0.04	1.28	5.152724351	4.05E-24	1.71E-22	Up
148266	ZNF569	0.01	0.15	4.744777172	0.000688223	0.003490735	Up
80055	PGAP1	1.64	4.36	1.444028242	3.72E-49	3.74E-47	Up
53405	CLIC5	0.58	1.52	1.244043992	0.000124197	0.000751681	Up
5058	PAK1	0.20	1.47	2.983092082	5.67E-15	1.39E-13	Up
3430	IFI35	37.62	170.62	2.217434634	3.95E-253	1.39E-250	Up
284417	TMEM150B	0.28	1.37	2.224704005	2.53E-05	0.000178497	Up
389840	MAP3K15	0.01	0.25	5.684453862	1.43E-05	0.000106304	Up
114907	FBXO32	0.02	0.09	2.573103076	0.006740568	0.025674603	Up
718	C3	2.57	0.95	-1.407297777	2.53E-11	4.50E-10	Down
30061	SLC40A1	0.05	0.22	2.361163516	0.004075049	0.016523381	Up
22881	ANKRD6	0.26	0.84	1.680373197	3.37E-08	4.01E-07	Up
10673	TNFSF13B	0.16	1.59	3.318886787	1.26E-13	2.76E-12	Up
7318	UBA7	1.23	3.66	1.62115241	3.54E-19	1.17E-17	Up
440275	EIF2AK4	0.10	0.35	1.853277543	9.56E-05	0.000595076	Up
55800	SCN3B	0.00	0.05	4.481274568	0.007616674	0.028558298	Up
272	AMPD3	2.21	0.69	-1.655645368	6.27E-15	1.52E-13	Down
9143	SYNGR3	0.01	0.27	4.517626724	0.001578012	0.007257997	Up
5270	SERPINE2	0.11	0.96	3.164682224	9.04E-08	1.01E-06	Up
10172	ZNF256	0.01	0.99	6.544846202	1.74E-07	1.86E-06	Up
440073	IQSEC3	0.00	0.11	5.102579545	0.000166191	0.00097746	Up
144501	KRT80	0.00	0.11	5.21796103	0.000501921	0.002613332	Up
114928	GPRASP2	0.00	0.17	5.699720737	6.16E-05	0.000400564	Up
374	AREG	0.45	2.32	2.411223347	2.33E-07	2.43E-06	Up
29948	OSGIN1	0.08	4.69	5.860497712	2.49E-23	1.01E-21	Up
627	BDNF	0.01	0.07	3.841370048	0.013391974	0.046133983	Up
81035	COLEC12	0.07	0.31	1.811989638	0.000931536	0.004572356	Up
2151	F2RL2	0.07	0.31	2.193748295	0.001771539	0.007991334	Up
153733	CCDC112	0.01	0.20	4.331952046	0.003387917	0.014120504	Up
1141	CHRNB2	0.08	0.27	1.817813402	2.83E-06	2.44E-05	Up
27074	LAMP3	0.02	1.06	5.124950092	3.31E-08	3.95E-07	Up
221393	ADGRF4	0.00	0.68	7.52466189	1.58E-09	2.26E-08	Up
8507	ENC1	0.03	0.61	4.497193165	9.63E-13	1.96E-11	Up
5507	PPP1R3C	0.03	0.40	3.978030197	0.000142794	0.00085172	Up
23328	SASH1	0.02	0.60	5.503334097	4.60E-15	1.13E-13	Up
54566	EPB41L4B	0.06	0.57	3.233960349	5.17E-09	6.89E-08	Up
285220	EPHA6	0.05	0.25	1.193933764	0.010601529	0.037802996	Up
144321	GLIPR1L2	0.52	1.23	1.328200307	0.002031906	0.00901408	Up
9469	CHST3	0.02	0.30	3.751823911	4.46E-09	6.01E-08	Up
85407	NKD1	0.00	0.04	3.976089803	0.002875219	0.012218956	Up
56906	THAP10	0.00	0.54	6.509501573	7.30E-07	7.00E-06	Up
3698	ITIH2	5.98	0.23	-4.707442492	3.01E-19	9.95E-18	Down
2537	IFI6	177.79	920.44	2.410184193	0	0	Up
107985876	LOC107985876	0.37	0.14	-1.395301549	0.002048406	0.009080118	Down
284071	MEIOC	0.11	0.42	1.949746102	4.23E-05	0.00028552	Up
84465	MEGF11	0.02	0.09	1.718732287	0.009301357	0.033844989	Up
55008	HERC6	1.79	18.98	3.447151219	9.23E-207	3.00E-204	Up
3795	KHK	1.40	0.59	-1.198173335	0.000352417	0.001916007	Down
57509	MTUS1	0.51	0.88	1.039854112	0.000583613	0.003001641	Up
2170	FABP3	0.26	0.78	1.534920216	0.01452538	0.049413224	Up
5097	PCDH1	0.00	0.07	4.347568883	0.011911973	0.041673388	Up
2549	GAB1	0.01	0.59	5.856882522	3.43E-14	7.85E-13	Up
2907	GRINA	2.70	10.21	1.969899243	3.21E-33	1.99E-31	Up
84944	MAEL	0.00	0.19	4.714673807	0.004558815	0.01821368	Up
65983	GRAMD2B	0.01	0.17	3.357336634	0.011470881	0.040356081	Up
25932	CLIC4	0.10	4.32	5.427254609	3.96E-17	1.15E-15	Up
10924	SMPDL3A	0.10	1.53	4.327175371	2.46E-11	4.37E-10	Up
7594	ZNF43	0.01	0.30	4.088964039	1.33E-07	1.45E-06	Up
55521	TRIM36	0.13	0.33	4.385191593	6.76E-06	5.39E-05	Up
92359	CRB3	0.24	1.58	2.919076635	3.87E-05	0.000262951	Up
8555	CDC14B	0.03	0.51	3.763884865	5.51E-09	7.30E-08	Up
1757	SARDH	0.25	0.05	-2.179272249	0.008321343	0.030837382	Down
54498	SMOX	0.56	2.18	2.574469229	1.01E-12	2.04E-11	Up
222962	SLC29A4	0.71	0.17	-1.576448785	0.000247913	0.001397717	Down
313	AOAH	3.23	1.72	-1.012049491	4.51E-07	4.52E-06	Down
10389	SCML2	0.00	0.29	6.704668547	2.35E-07	2.45E-06	Up
9063	PIAS2	0.03	0.60	3.094353817	2.84E-08	3.41E-07	Up
401474	SAMD12	0.00	0.03	3.937172939	0.01067633	0.038012329	Up
9310	ZNF235	0.00	0.09	4.596642236	0.004939031	0.019612055	Up
3667	IRS1	0.56	1.80	1.723235907	7.17E-27	3.58E-25	Up
11009	IL24	0.58	0.16	-1.921636561	0.009955028	0.035852543	Down
56892	TCIM	0.03	0.28	3.50571102	0.009126003	0.033329062	Up
7984	ARHGEF5	0.02	1.18	5.745683883	1.30E-19	4.38E-18	Up
166012	CHST13	0.77	0.14	-2.397825919	0.000148637	0.000883334	Down
25943	C20orf194	0.02	0.31	4.371598925	9.04E-09	1.15E-07	Up
51454	GULP1	0.02	3.00	7.834519037	4.98E-14	1.13E-12	Up
1268	CNR1	0.00	0.16	6.389513545	1.48E-06	1.34E-05	Up
9750	RIPOR2	12.75	29.90	1.271684335	9.01E-90	1.69E-87	Up
117854	TRIM6	0.02	0.18	3.157911942	0.005958837	0.023069994	Up
51522	TMEM14C	0.37	2.61	2.760850865	1.79E-07	1.91E-06	Up
202915	TMEM184A	0.03	0.60	3.827936928	1.52E-08	1.88E-07	Up
375061	FAM89A	0.05	0.38	3.040151216	0.00763387	0.028616417	Up
4063	LY9	4.19	1.44	-1.513122384	9.78E-11	1.63E-09	Down
123041	SLC24A4	0.77	0.32	-1.535405442	4.77E-05	0.000317925	Down
688	KLF5	0.47	2.00	2.325515788	8.44E-17	2.39E-15	Up
2494	NR5A2	0.05	0.18	2.074096482	0.003701228	0.015260558	Up
57530	CGN	0.24	0.49	1.062956576	0.003328874	0.013912205	Up
55323	LARP6	0.23	3.75	6.722975222	1.38E-23	5.72E-22	Up
79778	MICALL2	0.01	0.20	3.987716621	0.001381314	0.006473231	Up
4163	MCC	0.04	0.12	1.56431045	0.009893031	0.035659698	Up
10826	FAXDC2	0.19	0.51	1.329090422	0.001595644	0.007327112	Up
51162	EGFL7	1.69	0.29	-2.462397255	5.48E-05	0.000359663	Down
23187	PHLDB1	0.05	0.17	1.691344626	0.01206273	0.042096111	Up
152189	CMTM8	0.23	2.43	3.650619898	1.57E-09	2.26E-08	Up
23075	SWAP70	1.25	2.61	1.093104651	2.36E-11	4.21E-10	Up
284194	LGALS9B	1.38	0.50	-1.495742668	0.001895925	0.008482168	Down
4254	KITLG	0.02	0.13	3.123186912	0.001913112	0.008549993	Up
58499	ZNF462	0.01	0.16	4.339045934	3.74E-07	3.81E-06	Up
57182	ANKRD50	0.01	0.29	5.372765369	4.66E-09	6.26E-08	Up
1491	CTH	1.64	5.36	2.000609417	8.23E-28	4.25E-26	Up
4811	NID1	1.32	0.63	-1.029612499	1.07E-05	8.17E-05	Down
27063	ANKRD1	0.03	6.43	8.002723355	1.18E-14	2.81E-13	Up
1280	COL2A1	0.33	0.03	-3.683020611	8.35E-07	7.94E-06	Down
79924	ADM2	0.02	2.96	7.287970901	8.23E-23	3.25E-21	Up
126070	ZNF440	0.00	0.12	4.639010027	0.001088187	0.0052361	Up
3856	KRT8	13.14	36.15	1.491590187	2.45E-05	0.000173264	Up
285141	ERICH2	0.06	0.47	4.111601289	0.007042622	0.026682624	Up
7286	TUFT1	0.03	1.36	5.305793339	8.99E-14	1.99E-12	Up
54531	MIER2	0.18	0.95	2.574644377	2.73E-07	2.83E-06	Up
11031	RAB31	0.02	0.34	4.457897228	4.98E-06	4.09E-05	Up
84133	ZNRF3	0.04	0.43	3.280378221	3.33E-11	5.83E-10	Up
25849	PARM1	0.03	0.23	2.846613451	0.000145904	0.000868731	Up
4487	MSX1	0.08	0.47	2.548353738	0.001670078	0.00760683	Up
9220	TIAF1	2.20	0.99	-1.120407498	0.000251226	0.001414506	Down
199223	TTC21A	0.06	0.51	3.065661386	6.70E-08	7.63E-07	Up
90993	CREB3L1	0.06	0.72	3.496222543	8.42E-08	9.45E-07	Up
3662	IRF4	15.30	38.93	1.380980149	2.99E-124	6.55E-122	Up
10133	OPTN	2.66	6.68	1.367472028	1.99E-23	8.17E-22	Up
84968	PNMA6A	0.01	0.85	6.355784296	4.85E-07	4.83E-06	Up
7772	ZNF229	0.00	0.19	5.423315285	4.10E-05	0.000277271	Up
55225	RAVER2	0.06	0.20	1.734713535	0.011651486	0.040889207	Up
135	ADORA2A	26.60	9.46	-1.451559198	1.12E-58	1.44E-56	Down
259173	ALS2CL	0.02	0.16	3.151386827	0.005113576	0.020176989	Up
2593	GAMT	7.27	3.40	-1.081416528	7.13E-06	5.66E-05	Down
131566	DCBLD2	0.13	0.36	1.57729436	0.000333725	0.001830177	Up
6461	SHB	0.11	0.54	2.313907092	1.86E-08	2.29E-07	Up
4133	MAP2	0.10	0.93	3.53480335	1.38E-19	4.61E-18	Up
54839	LRRC49	0.03	0.53	3.269494768	1.53E-06	1.38E-05	Up
63971	KIF13A	0.02	0.27	3.724156591	4.87E-08	5.65E-07	Up
147657	ZNF480	0.02	0.59	4.782830983	5.73E-11	9.80E-10	Up
11274	USP18	7.64	197.96	4.726641999	0	0	Up
27094	KCNMB3	0.11	1.67	4.274255133	3.69E-11	6.41E-10	Up
79875	THSD4	0.00	0.45	8.393071817	5.74E-12	1.09E-10	Up
114118903	ARHGAP11A-SCG5	0.14	0.42	1.767666049	0.003737116	0.015375161	Up
84144	SYDE2	0.00	0.26	5.910665447	4.04E-06	3.38E-05	Up
286006	LSMEM1	1.11	2.64	1.219138528	3.56E-06	3.01E-05	Up
27018	BEX3	1.35	3.37	1.46897312	0.000446715	0.002364551	Up
94134	ARHGAP12	0.34	1.14	1.808114606	2.05E-11	3.68E-10	Up
83667	SESN2	3.31	7.78	1.266561947	3.80E-26	1.84E-24	Up
2719	GPC3	5.25	0.50	-3.416409132	7.15E-29	3.78E-27	Down
64065	PERP	0.67	2.20	1.940497746	1.20E-11	2.20E-10	Up
9580	SOX13	0.05	0.43	3.090197666	1.27E-06	1.17E-05	Up
84858	ZNF503	0.03	0.43	4.061074672	3.27E-06	2.79E-05	Up
388323	GLTPD2	2.18	0.38	-2.508707573	1.24E-05	9.39E-05	Down
79633	FAT4	0.00	0.06	3.976845596	0.000117868	0.000717493	Up
433	ASGR2	2.67	0.64	-1.970384941	3.30E-06	2.81E-05	Down
1555	CYP2B6	0.05	0.53	3.270372139	1.52E-06	1.37E-05	Up
219285	SAMD9L	23.92	166.37	2.825748108	0	0	Up
9353	SLIT2	0.00	0.14	5.715393112	1.05E-05	8.04E-05	Up
10040	TOM1L1	0.03	0.40	3.664096662	0.00047767	0.002499403	Up
1266	CNN3	0.15	3.59	4.647192507	3.41E-23	1.36E-21	Up
65243	ZFP69B	0.64	1.71	1.378867288	9.03E-09	1.15E-07	Up
3592	IL12A	0.52	1.58	1.637514725	0.000255326	0.001434719	Up
5125	PCSK5	1.83	0.81	-1.117413759	3.02E-10	4.73E-09	Down
4940	OAS3	3.42	64.33	4.266110323	0	0	Up
23312	DMXL2	0.01	0.46	6.253023568	1.03E-12	2.08E-11	Up
445815	PALM2AKAP2	20.99	60.17	1.534778695	4.48E-181	1.33E-178	Up
55603	TENT5A	0.08	0.78	3.305837636	3.16E-15	7.90E-14	Up
10736	SIX2	0.04	0.23	2.62504932	0.011979777	0.041867213	Up
3172	HNF4A	0.09	1.02	3.358764183	2.43E-16	6.68E-15	Up
80139	ZNF703	0.32	1.15	1.877234563	5.17E-08	5.97E-07	Up
24138	IFIT5	2.24	29.48	3.753481126	0	0	Up
144453	BEST3	0.00	0.14	4.893369426	0.001757769	0.007941955	Up
6764	DENND2B	0.16	0.52	1.802356668	0.000366548	0.001985028	Up
340481	ZDHHC21	0.03	0.08	4.123357417	0.000846603	0.004201899	Up
3458	IFNG	31.85	184.31	2.566459889	1.01E-67	1.49E-65	Up
462	SERPINC1	0.17	0.00	-4.521458077	0.006581087	0.025155965	Down
151011	SEPTIN10	0.03	0.31	3.325782769	0.000135342	0.000812726	Up
9076	CLDN1	0.41	3.74	3.218991276	2.22E-10	3.55E-09	Up
221662	RBM24	0.00	0.33	6.181464503	4.78E-06	3.94E-05	Up
7448	VTN	13.66	4.45	-1.58801919	2.39E-05	0.000169565	Down
1234	CCR5	7.63	16.62	1.155984482	7.29E-41	6.03E-39	Up
10003	NAALAD2	0.18	0.42	1.205754373	0.006182203	0.023833958	Up
56288	PARD3	0.11	1.77	3.891546684	1.71E-26	8.38E-25	Up
57662	CAMSAP3	0.15	2.84	4.267542227	2.01E-41	1.69E-39	Up
4040	LRP6	0.04	0.20	2.50834616	1.03E-06	9.63E-06	Up
123	PLIN2	4.65	14.95	1.720231198	6.64E-33	4.03E-31	Up
29967	LRP12	0.03	0.26	3.12178853	0.000104919	0.000646599	Up
57463	AMIGO1	0.00	0.07	3.924742969	0.012038004	0.042035892	Up
3627	CXCL10	0.04	0.57	3.742889341	0.003607314	0.014924377	Up
285489	DOK7	2.61	0.73	-1.791851951	3.74E-10	5.81E-09	Down
10964	IFI44L	1.14	231.76	7.718416336	0	0	Up
144402	CPNE8	0.02	1.38	5.604803709	1.00E-12	2.04E-11	Up
23529	CLCF1	0.15	0.59	2.001033954	0.00473144	0.018832045	Up
5208	PFKFB2	0.00	0.19	5.741770778	9.19E-06	7.10E-05	Up
6594	SMARCA1	0.18	0.38	1.16109349	0.012998235	0.044999854	Up
1827	RCAN1	0.83	2.25	1.333007278	1.10E-06	1.02E-05	Up
387104	SOGA3	0.03	0.08	1.507079323	0.012943842	0.044855688	Up
148523	CIART	0.22	1.35	2.643026464	1.80E-05	0.000131014	Up
256979	SUN3	0.00	0.40	5.419855672	0.00020892	0.001200331	Up
10537	UBD	0.06	1.40	4.520117612	0.000209504	0.00120246	Up
55638	SYBU	0.02	0.39	3.524329718	1.96E-05	0.000141462	Up
221061	FAM171A1	0.12	0.53	2.300025396	3.86E-06	3.25E-05	Up
1746	DLX2	0.00	1.19	7.948817551	1.08E-10	1.79E-09	Up
5648	MASP1	0.73	0.28	-1.205339816	0.006792754	0.025847993	Down
5154	PDGFA	0.06	0.64	3.677374076	1.67E-06	1.50E-05	Up
336	APOA2	68.13	6.14	-3.427855502	9.22E-15	2.21E-13	Down
5738	PTGFRN	0.01	0.12	3.20646127	0.001223038	0.005812184	Up
79669	C3orf52	0.01	0.44	5.419385227	4.98E-05	0.000329935	Up
103	ADAR	52.95	143.15	1.469391042	0	0	Up
11187	PKP3	0.03	0.24	3.036946446	0.002134891	0.009431288	Up
9394	HS6ST1	0.03	0.36	3.43765962	1.26E-06	1.16E-05	Up
153769	SH3RF2	0.04	0.35	2.436734727	0.00019857	0.001145938	Up
10886	NPFFR2	0.01	0.72	5.577387934	1.95E-05	0.000140973	Up
644815	FAM83G	0.08	3.19	5.372873297	2.55E-51	2.76E-49	Up
93517	SDR42E1	0.00	0.12	3.563703403	0.006450748	0.024708106	Up
140685	ZBTB46	0.18	0.40	1.148545318	0.006423209	0.024613795	Up
51171	HSD17B14	1.37	7.44	2.512467857	1.79E-17	5.36E-16	Up
763	CA5A	0.94	0.27	-1.73300677	0.007222441	0.027286212	Down
8471	IRS4	0.00	0.12	5.894195844	2.05E-05	0.000147519	Up
3026	HABP2	0.44	0.03	-3.864863898	1.57E-05	0.000116194	Down
25861	WHRN	0.00	0.12	5.150890226	0.000790687	0.003948757	Up
5866	RAB3IL1	0.06	5.06	6.493415627	6.21E-26	2.96E-24	Up
5359	PLSCR1	63.54	317.16	2.447759897	0	0	Up
23052	ENDOD1	2.22	5.82	1.423423833	7.63E-29	4.03E-27	Up
51186	TCEAL9	0.31	3.49	3.487892883	2.41E-10	3.82E-09	Up
340277	FAM221A	0.09	0.45	2.736532548	0.008811285	0.032319535	Up
91624	NEXN	0.75	6.39	2.791549915	8.28E-61	1.14E-58	Up
22836	RHOBTB3	0.02	0.12	2.47379599	0.00947153	0.03437528	Up
167127	UGT3A2	0.08	0.35	2.28964094	0.003541608	0.014674116	Up
10079	ATP9A	0.06	0.15	1.436129463	0.00973478	0.035186956	Up
7373	COL14A1	0.14	0.02	-3.329661861	1.62E-05	0.000119398	Down
9697	TRAM2	0.02	0.38	4.081597594	4.13E-11	7.15E-10	Up
389058	SP5	0.03	0.44	3.774378637	0.00026259	0.001470644	Up
6414	SELENOP	0.57	9.16	4.07352466	1.06E-59	1.38E-57	Up
4112	MAGEB1	0.00	0.39	5.748081211	4.70E-05	0.000313847	Up
3460	IFNGR2	0.04	0.58	3.873541523	0.00020487	0.001180275	Up
89866	SEC16B	3.97	11.91	1.625631368	3.14E-54	3.66E-52	Up
1602	DACH1	0.03	0.15	3.035248142	0.000564529	0.002914143	Up
79632	FAM184A	0.01	0.21	5.321003254	7.23E-05	0.000462998	Up
2861	GPR37	0.07	0.22	1.805200771	0.002439834	0.010576372	Up
147837	ZNF563	0.01	0.49	5.063624367	0.000186262	0.001084547	Up
388403	YPEL2	0.09	0.29	1.704688452	0.000887095	0.00437713	Up
27033	ZBTB32	57.79	131.18	1.241233573	2.13E-10	3.41E-09	Up
140691	TRIM69	0.13	0.60	2.180160879	0.002385238	0.01037434	Up
57169	ZNFX1	12.86	46.01	1.872022029	2.29E-285	9.42E-283	Up
8853	ASAP2	0.01	0.15	4.1682096	0.000644065	0.003286525	Up
116372	LYPD1	0.00	1.34	8.076690034	4.43E-11	7.64E-10	Up
60681	FKBP10	0.32	0.07	-2.078670329	0.006351777	0.024373265	Down
57480	PLEKHG1	0.01	0.16	4.817050182	2.93E-05	0.000204258	Up
286343	LURAP1L	0.03	1.21	5.244755643	4.66E-11	8.04E-10	Up
57060	PCBP4	0.33	1.31	1.902773988	7.30E-06	5.78E-05	Up
145864	HAPLN3	1.03	2.41	1.221098431	1.72E-05	0.000125583	Up
60676	PAPPA2	0.00	0.02	4.351586932	0.011032111	0.039056635	Up
151176	ERFE	0.00	0.10	4.595045974	0.005169083	0.020357937	Up
24147	FJX1	0.01	0.17	4.177841922	0.005007229	0.01984551	Up
4942	OAT	0.12	3.19	4.918766597	2.78E-21	1.03E-19	Up
51361	HOOK1	0.02	0.32	4.681100789	8.32E-07	7.92E-06	Up
54206	ERRFI1	0.13	3.14	4.551362042	6.24E-34	3.93E-32	Up
8204	NRIP1	0.00	0.37	7.039255338	1.12E-08	1.41E-07	Up
5267	SERPINA4	0.27	0.03	-3.280747808	0.013977434	0.047896688	Down
22941	SHANK2	0.02	0.22	3.632596811	4.08E-09	5.53E-08	Up
3053	SERPIND1	1.32	0.03	-5.410095399	4.03E-09	5.49E-08	Down
5784	PTPN14	0.10	0.36	1.63740429	3.84E-08	4.52E-07	Up
23033	DOP1A	6.23	14.39	1.22945129	4.26E-76	6.99E-74	Up
3872	KRT17	0.00	2.04	7.918843848	1.23E-10	2.02E-09	Up
55971	BAIAP2L1	0.24	1.37	2.639985821	9.28E-15	2.22E-13	Up
7345	UCHL1	5.33	12.74	1.291672537	1.24E-10	2.04E-09	Up
10413	YAP1	0.03	1.29	5.824505732	2.46E-20	8.70E-19	Up
6374	CXCL5	0.03	0.57	4.013334617	5.58E-06	4.54E-05	Up
400713	ZNF880	0.01	0.18	3.429910753	0.009852219	0.035527761	Up
57326	PBXIP1	8.16	3.33	-1.258536955	2.19E-24	9.50E-23	Down
253827	MSRB3	0.02	0.18	3.696437085	0.000478801	0.002503768	Up
93	ACVR2B	0.03	0.17	2.858839065	2.35E-07	2.45E-06	Up
51309	ARMCX1	0.02	0.98	5.577311266	3.97E-07	4.03E-06	Up
116071	BATF2	0.14	0.57	2.152263928	0.001088476	0.0052361	Up
81846	SBF2	0.03	0.22	3.398408114	6.30E-07	6.12E-06	Up
57579	FAM135A	0.01	0.30	4.445344309	1.22E-07	1.34E-06	Up
6507	SLC1A3	0.02	0.34	4.38138314	7.52E-06	5.93E-05	Up
29841	GRHL1	0.00	0.20	5.936607231	1.68E-05	0.000122977	Up
85461	TANC1	0.02	0.21	3.943983721	5.49E-07	5.40E-06	Up
114818	KLHL29	0.03	0.27	3.546816516	1.83E-05	0.000132727	Up
81788	NUAK2	0.06	0.45	3.103430419	9.60E-06	7.39E-05	Up
144406	CFAP251	0.16	0.85	2.444535329	2.54E-08	3.08E-07	Up
3440	IFNA2	0.00	0.31	4.698965986	0.003984627	0.01622411	Up
7813	EVI5	0.02	0.12	2.624263243	0.003383982	0.014107587	Up
390	RND3	0.04	1.36	5.141525359	7.69E-13	1.57E-11	Up
10144	FAM13A	0.02	0.20	3.498200947	2.34E-05	0.00016626	Up
83478	ARHGAP24	0.01	0.35	4.153188344	3.35E-05	0.000231162	Up
800	CALD1	0.27	3.73	3.678001325	1.47E-53	1.67E-51	Up
4301	AFDN	0.29	1.61	2.525045615	4.33E-31	2.48E-29	Up
128506	OCSTAMP	0.74	0.25	-1.421387311	0.010103444	0.036294133	Down
26137	ZBTB20	0.02	0.09	2.141799825	1.57E-06	1.41E-05	Up
285180	RUFY4	0.00	0.16	5.482764422	0.000233707	0.001326936	Up
7276	TTR	7.42	1.20	-2.593274504	4.69E-08	5.48E-07	Down
285	ANGPT2	0.07	0.20	1.740780164	0.004419351	0.017736243	Up
55861	DBNDD2	1.22	2.57	1.181372842	0.002531676	0.010921208	Up
100526783	ARPIN-AP3S2	0.00	0.09	5.544428422	0.00012081	0.000733024	Up
3449	IFNA16	0.00	0.99	5.937243425	1.64E-05	0.000120334	Up
102724428	SIK1B	0.48	1.38	1.588178302	4.91E-09	6.58E-08	Up
23542	MAPK8IP2	0.65	1.47	1.212614234	1.92E-09	2.72E-08	Up
26086	GPSM1	0.01	0.14	4.019302333	0.007865132	0.029391947	Up
6299	SALL1	0.00	0.19	6.451208261	9.85E-07	9.24E-06	Up
22835	ZFP30	0.00	0.12	5.97984596	1.43E-05	0.000106525	Up
81618	ITM2C	1.16	2.36	1.050981333	0.000253178	0.001424075	Up
10243	GPHN	0.01	0.16	4.691641594	0.000832465	0.004135375	Up
55635	DEPDC1	0.04	1.20	5.094934623	2.46E-21	9.12E-20	Up
5950	RBP4	8.46	3.26	-1.260084815	1.37E-05	0.000102242	Down
58476	TP53INP2	1.39	3.51	1.345808924	6.67E-15	1.62E-13	Up
7545	ZIC1	0.01	0.18	3.970736731	0.000121688	0.000738085	Up
3902	LAG3	10.06	20.72	1.078860706	4.26E-24	1.79E-22	Up
668	FOXL2	0.00	0.10	4.70984919	0.003818962	0.015650421	Up
290	ANPEP	0.94	0.17	-2.403329454	3.76E-09	5.15E-08	Down
147949	ZNF583	0.00	0.44	6.653058545	3.26E-07	3.33E-06	Up
51363	CHST15	0.01	0.46	6.138483469	1.54E-06	1.39E-05	Up
163227	ZNF100	0.00	0.37	6.606882283	1.20E-07	1.32E-06	Up
114884	OSBPL10	0.05	0.93	4.419963945	5.56E-13	1.15E-11	Up
57088	PLSCR4	0.00	0.08	4.598109317	0.005459835	0.02138826	Up
9414	TJP2	0.20	1.37	2.824749187	4.83E-19	1.57E-17	Up
115361	GBP4	16.09	58.28	1.890122343	4.76E-49	4.75E-47	Up
10475	TRIM38	16.94	40.53	1.301286017	9.23E-103	1.83E-100	Up
10763	NES	0.25	0.07	-1.858467677	0.000931437	0.004572356	Down
10124	ARL4A	0.10	1.69	4.084061486	3.90E-17	1.13E-15	Up
6386	SDCBP	0.13	2.06	3.598379637	4.45E-15	1.10E-13	Up
4784	NFIX	0.00	0.11	4.841311292	0.000464915	0.002440986	Up
3429	IFI27	2.28	34.00	3.928426106	9.46E-44	8.41E-42	Up
43	ACHE	0.01	1.04	6.92436776	1.94E-08	2.37E-07	Up
102724862	TBC1D3I	0.07	0.36	2.70372073	0.000186074	0.001084264	Up
4688	NCF2	0.34	5.27	4.021047416	1.84E-39	1.42E-37	Up
80176	SPSB1	0.01	0.85	6.88611026	2.39E-08	2.91E-07	Up
80303	EFHD1	0.01	1.73	7.073554464	8.28E-09	1.06E-07	Up
282618	IFNL1	0.00	6.09	8.181437192	2.15E-11	3.84E-10	Up
6328	SCN3A	0.03	0.13	2.06346877	0.000713424	0.00360557	Up
51666	ASB4	0.54	0.15	-1.629098532	0.000792408	0.003956179	Down
4907	NT5E	0.48	0.06	-2.977001832	2.34E-06	2.05E-05	Down
284371	ZNF841	0.00	0.62	7.689048419	5.70E-10	8.60E-09	Up
3456	IFNB1	0.00	8.61	8.855486285	2.10E-13	4.50E-12	Up
10891	PPARGC1A	0.28	0.45	1.118447292	0.001498052	0.006926078	Up
125058	TBC1D16	0.03	0.17	2.076275773	0.000563473	0.002910472	Up
9668	ZNF432	0.02	0.24	3.653126777	5.93E-05	0.000386728	Up
56154	TEX15	0.00	0.04	4.636564614	0.001070046	0.005165106	Up
51510	CHMP5	40.36	84.45	1.098878882	1.43E-75	2.31E-73	Up
341	APOC1	10.70	2.96	-1.798321231	1.79E-05	0.00013007	Down
89	ACTN3	0.24	0.01	-4.010772166	0.001269669	0.006006728	Down
3481	IGF2	2.09	0.63	-1.655336003	1.95E-09	2.75E-08	Down
9651	PLCH2	1.45	0.67	-1.091498909	7.05E-07	6.79E-06	Down
84457	PHYHIPL	0.01	0.12	4.09328466	0.007785263	0.029132173	Up
9415	FADS2	4.98	2.20	-1.155665803	1.03E-10	1.70E-09	Down
91975	ZNF300	0.05	0.30	2.165847441	0.001471942	0.006820305	Up
23089	PEG10	0.47	1.33	1.525506499	9.62E-10	1.42E-08	Up
4091	SMAD6	0.73	0.34	-1.067123472	0.001296815	0.006119721	Down
8912	CACNA1H	0.01	0.10	3.540420745	0.000850279	0.004218901	Up
55195	CCDC198	0.00	0.26	5.534804687	0.000125336	0.000757491	Up
7855	FZD5	0.57	1.29	1.20393315	3.01E-10	4.72E-09	Up
375519	GJB7	0.02	0.27	3.73652042	0.003229281	0.013556394	Up
50615	IL21R	1.87	0.86	-1.095667885	2.41E-07	2.51E-06	Down
83666	PARP9	29.40	102.37	1.828739702	2.93E-268	1.15E-265	Up
23576	DDAH1	0.02	0.39	4.663462165	9.68E-07	9.11E-06	Up
349136	WDR86	0.11	0.65	2.596678435	1.45E-07	1.57E-06	Up
144165	PRICKLE1	0.02	0.14	2.903499635	0.004275993	0.017211003	Up
3800	KIF5C	0.02	0.41	4.317244487	1.79E-11	3.22E-10	Up
2638	GC	0.65	0.13	-2.346954033	0.001138041	0.005452777	Down
80014	WWC2	0.00	0.46	7.334083362	1.75E-09	2.49E-08	Up
10202	DHRS2	0.02	0.90	5.937785612	3.85E-06	3.24E-05	Up
81888	HYI	0.07	0.81	3.874248441	0.000168976	0.000992109	Up
23671	TMEFF2	0.00	0.14	4.4795265	0.008307894	0.030805723	Up
6909	TBX2	0.04	0.43	3.584631471	2.34E-06	2.04E-05	Up
59	ACTA2	0.43	0.98	1.202409435	0.009161837	0.033416555	Up
25801	GCA	1.27	6.87	2.301086424	1.40E-39	1.09E-37	Up
151636	DTX3L	31.37	128.65	2.069872486	0	0	Up
9518	GDF15	2.31	25.96	3.512278812	3.42E-18	1.06E-16	Up
55506	MACROH2A2	0.28	1.16	2.071633293	1.55E-05	0.00011489	Up
23635	SSBP2	0.03	0.34	3.249612028	0.000725189	0.003657361	Up
4055	LTBR	0.42	3.14	2.784413408	5.09E-15	1.25E-13	Up
5865	RAB3B	0.11	0.27	1.03192891	0.010653018	0.037945335	Up
7003	TEAD1	0.01	0.72	5.844459454	2.38E-20	8.44E-19	Up
10642	IGF2BP1	0.12	0.81	2.877205894	6.55E-23	2.60E-21	Up
64689	GORASP1	1.30	3.26	1.356758034	2.59E-11	4.60E-10	Up
148203	ZNF738	0.01	0.19	4.523808432	0.001606773	0.007368196	Up
84915	FAM222A	0.51	1.27	1.320058398	5.05E-06	4.13E-05	Up
10435	CDC42EP2	0.52	1.78	1.816241806	4.69E-06	3.88E-05	Up
27233	SULT1C4	0.07	0.98	3.934114554	3.26E-10	5.08E-09	Up
3892	KRT86	39.24	17.62	-1.120522315	1.09E-40	8.98E-39	Down
2820	GPD2	0.07	0.54	2.892947309	3.06E-10	4.79E-09	Up
4734	NEDD4	0.02	1.54	6.467117116	9.17E-22	3.46E-20	Up
7421	VDR	0.00	0.11	4.522012631	0.001550878	0.007146824	Up
5151	PDE8A	1.14	2.25	1.0011985	2.65E-06	2.29E-05	Up
284370	ZNF615	0.00	0.09	5.067449404	0.000952269	0.004663272	Up
22924	MAPRE3	0.01	0.66	5.687313775	1.21E-05	9.16E-05	Up
59345	GNB4	0.05	0.49	3.360029343	6.13E-12	1.16E-10	Up
343413	FCRL6	1.70	0.54	-1.647174023	4.97E-06	4.08E-05	Down
576	ADGRB2	2.65	0.87	-1.599336566	9.72E-16	2.56E-14	Down
9215	LARGE1	0.03	0.22	3.362510187	0.000452501	0.002389105	Up
4224	MEP1A	0.24	0.02	-4.004989434	0.001244915	0.005904512	Down
112	ADCY6	0.02	0.18	4.235319524	1.84E-05	0.000133493	Up
10516	FBLN5	0.90	0.19	-2.269905796	1.41E-06	1.28E-05	Down
158511	CSAG1	0.32	4.87	3.972702415	5.11E-08	5.91E-07	Up
29970	SCHIP1	0.01	0.19	4.098874184	0.011256077	0.039741179	Up
8601	RGS20	0.02	0.23	4.016790938	0.008173413	0.030375871	Up
1654	DDX3X	0.20	2.16	3.576267587	1.05E-35	7.31E-34	Up
4600	MX2	0.16	14.79	6.827384206	8.44E-86	1.53E-83	Up
2296	FOXC1	0.01	0.19	4.206867472	0.0005865	0.003015571	Up
7982	ST7	0.52	1.49	1.621071713	1.62E-06	1.45E-05	Up
23336	SYNM	0.06	1.02	3.823112353	3.19E-23	1.28E-21	Up
6804	STX1A	0.03	0.41	3.623930624	0.000578778	0.002979499	Up
2150	F2RL1	0.01	0.31	4.392347638	0.000240282	0.001360148	Up
285704	RGMB	0.01	0.23	4.066827754	4.96E-05	0.000328675	Up
54436	SH3TC1	0.09	4.88	6.013357128	7.14E-51	7.58E-49	Up
83878	USHBP1	0.02	0.14	3.428890031	0.009518429	0.034515807	Up
8495	PPFIBP2	0.01	0.50	5.249955135	2.80E-06	2.41E-05	Up
6385	SDC4	0.35	1.17	1.832153245	1.57E-05	0.000115627	Up
5744	PTHLH	0.00	0.85	6.826256476	1.22E-07	1.34E-06	Up
183	AGT	6.30	2.25	-1.458873731	0.001015569	0.004937875	Down
157848	NKX6-3	0.01	0.26	4.742397949	0.000691919	0.003507383	Up
55620	STAP2	0.13	0.81	2.67968011	0.000451214	0.002384623	Up
222223	ELAPOR2	0.09	0.43	2.394247817	3.48E-08	4.12E-07	Up
2274	FHL2	0.39	1.48	1.736366367	7.60E-06	5.98E-05	Up
9955	HS3ST3A1	0.00	0.13	4.512898662	0.001786552	0.008048304	Up
55089	SLC38A4	0.01	0.13	4.514907524	0.001642403	0.00750711	Up
221711	SYCP2L	0.02	0.16	2.913628355	0.014449141	0.049213378	Up
55766	H2AJ	0.07	0.80	3.549630689	3.38E-11	5.91E-10	Up
51274	KLF3	0.02	1.20	5.778463691	7.65E-20	2.62E-18	Up
284	ANGPT1	0.01	0.32	5.736271497	1.10E-05	8.39E-05	Up
257407	C2orf72	0.11	0.01	-4.107400265	0.006985495	0.026497786	Down
3452	IFNA21	0.00	0.78	5.703272641	9.53E-05	0.00059346	Up
7494	XBP1	87.58	179.60	1.069469554	1.30E-66	1.89E-64	Up
57512	GPR158	0.01	0.24	4.491348454	4.57E-06	3.79E-05	Up
114793	FMNL2	0.35	1.23	1.805873379	9.66E-14	2.13E-12	Up
84171	LOXL4	0.27	0.59	1.166891961	0.004064732	0.016497398	Up
90273	CEACAM21	2.96	1.07	-1.420549058	1.18E-10	1.95E-09	Down
219537	SMTNL1	0.13	0.56	2.157083448	0.001432462	0.006661145	Up
9848	MFAP3L	0.00	0.06	4.979893747	0.001363123	0.006398643	Up
80319	CXXC4	0.00	0.05	4.593415926	0.005682932	0.022128695	Up
57482	CRACD	0.03	0.21	3.148852789	5.34E-06	4.35E-05	Up
55224	ETNK2	0.02	0.21	3.497786627	0.007250711	0.02738076	Up
6927	HNF1A	0.05	1.10	4.713379663	5.24E-14	1.18E-12	Up
23174	ZCCHC14	0.07	0.74	3.276830601	7.92E-20	2.71E-18	Up
1829	DSG2	0.07	0.50	2.857154046	5.16E-09	6.89E-08	Up
7644	ZNF91	0.12	0.97	3.253330048	7.06E-17	2.02E-15	Up
83699	SH3BGRL2	0.03	0.18	2.735390437	0.001124444	0.005390688	Up
26056	RAB11FIP5	0.04	1.01	4.901799502	1.05E-19	3.55E-18	Up
2244	FGB	2.37	1.11	-1.067730753	1.65E-05	0.000121132	Down
23743	BHMT2	0.25	0.70	1.523223973	0.0011662	0.00557346	Up
421	ARVCF	0.29	0.95	1.722424413	5.34E-07	5.27E-06	Up
5345	SERPINF2	1.17	0.10	-3.548747448	1.85E-09	2.62E-08	Down
26240	FAM50B	0.06	0.50	3.165367272	0.00106441	0.005143784	Up
23657	SLC7A11	0.60	2.19	1.850727213	1.06E-35	7.34E-34	Up
284119	CAVIN1	0.05	0.88	4.063043573	8.92E-12	1.66E-10	Up
27165	GLS2	0.00	0.32	5.848921328	2.48E-05	0.000175166	Up
90134	KCNH7	0.00	0.23	5.976414997	1.65E-05	0.000121049	Up
5581	PRKCE	0.65	1.57	1.279365786	6.82E-10	1.02E-08	Up
9564	BCAR1	0.13	1.79	3.853886418	1.24E-24	5.46E-23	Up
51804	SIX4	0.08	0.47	2.658055854	5.74E-09	7.59E-08	Up
27113	BBC3	0.31	1.18	2.241111765	7.55E-06	5.94E-05	Up
2920	CXCL2	0.00	0.30	4.58977239	0.005522833	0.021584954	Up
90874	ZNF697	0.00	0.26	5.933061252	3.61E-06	3.06E-05	Up
6891	TAP2	43.39	104.62	1.280810255	5.06E-155	1.33E-152	Up
9712	USP6NL	0.29	0.82	1.51384833	5.86E-07	5.74E-06	Up
6303	SAT1	12.33	57.97	2.306440107	2.39E-137	5.84E-135	Up
55214	P3H2	0.04	0.35	3.148053902	0.00011041	0.000677966	Up
26524	LATS2	0.01	1.57	7.757347345	9.74E-14	2.15E-12	Up
80854	SETD7	0.12	2.81	4.257937308	2.42E-55	2.87E-53	Up
1832	DSP	0.07	2.97	5.609148649	2.07E-82	3.57E-80	Up
81606	LBH	3.12	1.45	-1.069720077	3.14E-07	3.22E-06	Down
91050	CCDC149	0.02	0.15	2.448884383	0.006214079	0.023937392	Up
400818	NBPF9	0.16	0.41	1.438496111	0.002361394	0.010289193	Up
8501	SLC43A1	1.52	5.29	1.892311365	2.18E-21	8.10E-20	Up
57007	ACKR3	1.69	0.57	-1.583718745	7.71E-06	6.06E-05	Down
79819	DNAI4	0.07	0.42	2.42903848	0.001787446	0.008050182	Up
90990	KIFC2	0.01	0.36	4.735028011	4.69E-05	0.000313064	Up
54625	PARP14	28.22	110.73	2.009640018	0	0	Up
1277	COL1A1	0.01	0.20	4.156755417	3.09E-05	0.000214773	Up
113730	KLHDC7B	5.22	14.16	1.471957945	2.80E-78	4.72E-76	Up
285848	PNPLA1	0.02	0.13	3.4268109	0.010378315	0.037107805	Up
24142	NAA80	3.83	1.75	-1.059633053	0.000118512	0.000720898	Down
6692	SPINT1	0.10	1.67	3.899146621	2.13E-15	5.42E-14	Up
10561	IFI44	4.93	153.76	5.044649411	0	0	Up
3447	IFNA13	0.00	0.62	4.601753644	0.00540658	0.021219035	Up
10019	SH2B3	0.17	1.38	2.979629184	1.98E-23	8.17E-22	Up
3446	IFNA10	0.00	2.24	7.162982826	1.53E-08	1.90E-07	Up
115908	CTHRC1	0.05	0.86	4.071777772	0.001334844	0.006278116	Up
5104	SERPINA5	1.35	0.17	-2.996548098	5.23E-09	6.97E-08	Down
57572	DOCK6	0.04	0.30	3.672297092	8.95E-08	1.00E-06	Up
3547	IGSF1	0.18	0.03	-3.212285513	0.000993984	0.004843665	Down
23286	WWC1	0.04	0.51	3.815338565	4.42E-09	5.97E-08	Up
59348	ZNF350	0.01	0.42	5.488579412	3.09E-05	0.000215007	Up
6256	RXRA	1.85	0.79	-1.18860506	7.18E-11	1.21E-09	Down
10991	SLC38A3	0.22	0.01	-3.869259301	0.002585505	0.011119319	Down
1837	DTNA	0.01	1.12	5.735116558	2.04E-13	4.38E-12	Up
27344	PCSK1N	0.03	0.44	4.019404576	0.007981001	0.029772221	Up
84962	AJUBA	2.24	10.91	2.030112065	1.79E-68	2.68E-66	Up
9965	FGF19	0.06	2.62	5.417901739	1.62E-14	3.82E-13	Up
55701	ARHGEF40	0.08	1.08	4.051623857	9.81E-23	3.86E-21	Up
57224	NHSL1	0.08	0.62	3.051284641	1.44E-15	3.74E-14	Up
151835	CPNE9	0.01	0.28	4.515777079	0.001584992	0.007282163	Up
57701	NCKAP5L	0.12	0.52	2.131951147	1.31E-06	1.20E-05	Up
57568	SIPA1L2	0.00	0.28	6.501244339	2.01E-07	2.12E-06	Up
7280	TUBB2A	2.86	5.97	1.098940115	2.86E-08	3.44E-07	Up
8743	TNFSF10	6.19	68.96	3.507956011	1.36E-286	5.74E-284	Up
202151	RANBP3L	0.10	0.84	2.964306	2.08E-11	3.74E-10	Up
144100	PLEKHA7	0.05	0.56	3.601996652	1.01E-11	1.88E-10	Up
7088	TLE1	0.14	1.66	4.055408177	2.11E-23	8.63E-22	Up
1131	CHRM3	0.21	0.63	1.672544955	2.77E-09	3.84E-08	Up
107984862	LOC107984862	0.00	0.23	6.254117053	3.57E-06	3.03E-05	Up
154810	AMOTL1	0.01	0.13	2.840487857	0.001973171	0.008785844	Up
101928841	LOC101928841	0.01	0.06	2.90192224	0.004441918	0.01781633	Up
5074	PAWR	0.07	3.01	5.099680485	1.81E-40	1.47E-38	Up
57556	SEMA6A	0.16	0.48	1.652481874	3.59E-05	0.000245904	Up
3310	HSPA6	9.64	3.91	-1.265234648	1.59E-21	5.95E-20	Down
83719	YPEL3	5.74	2.50	-1.148170687	4.61E-05	0.000308173	Down
7539	ZFP37	0.00	0.07	4.328785754	0.003051926	0.012895248	Up
7439	BEST1	0.15	2.10	3.467272132	2.17E-24	9.42E-23	Up
128178	EDARADD	0.00	0.11	4.886445199	0.00219055	0.009639335	Up
9830	TRIM14	21.93	58.06	1.441416719	1.13E-131	2.68E-129	Up
58480	RHOU	0.72	5.49	2.971300741	2.03E-60	2.72E-58	Up
3601	IL15RA	20.24	61.77	1.648823218	5.57E-87	1.02E-84	Up
11043	MID2	0.00	0.13	6.451832304	1.24E-06	1.14E-05	Up
55188	RIC8B	0.01	0.19	3.947155327	0.000106327	0.000654221	Up
8609	KLF7	0.02	1.03	5.772643211	5.65E-23	2.25E-21	Up
619279	ZNF704	0.01	0.11	3.171852203	8.16E-07	7.77E-06	Up
57630	SH3RF1	0.01	0.66	6.406479518	2.09E-09	2.94E-08	Up
10117	ENAM	0.00	0.05	4.349477389	0.011854587	0.041532881	Up
200942	KLHDC8B	0.14	0.51	1.975226409	0.003627669	0.01499389	Up
222389	BEND7	0.03	0.80	5.359708544	3.81E-09	5.20E-08	Up
10044	SH2D3C	19.26	8.21	-1.191899866	2.98E-41	2.49E-39	Down
1903	S1PR3	0.06	0.37	2.621597454	7.93E-06	6.21E-05	Up
8322	FZD4	0.03	0.65	4.611270493	2.35E-18	7.40E-17	Up
57828	CATSPERG	0.01	0.10	3.93702664	0.010064721	0.036178127	Up
22866	CNKSR2	0.01	0.11	3.892633214	0.001881848	0.008423651	Up
94240	EPSTI1	7.19	91.57	3.736415205	0	0	Up
6297	SALL2	0.03	0.14	2.183153024	0.010748823	0.038214012	Up
79762	C1orf115	0.03	0.33	3.171546167	0.000269936	0.001510281	Up
4036	LRP2	0.00	0.07	3.876904407	0.000175454	0.001025829	Up
11098	PRSS23	0.07	0.58	3.122911895	5.15E-08	5.96E-07	Up
347733	TUBB2B	0.30	3.60	3.695813995	1.11E-22	4.36E-21	Up
11328	FKBP9	0.35	1.88	2.354365204	1.00E-12	2.04E-11	Up
7005	TEAD3	0.06	0.46	3.037693062	1.32E-05	9.91E-05	Up
221749	PXDC1	0.08	2.30	4.815793369	5.20E-15	1.28E-13	Up
4615	MYD88	33.22	87.77	1.443109759	1.56E-156	4.18E-154	Up
1030	CDKN2B	0.19	0.84	2.185881641	1.28E-08	1.61E-07	Up
613	BCR	0.22	0.87	2.02485008	1.71E-11	3.10E-10	Up
3899	AFF3	0.01	0.11	4.494824498	0.000155239	0.000919131	Up
84818	IL17RC	0.54	0.19	-1.459392092	0.01320529	0.045639906	Down
151473	SLC16A14	0.00	0.31	5.909983069	4.10E-06	3.43E-05	Up
10253	SPRY2	0.01	0.72	6.180553253	1.05E-06	9.80E-06	Up
3486	IGFBP3	0.14	0.61	2.138898808	0.000112508	0.000688592	Up
4072	EPCAM	0.28	1.65	2.617082944	7.08E-07	6.80E-06	Up
87178	PNPT1	22.16	76.39	1.818899172	2.82E-301	1.22E-298	Up
9578	CDC42BPB	0.11	0.66	2.684574101	4.85E-13	1.01E-11	Up
8638	OASL	11.23	193.84	4.110415623	0	0	Up
84941	HSH2D	61.65	138.49	1.198945318	3.21E-110	6.61E-108	Up
154043	CNKSR3	0.02	1.14	3.828290901	2.08E-15	5.31E-14	Up
8910	SGCE	0.28	1.76	2.554983777	6.79E-09	8.85E-08	Up
3169	FOXA1	0.03	0.23	2.962484204	0.000911076	0.004487588	Up
11041	B4GAT1	4.39	1.52	-1.496134799	1.44E-10	2.35E-09	Down
7068	THRB	0.05	0.28	2.292130528	1.88E-05	0.000136162	Up
27237	ARHGEF16	0.00	0.22	5.47757237	0.000159583	0.000942533	Up
3444	IFNA7	0.00	3.20	7.124675213	1.89E-08	2.32E-07	Up
84775	ZNF607	0.03	0.22	2.657731101	0.001174897	0.005613431	Up
55356	SLC22A15	0.00	0.67	8.08632481	4.25E-11	7.34E-10	Up
2770	GNAI1	0.04	0.15	2.116426725	7.70E-05	0.000490221	Up
65251	ZNF649	0.01	0.19	4.741735161	0.000671134	0.003413301	Up
26974	ZNF285	0.01	0.09	2.791430157	0.007403281	0.02788016	Up
171024	SYNPO2	0.24	0.61	1.358673054	7.65E-08	8.62E-07	Up
2201	FBN2	0.00	0.28	7.207256604	4.05E-09	5.51E-08	Up
5587	PRKD1	0.01	0.28	4.46006529	0.000220238	0.001258931	Up
7779	SLC30A1	31.47	10.24	-1.5859186	3.13E-115	6.60E-113	Down
7425	VGF	0.24	0.64	1.492192375	0.002388537	0.010383338	Up
85415	RHPN2	0.04	0.65	3.983687765	2.79E-09	3.86E-08	Up
9501	RPH3AL	0.05	0.26	2.356965734	0.007777981	0.029114221	Up
4059	BCAM	2.28	0.22	-3.128577161	1.21E-13	2.66E-12	Down
113835	ZNF257	0.00	0.19	6.026242923	1.25E-05	9.41E-05	Up
90589	ZNF625	0.00	0.48	6.024722821	1.09E-05	8.32E-05	Up
51201	ZDHHC2	0.02	0.45	5.658630795	1.42E-05	0.000105987	Up
3170	FOXA2	0.26	1.83	2.83621213	1.68E-13	3.64E-12	Up
51276	ZNF571	0.00	0.18	5.212390451	0.000597201	0.003067789	Up
55740	ENAH	0.10	1.38	3.636806879	7.23E-41	6.01E-39	Up
9674	KIAA0040	3.86	8.58	1.180830494	2.59E-24	1.12E-22	Up
8871	SYNJ2	0.08	0.56	2.883355546	3.95E-13	8.23E-12	Up
53834	FGFRL1	0.28	2.85	3.355182913	6.36E-27	3.18E-25	Up
26064	RAI14	0.09	0.55	2.62267204	9.07E-09	1.15E-07	Up
5915	RARB	0.02	0.20	3.677249559	0.004205037	0.016964872	Up
7067	THRA	2.80	1.35	-1.071917458	5.77E-10	8.69E-09	Down
3433	IFIT2	10.49	287.40	4.811767192	7.60E-171	2.18E-168	Up
220963	SLC16A9	0.01	0.23	4.398476472	0.000223439	0.001274207	Up
1824	DSC2	0.03	0.17	2.449829577	0.000718662	0.003626612	Up
60312	AFAP1	0.20	1.95	3.354002093	1.00E-49	1.04E-47	Up
84803	GPAT3	0.03	0.25	3.404980895	0.001889289	0.00845472	Up
1645	AKR1C1	2.49	0.36	-2.484207579	5.60E-17	1.61E-15	Down
9762	LZTS3	0.21	2.50	3.625773745	2.29E-36	1.64E-34	Up
3780	KCNN1	0.02	0.26	3.845076028	0.00213257	0.009423504	Up
1992	SERPINB1	31.84	65.27	1.066515126	3.82E-13	7.99E-12	Up
3280	HES1	0.45	1.26	1.520749721	0.001104112	0.005305271	Up
8328	GFI1B	0.84	0.14	-2.525345119	7.33E-05	0.000469148	Down
83729	INHBE	0.34	5.10	3.950065909	2.35E-40	1.88E-38	Up
93986	FOXP2	0.04	0.56	3.704247833	2.90E-13	6.12E-12	Up
58491	ZNF71	0.01	0.14	4.317172737	0.003779306	0.015529376	Up
10755	GIPC1	0.43	4.40	3.659132044	1.49E-25	7.01E-24	Up
254427	PROSER2	0.05	1.73	5.146473688	7.46E-20	2.56E-18	Up
23258	DENND5A	4.62	9.37	1.053189158	4.03E-29	2.16E-27	Up
11277	TREX1	28.00	69.71	1.352316111	7.24E-58	9.13E-56	Up
59277	NTN4	0.03	0.85	5.154594735	1.29E-10	2.12E-09	Up
3174	HNF4G	0.00	0.69	7.928773798	1.15E-10	1.91E-09	Up
131408	FAM131A	0.14	0.46	1.805233679	0.003365125	0.014053267	Up
8796	SCEL	0.00	0.13	5.072198854	0.00096882	0.00473597	Up
10873	ME3	0.01	0.20	4.179865486	0.005310934	0.020867917	Up
59344	ALOXE3	0.00	0.25	5.851654823	2.66E-05	0.000186904	Up
2081	ERN1	0.91	1.95	1.084232503	1.07E-13	2.36E-12	Up
163051	ZNF709	0.01	0.18	3.848196861	0.000191595	0.001112147	Up
23242	COBL	0.03	0.27	3.273191763	6.30E-06	5.06E-05	Up
6772	STAT1	133.33	464.46	1.833958315	0	0	Up
11135	CDC42EP1	0.49	7.55	3.987547985	3.78E-52	4.18E-50	Up
162963	ZNF610	0.00	0.41	6.249512501	3.61E-06	3.06E-05	Up
160518	DENND5B	0.06	1.32	4.368544257	3.49E-27	1.79E-25	Up
83439	TCF7L1	0.06	0.25	2.315995862	0.005442465	0.021340027	Up
284252	KCTD1	0.00	0.25	6.217491002	3.67E-06	3.10E-05	Up
3990	LIPC	0.92	0.26	-1.905260971	0.000434647	0.002307181	Down
3263	HPX	0.88	0.09	-3.261748191	4.44E-05	0.000298485	Down
11094	CACFD1	0.17	0.71	2.053360059	3.41E-05	0.000234719	Up
1261	CNGA3	0.00	0.08	4.598562341	0.005939074	0.02301988	Up
57698	SHTN1	0.10	0.82	2.439652321	4.89E-10	7.50E-09	Up
7205	TRIP6	0.23	11.28	5.630968954	3.32E-49	3.36E-47	Up
51101	ZC2HC1A	0.01	0.12	4.330832182	0.003155765	0.013280804	Up
90233	ZNF551	0.00	0.11	4.513967678	0.001666959	0.007594673	Up
83871	RAB34	0.55	1.91	1.958094342	3.12E-06	2.67E-05	Up
7422	VEGFA	0.12	4.64	5.529277732	1.22E-40	1.00E-38	Up
84302	PGAP4	0.01	0.21	4.39654259	0.000214378	0.001228758	Up
79746	ECHDC3	0.06	0.63	3.498309271	0.000174048	0.001019053	Up
84699	CREB3L3	9.90	3.86	-1.328827033	4.53E-06	3.76E-05	Down
256302	NATD1	0.01	0.64	5.718038475	2.40E-10	3.82E-09	Up
22837	COBLL1	0.10	0.30	1.804173699	0.000162505	0.000958115	Up
4879	NPPB	0.00	0.53	4.467689747	0.010868081	0.038564896	Up
3512	JCHAIN	0.92	0.25	-1.852097723	0.006319095	0.024280975	Down
81030	ZBP1	11.59	52.38	2.134251214	3.81E-168	1.07E-165	Up
11107	PRDM5	0.00	0.13	5.648677902	6.71E-05	0.000432341	Up
6712	SPTBN2	0.06	0.33	2.497572367	2.59E-09	3.61E-08	Up
22808	MRAS	0.01	1.47	7.32768258	2.45E-12	4.83E-11	Up
55890	GPRC5C	0.58	2.86	2.546593487	7.89E-16	2.10E-14	Up
115330	GPR146	0.04	0.84	4.644228328	1.16E-06	1.08E-05	Up
6443	SGCB	0.02	0.34	3.843413706	1.39E-06	1.27E-05	Up
440498	HSBP1L1	0.19	3.45	4.22892463	9.38E-07	8.83E-06	Up
80004	ESRP2	0.11	0.63	2.235453007	7.88E-08	8.87E-07	Up
1901	S1PR1	17.45	8.13	-1.06305074	7.16E-33	4.33E-31	Down
133396	IL31RA	0.01	0.14	3.945553629	0.001631983	0.007471622	Up
55970	GNG12	0.04	0.99	4.74428354	3.95E-16	1.08E-14	Up
23321	TRIM2	0.05	0.42	2.895611962	1.86E-08	2.29E-07	Up
9496	TBX4	0.01	0.20	3.988484941	0.001264184	0.005985813	Up
784	CACNB3	0.01	0.22	4.634918731	0.001062318	0.005136615	Up
56034	PDGFC	0.08	0.43	2.944713263	2.87E-06	2.47E-05	Up
123606	NIPA1	0.02	0.29	4.239141184	2.83E-08	3.40E-07	Up
2633	GBP1	58.63	219.17	1.936251898	0	0	Up
401944	LDLRAD2	0.49	0.03	-4.932975361	1.79E-07	1.91E-06	Down
57597	BAHCC1	0.98	0.35	-1.438950747	6.01E-14	1.35E-12	Down
79370	BCL2L14	0.09	4.43	5.785561014	3.79E-23	1.51E-21	Up
57648	KIAA1522	0.11	0.46	2.856119196	2.72E-08	3.28E-07	Up
1040	CDS1	0.00	0.10	5.290526567	0.000340385	0.001857706	Up
30850	CDR2L	0.04	0.75	4.195519278	1.61E-10	2.60E-09	Up
129080	EMID1	0.24	0.02	-4.180513847	0.004629681	0.018457489	Down
306	ANXA3	0.07	4.81	6.193167822	3.72E-16	1.02E-14	Up
4868	NPHS1	0.00	0.10	5.482141319	0.000154853	0.000917806	Up
26010	SPATS2L	11.59	35.25	1.639776345	1.06E-89	1.96E-87	Up
91663	MYADM	0.16	0.76	2.346733898	6.97E-07	6.72E-06	Up
27445	PCLO	0.01	0.05	2.155174475	0.006318465	0.024280975	Up
8807	IL18RAP	7.78	18.13	1.187640582	2.01E-32	1.20E-30	Up
7004	TEAD4	0.07	1.03	4.203613649	1.86E-06	1.65E-05	Up
7483	WNT9A	0.00	0.18	5.975085715	1.88E-05	0.0001359	Up
29995	LMCD1	0.09	2.86	4.767316166	4.06E-18	1.25E-16	Up
8654	PDE5A	0.05	0.16	1.821988242	0.002710182	0.011599358	Up
7706	TRIM25	11.30	63.99	2.53502124	0	0	Up
8632	DNAH17	0.00	0.07	6.178811001	4.60E-06	3.81E-05	Up
2523	FUT1	0.01	0.15	4.876079526	0.000651055	0.003318178	Up
1604	CD55	0.01	1.18	6.488004618	2.06E-07	2.17E-06	Up
149708	WFDC5	0.00	0.30	4.69887875	0.00361699	0.014957077	Up
92797	HELB	2.27	6.79	1.605309876	4.97E-33	3.04E-31	Up
650	BMP2	0.07	1.21	4.241586281	2.51E-15	6.31E-14	Up
65059	RAPH1	0.02	0.60	4.920284336	1.25E-17	3.75E-16	Up
4814	NINJ1	0.64	5.39	3.098644738	3.31E-18	1.03E-16	Up
100129842	ZNF737	0.06	0.25	1.461547145	0.013128466	0.045392975	Up
79836	LONRF3	0.09	0.61	2.231914128	2.82E-09	3.90E-08	Up
133	ADM	0.11	0.51	2.227012263	0.008729729	0.032069168	Up
605	BCL7A	0.01	0.29	4.710337637	4.83E-05	0.000320978	Up
102723553	SMIM11B	2.17	4.74	1.074660186	0.004293034	0.017274473	Up
5610	EIF2AK2	10.41	77.69	2.923359595	0	0	Up
388566	ZNF470	0.01	0.17	4.918475184	1.68E-05	0.000123196	Up
1945	EFNA4	0.15	0.63	2.181168509	0.01034178	0.037016379	Up
6666	SOX12	0.16	0.41	1.407071933	0.001421458	0.006626939	Up
10586	MAB21L2	0.00	0.12	4.58977239	0.005522833	0.021584954	Up
1690	COCH	0.76	0.29	-1.248771015	0.006196072	0.023878926	Down
54739	XAF1	4.71	94.33	4.344321105	0	0	Up
152687	ZNF595	0.05	0.46	3.298667855	5.69E-06	4.62E-05	Up
55160	ARHGEF10L	0.04	0.25	3.260491477	3.43E-05	0.000235496	Up
91947	ARRDC4	0.00	0.25	6.536069342	6.77E-07	6.53E-06	Up
10795	ZNF268	0.01	0.13	3.825316362	1.97E-07	2.08E-06	Up
167691	LCA5	0.00	0.26	6.753695534	1.86E-07	1.98E-06	Up
9314	KLF4	0.01	3.38	7.892811459	3.65E-14	8.33E-13	Up
1956	EGFR	0.27	1.47	2.498436454	5.85E-30	3.22E-28	Up
147948	ZNF582	0.00	0.14	5.22454121	0.000544977	0.002827916	Up
10981	RAB32	0.17	6.52	5.278481537	2.70E-18	8.47E-17	Up
5973	RENBP	0.04	1.21	5.080570914	7.49E-06	5.90E-05	Up
140893	RBBP8NL	0.02	0.16	3.436338127	0.01175698	0.041242274	Up
1366	CLDN7	0.00	0.18	4.600160235	0.005580775	0.021791227	Up
92840	REEP6	1.26	0.27	-2.18848001	0.00047216	0.002473635	Down
952	CD38	0.41	14.67	5.203820654	5.21E-40	4.13E-38	Up
23269	MGA	1.26	2.77	1.189598605	6.52E-25	2.93E-23	Up
4199	ME1	0.19	3.34	4.043096954	3.35E-32	2.00E-30	Up
6604	SMARCD3	0.20	1.54	2.946090557	5.75E-09	7.60E-08	Up
7204	TRIO	0.18	0.68	1.995336118	4.02E-16	1.09E-14	Up
80325	ABTB1	7.27	3.49	-1.038810647	2.62E-10	4.14E-09	Down
174	AFP	69.12	3.77	-4.164931671	5.83E-35	3.91E-33	Down
2070	EYA4	0.02	0.36	4.529656852	3.41E-11	5.95E-10	Up
1500	CTNND1	0.63	1.72	1.468807461	1.30E-15	3.40E-14	Up
26577	PCOLCE2	0.37	0.07	-2.335084102	0.008846354	0.032441115	Down
666	BOK	0.13	0.55	2.28866779	0.000396021	0.002128253	Up
55230	USP40	0.11	0.61	2.705488628	9.76E-11	1.62E-09	Up
1045	CDX2	0.01	0.15	4.254141241	0.003782362	0.015538155	Up
6718	AKR1D1	0.02	0.21	3.73467968	0.003409474	0.014192829	Up
114112	TXNRD3	0.00	0.10	4.593158853	0.005195564	0.020452685	Up
10346	TRIM22	0.28	20.35	6.202338353	6.10E-135	1.47E-132	Up
222171	PRR15	0.07	0.50	3.204689057	0.001666292	0.007593684	Up
23022	PALLD	0.13	1.96	3.783760339	5.17E-30	2.86E-28	Up
7798	LUZP1	0.74	1.57	1.117205988	8.37E-12	1.57E-10	Up
57715	SEMA4G	0.37	0.15	-1.191245455	0.014078272	0.048173775	Down
9892	SNAP91	0.00	0.09	4.89619396	0.001681935	0.007652579	Up
10184	LHFPL2	0.07	0.27	1.89060385	0.000641739	0.003276635	Up
3880	KRT19	0.70	6.27	3.201653	5.71E-06	4.63E-05	Up
348	APOE	39.14	15.79	-1.273481961	0.000238406	0.001350889	Down
94031	HTRA3	0.02	0.19	3.497936347	0.007353474	0.0277316	Up
127602	DNAH14	0.04	1.34	5.297683132	6.66E-09	8.70E-08	Up
9693	RAPGEF2	0.70	1.34	1.013063959	9.44E-08	1.05E-06	Up
4069	LYZ	1.05	0.37	-1.590503556	0.005360512	0.021052919	Down
51422	PRKAG2	0.04	0.28	2.037367301	0.003379774	0.014098708	Up
8651	SOCS1	1.61	4.10	1.381502644	9.14E-06	7.07E-05	Up
11156	PTP4A3	1.94	0.86	-1.178309161	2.97E-06	2.55E-05	Down
84707	BEX2	0.15	3.55	4.828444789	4.72E-09	6.33E-08	Up
389792	IER5L	0.08	0.43	2.469491206	0.000334844	0.001834524	Up
91664	ZNF845	0.02	0.25	3.682869346	6.24E-07	6.07E-06	Up
651746	ANKRD33B	0.00	0.13	5.740907903	9.16E-06	7.08E-05	Up
79710	MORC4	0.03	0.24	3.169515988	0.000348165	0.001895814	Up
2651	GCNT2	0.64	1.06	1.013415947	0.000157831	0.000933166	Up
57458	TMCC3	0.00	0.11	4.93173165	0.000329306	0.001808879	Up
79739	TTLL7	0.01	0.33	4.976300663	9.77E-08	1.09E-06	Up
197	AHSG	3.02	0.30	-3.295264261	2.55E-13	5.42E-12	Down
8895	CPNE3	0.04	0.51	3.929399637	4.69E-10	7.21E-09	Up
60468	BACH2	0.26	1.34	2.362683188	1.42E-22	5.53E-21	Up
55601	DDX60	6.00	40.15	2.7761648	0	0	Up
7639	ZNF85	0.02	0.48	4.650699335	7.39E-05	0.000472216	Up
27075	TSPAN13	0.21	0.65	1.682319296	0.005875543	0.022815542	Up
147011	PROCA1	0.40	0.02	-4.55907611	0.001307388	0.006167888	Down
283987	HID1	0.10	0.41	2.038903189	0.000868898	0.004301173	Up
9743	ARHGAP32	0.02	0.13	2.668419343	6.57E-05	0.000424128	Up
130271	PLEKHH2	0.00	0.27	6.198071212	9.86E-07	9.25E-06	Up
54502	RBM47	0.06	0.70	3.43048303	1.75E-11	3.15E-10	Up
54464	XRN1	10.95	26.61	1.297325095	2.94E-144	7.52E-142	Up
3875	KRT18	16.80	38.27	1.220188967	9.95E-05	0.000616136	Up
64135	IFIH1	11.35	127.65	3.525123829	0	0	Up
100130361	CXorf49	0.00	0.33	5.596571507	8.36E-05	0.000528046	Up
54996	MTARC2	0.01	0.22	4.330832182	0.003155765	0.013280804	Up
91653	BOC	0.08	0.39	2.148967039	0.000156684	0.00092703	Up
83992	CTTNBP2	0.00	0.08	4.100801013	0.006287834	0.024188386	Up
6652	SORD	0.24	0.71	1.578062189	2.54E-06	2.20E-05	Up
55532	SLC30A10	0.12	0.26	1.241414291	0.006351732	0.024373265	Up
114879	OSBPL5	7.47	2.96	-1.304571513	2.45E-26	1.19E-24	Down
112268384	LOC112268384	0.00	0.19	5.709716479	5.86E-05	0.000382994	Up
23462	HEY1	0.04	0.28	2.799550388	0.007473942	0.028104287	Up
288	ANK3	0.26	0.51	1.099507993	3.85E-05	0.000261908	Up
9306	SOCS6	0.00	0.34	7.477509172	2.76E-09	3.84E-08	Up
92154	MTSS2	0.28	1.84	2.718240903	1.71E-25	7.97E-24	Up
80704	SLC19A3	0.25	0.04	-2.426017071	0.000922639	0.00453528	Down
90317	ZNF616	0.14	0.36	1.430545641	0.003737141	0.015375161	Up
27289	RND1	0.65	3.59	2.502651198	6.45E-15	1.57E-13	Up
6615	SNAI1	0.04	0.81	4.337254851	9.22E-06	7.12E-05	Up
9245	GCNT3	0.06	0.43	2.913536606	1.94E-07	2.05E-06	Up
134111	UBE2QL1	0.00	0.12	4.357772408	0.011609418	0.040775485	Up
54979	PLAAT2	0.80	4.39	2.508904431	1.19E-06	1.09E-05	Up
966	CD59	0.07	0.44	2.702193161	5.36E-11	9.18E-10	Up
360200	TMPRSS9	0.09	0.34	2.261263751	0.003034819	0.012835818	Up
50853	VILL	0.01	0.46	5.760577677	1.06E-05	8.12E-05	Up
65982	ZSCAN18	0.00	0.25	5.75631891	4.05E-05	0.000274074	Up
26353	HSPB8	0.14	10.50	6.190507968	9.04E-45	8.16E-43	Up
23327	NEDD4L	0.16	1.80	3.545697042	2.65E-49	2.69E-47	Up
3225	HOXC9	0.05	0.49	3.361668972	0.002389743	0.010385908	Up
64285	RHBDF1	0.18	1.24	2.818713321	1.28E-11	2.34E-10	Up
25937	WWTR1	0.06	0.34	2.58877869	3.77E-06	3.18E-05	Up
7711	ZNF155	0.08	0.44	2.442076683	9.53E-05	0.00059346	Up
5333	PLCD1	0.01	0.20	3.619062413	0.00509509	0.020132284	Up
81551	STMN4	0.00	0.11	4.349752671	0.013052686	0.045140206	Up
54941	RNF125	11.15	4.24	-1.359134435	2.29E-40	1.84E-38	Down
1230	CCR1	160.29	396.44	1.339966437	2.01E-184	6.05E-182	Up
10493	VAT1	1.98	7.66	1.985668093	2.05E-35	1.41E-33	Up
10058	ABCB6	0.95	0.46	-1.021128232	0.00381502	0.015638061	Down
27242	TNFRSF21	0.14	1.28	3.220609336	3.62E-15	8.99E-14	Up
5155	PDGFB	0.00	0.27	6.019844632	1.28E-05	9.69E-05	Up
5563	PRKAA2	0.01	0.28	4.27136851	7.91E-11	1.33E-09	Up
115572	TENT5B	0.03	0.49	4.17689186	3.10E-05	0.000215448	Up
27324	TOX3	0.05	0.62	3.942204051	9.23E-09	1.17E-07	Up
9923	ZBTB40	0.69	1.48	1.139318801	3.14E-12	6.14E-11	Up
64761	PARP12	24.59	76.88	1.676329072	2.26E-220	7.64E-218	Up
57522	SRGAP1	0.01	0.12	3.088384712	2.79E-05	0.000195658	Up
260334	TUBB8B	0.07	0.64	2.842778012	8.46E-05	0.000532829	Up
8877	SPHK1	0.28	2.23	3.114687123	2.42E-13	5.15E-12	Up
54751	FBLIM1	0.86	1.63	1.25434008	0.000123148	0.000746137	Up
5629	PROX1	0.01	0.21	4.12573131	9.18E-08	1.03E-06	Up
338	APOB	4.75	0.33	-3.799102686	6.91E-30	3.80E-28	Down
7525	YES1	1.46	4.30	1.604701859	5.77E-27	2.91E-25	Up
64787	EPS8L2	0.25	0.62	1.367982511	0.002013937	0.008948474	Up
80032	ZNF556	0.05	0.15	2.404552311	0.006492268	0.024844588	Up
90576	ZNF799	0.03	0.19	2.972739497	0.012134356	0.04231982	Up
8092	ALX1	0.02	1.72	6.473538871	2.20E-07	2.31E-06	Up
4041	LRP5	0.63	0.27	-1.17241605	0.001473059	0.006823611	Down
55283	MCOLN3	0.00	0.32	6.219175208	3.57E-06	3.02E-05	Up
9534	ZNF254	0.03	0.54	4.19255	4.37E-09	5.90E-08	Up
80723	SLC35G2	0.02	0.86	3.682566386	7.79E-07	7.44E-06	Up
148268	ZNF570	0.00	0.10	4.573994511	0.001343794	0.006314934	Up
219699	UNC5B	0.01	0.14	5.180073295	0.000117019	0.000712838	Up
3586	IL10	42.72	112.07	1.425874757	8.69E-118	1.86E-115	Up
2627	GATA6	0.03	1.05	5.214911485	2.50E-13	5.31E-12	Up
152926	PPM1K	1.12	5.56	2.347096073	9.87E-75	1.57E-72	Up
3801	KIFC3	0.23	1.28	2.536921426	1.38E-11	2.51E-10	Up
23767	FLRT3	0.11	0.70	2.805281909	5.22E-10	7.97E-09	Up
3171	FOXA3	0.15	1.62	3.434568206	7.23E-11	1.22E-09	Up
111240474	CRYZL2P-SEC16B	1.23	2.63	1.128427616	5.82E-11	9.93E-10	Up
687	KLF9	0.04	0.33	3.224570739	6.06E-07	5.91E-06	Up
138151	NACC2	0.02	0.28	3.622922315	2.71E-08	3.27E-07	Up
57484	RNF150	0.00	0.04	5.21719429	0.000556867	0.002880757	Up
9985	REC8	3.28	8.59	1.380675572	2.42E-23	9.81E-22	Up
8605	PLA2G4C	0.02	0.86	6.577590104	1.26E-07	1.38E-06	Up
4547	MTTP	0.66	0.16	-1.974545199	4.40E-06	3.66E-05	Down
23329	TBC1D30	0.03	0.11	1.879020202	0.009732834	0.035186956	Up
84327	ZBED3	0.03	1.74	5.738614587	9.86E-32	5.74E-30	Up
664	BNIP3	0.23	1.61	2.84355259	3.98E-08	4.69E-07	Up
170850	KCNG3	0.00	0.09	4.8919238	0.001902655	0.008507767	Up
658	BMPR1B	0.00	0.18	6.475653987	1.10E-06	1.02E-05	Up
10810	WASF3	0.01	0.19	3.912811446	0.000126225	0.000761771	Up
1508	CTSB	0.97	2.04	1.116452627	8.99E-06	6.97E-05	Up
9246	UBE2L6	87.81	253.70	1.572175905	5.33E-216	1.76E-213	Up
440515	ZNF506	0.12	0.84	2.902407498	1.14E-09	1.67E-08	Up
7035	TFPI	0.61	0.18	-1.841725668	0.000427588	0.002271855	Down
53347	UBASH3A	7.95	3.76	-1.014788378	8.65E-14	1.92E-12	Down
9590	AKAP12	0.01	0.54	5.831921901	3.94E-14	8.97E-13	Up
5371	PML	36.97	145.33	2.006843146	4.07E-257	1.49E-254	Up
120103	SLC36A4	0.03	0.31	3.681415963	5.38E-05	0.000353768	Up
284406	ZFP82	0.04	0.16	2.034529194	0.004305224	0.017311142	Up
153222	CREBRF	1.63	3.06	1.017159063	9.89E-17	2.78E-15	Up
85027	SMIM3	0.30	0.71	1.314759241	0.006964677	0.0264307	Up
51063	CALHM2	6.83	2.41	-1.520606521	9.89E-19	3.16E-17	Down
54809	SAMD9	16.49	126.00	2.967447957	0	0	Up
11099	PTPN21	0.03	0.50	4.217901654	4.84E-12	9.28E-11	Up
4212	MEIS2	0.04	0.35	2.695211279	0.00091684	0.004511391	Up
440836	ODF3B	1.01	2.75	1.482514311	0.000478596	0.002503471	Up
129303	TMEM150A	0.22	1.00	2.075220442	6.66E-05	0.000429789	Up
113452	TMEM54	0.16	0.78	2.40545539	0.007144609	0.027010302	Up
7042	TGFB2	0.07	0.32	2.116219118	1.64E-05	0.000120364	Up
64856	VWA1	0.84	0.07	-3.649941739	9.09E-12	1.69E-10	Down
8777	MPDZ	0.02	0.41	4.719913372	2.17E-12	4.30E-11	Up
1999	ELF3	0.06	1.03	4.048549861	5.07E-11	8.70E-10	Up
54898	ELOVL2	0.11	0.44	2.287357101	0.00037645	0.002033431	Up
84107	ZIC4	0.01	0.10	3.282027385	0.014359213	0.048979125	Up
9540	TP53I3	0.23	1.10	1.817168085	0.000343325	0.001870666	Up
3235	HOXD9	0.00	0.16	4.596358155	0.006376431	0.024451194	Up
140711	TLDC2	0.63	1.66	1.491631619	5.26E-05	0.000347406	Up
78999	LRFN4	1.32	0.48	-1.405442717	2.27E-05	0.000161919	Down
147945	NLRP4	0.00	0.07	4.349477389	0.011854587	0.041532881	Up
54913	RPP25	0.07	2.08	4.829031617	1.47E-16	4.10E-15	Up
4322	MMP13	0.00	0.09	4.471555055	0.009888453	0.03565081	Up
87	ACTN1	0.26	1.41	2.503467981	3.47E-12	6.76E-11	Up
6382	SDC1	0.62	0.13	-2.109218364	0.000185041	0.001078926	Down
23232	TBC1D12	0.01	0.35	6.343803234	4.49E-07	4.51E-06	Up
2626	GATA4	0.16	1.51	3.496946105	9.99E-14	2.20E-12	Up
26762	HAVCR1	0.04	0.44	3.361984866	0.000363719	0.001970974	Up
4324	MMP15	0.49	0.06	-2.958103368	1.42E-06	1.28E-05	Down
2776	GNAQ	0.12	0.81	2.408891538	4.15E-12	8.02E-11	Up
23129	PLXND1	0.55	0.17	-1.522240187	0.000652234	0.003322183	Down
9767	JADE3	0.03	0.30	3.338930083	8.22E-06	6.41E-05	Up
283431	GAS2L3	0.02	0.67	5.274903551	2.78E-11	4.92E-10	Up
23424	TDRD7	2.72	14.92	2.489923742	8.56E-108	1.74E-105	Up
8460	TPST1	0.99	1.83	1.071818107	7.66E-05	0.000488137	Up
80763	SPX	0.01	0.53	5.687698453	1.18E-05	8.95E-05	Up
1944	EFNA3	0.23	1.21	2.452098727	1.65E-06	1.48E-05	Up
170958	ZNF525	0.00	0.10	5.754957767	4.06E-05	0.000274896	Up
3437	IFIT3	13.80	387.14	4.84482836	0	0	Up
152404	IGSF11	0.02	0.11	3.934511905	0.010537022	0.037611532	Up
91608	RASL10B	0.04	0.31	3.031787154	0.000318789	0.001756828	Up
58488	PCTP	0.01	0.22	4.327724793	0.002968167	0.012582284	Up
285556	C4orf54	0.00	0.05	5.538235376	0.000112288	0.000687995	Up
55450	CAMK2N1	0.19	0.84	2.173759984	3.24E-05	0.00022439	Up
4501	MT1X	497.60	177.27	-1.453478645	3.57E-57	4.40E-55	Down
26471	NUPR1	0.05	0.23	2.601562776	9.26E-05	0.000579209	Up
257101	ZNF683	19.33	5.06	-1.894086505	6.35E-40	5.01E-38	Down
5026	P2RX5	0.89	2.92	1.73298614	3.28E-10	5.11E-09	Up
6890	TAP1	110.80	372.53	1.754917328	0	0	Up
5330	PLCB2	19.29	8.69	-1.122158256	1.87E-37	1.37E-35	Down
348327	ZNF530	0.01	0.23	5.422739208	4.48E-05	0.000300662	Up
5794	PTPRH	0.03	0.40	3.85929228	2.30E-06	2.01E-05	Up
85363	TRIM5	3.11	10.92	1.811289595	2.22E-49	2.27E-47	Up
8313	AXIN2	0.08	0.30	2.038891354	0.000559502	0.002893505	Up
4897	NRCAM	0.16	0.52	1.70544237	9.04E-07	8.54E-06	Up
4233	MET	0.10	0.71	2.82644751	2.64E-12	5.20E-11	Up
55022	PID1	0.03	0.31	3.660103608	0.000453052	0.002389105	Up
90	ACVR1	0.50	1.35	1.460081604	1.19E-06	1.10E-05	Up
4356	MPP3	0.00	0.22	5.350695915	0.000292725	0.001628606	Up
195827	PRXL2C	0.09	1.55	3.618210429	3.15E-07	3.24E-06	Up
10787	NCKAP1	0.13	2.90	4.348004435	2.61E-48	2.54E-46	Up
4861	NPAS1	0.41	0.99	1.414765603	0.007108383	0.026885392	Up
1051	CEBPB	19.79	60.61	1.650199582	1.80E-14	4.22E-13	Up
1137	CHRNA4	0.00	0.06	4.974431302	0.001528343	0.007054532	Up
378884	NHLRC1	0.00	0.20	5.213842992	0.000571821	0.002948329	Up
10157	AASS	0.08	0.50	2.867532464	4.43E-10	6.84E-09	Up
2878	GPX3	0.63	1.45	1.240347841	0.002015308	0.008952209	Up
2643	GCH1	55.35	120.54	1.174409326	2.67E-130	6.25E-128	Up
140606	SELENOM	1.57	27.93	4.180136303	3.23E-42	2.78E-40	Up
169792	GLIS3	0.03	0.28	3.651728984	3.76E-08	4.43E-07	Up
5314	PKHD1	0.00	0.03	4.803439776	0.003670071	0.015158012	Up
467	ATF3	2.43	22.82	3.257049251	1.53E-127	3.45E-125	Up
225	ABCD2	0.66	0.19	-1.75442794	1.69E-07	1.81E-06	Down
196463	PLBD2	0.24	0.64	1.474792576	5.37E-05	0.000353279	Up
57600	FNIP2	0.83	1.61	1.149632503	7.96E-09	1.02E-07	Up
7220	TRPC1	0.03	0.33	2.997347266	5.84E-06	4.72E-05	Up
115560	ZNF501	0.01	0.20	4.839018381	0.000488713	0.00255007	Up
23331	TTC28	0.04	0.28	2.834207778	3.45E-11	6.00E-10	Up
3222	HOXC5	0.01	0.22	3.838545066	0.013711021	0.04708892	Up
80000	GREB1L	0.06	0.24	1.885574522	1.50E-05	0.0001111	Up
84624	FNDC1	0.00	0.09	5.654431817	7.72E-05	0.000491312	Up
3480	IGF1R	0.14	1.21	2.953241556	6.07E-27	3.05E-25	Up
220213	OTUD1	0.34	1.21	1.852536688	5.30E-08	6.11E-07	Up
81931	ZNF93	0.06	2.42	5.309191248	2.70E-21	9.97E-20	Up
2887	GRB10	0.05	3.22	5.8286752	3.46E-44	3.11E-42	Up
91351	DDX60L	0.03	1.51	5.885301443	3.77E-27	1.92E-25	Up
645	BLVRB	1.34	4.84	1.897146919	4.86E-06	4.00E-05	Up
5754	PTK7	5.63	2.05	-1.43006529	5.52E-25	2.49E-23	Down
7135	TNNI1	0.00	0.04	4.471872052	0.00847471	0.031302649	Up
57045	TWSG1	0.04	0.33	3.111812994	3.73E-05	0.000254447	Up
349149	GJC3	0.00	0.25	4.353649073	0.010751432	0.038215239	Up
84626	KRBA1	0.01	0.19	4.199572309	0.000688428	0.003490735	Up
388931	MFSD2B	0.07	0.27	2.136825345	0.011620111	0.04080455	Up
55501	CHST12	13.70	30.98	1.157138971	7.24E-60	9.47E-58	Up
5357	PLS1	0.03	0.49	3.880650922	8.48E-08	9.50E-07	Up
51429	SNX9	0.05	1.53	4.992081111	1.35E-20	4.82E-19	Up
491	ATP2B2	0.11	0.01	-3.589563208	0.000664107	0.003380619	Down
2069	EREG	0.01	0.52	5.295637387	7.98E-09	1.02E-07	Up
57761	TRIB3	15.27	45.07	1.590046034	1.02E-73	1.58E-71	Up
79567	RIPOR1	0.13	2.32	4.241947443	1.42E-34	9.25E-33	Up
85463	ZC3H12C	0.01	0.12	3.500632222	2.64E-05	0.000186055	Up
25780	RASGRP3	9.50	26.51	1.514868984	7.01E-124	1.52E-121	Up
200350	FOXD4L1	0.93	1.79	1.007419697	0.002813215	0.011988658	Up
84617	TUBB6	0.45	5.48	3.732975566	4.86E-32	2.88E-30	Up
3226	HOXC10	0.10	1.41	3.811129924	2.27E-10	3.62E-09	Up
2239	GPC4	0.00	0.06	4.698965986	0.003984627	0.01622411	Up
148534	TLCD4	0.02	0.32	4.457013664	3.11E-09	4.29E-08	Up
107984449	LOC107984449	0.00	0.22	6.065508849	8.04E-06	6.29E-05	Up
3977	LIFR	0.01	0.28	4.591395101	3.10E-11	5.43E-10	Up
51332	SPTBN5	0.26	0.96	1.923503619	3.88E-19	1.27E-17	Up
26227	PHGDH	1.95	11.03	2.531856078	2.89E-12	5.68E-11	Up
84612	PARD6B	0.22	1.20	2.472015088	5.27E-15	1.29E-13	Up
3815	KIT	3.19	0.85	-1.873564516	7.61E-27	3.79E-25	Down
387758	FIBIN	0.00	0.92	7.885847967	1.55E-10	2.51E-09	Up
10000	AKT3	0.03	0.42	4.451555371	4.38E-06	3.64E-05	Up
56833	SLAMF8	21.07	6.05	-1.682916398	9.01E-46	8.27E-44	Down
9620	CELSR1	0.08	0.34	2.472900907	1.43E-10	2.34E-09	Up
25987	TSKU	0.04	0.24	2.454852494	0.005021854	0.019894133	Up
56896	DPYSL5	0.02	0.18	3.177428189	0.000259591	0.001456265	Up
283	ANG	1.08	0.35	-1.661223939	0.007980913	0.029772221	Down
6714	SRC	0.08	0.67	3.09304054	2.74E-10	4.32E-09	Up
286097	MICU3	0.00	0.14	5.534620446	0.000134854	0.000810082	Up
5064	PALM	0.24	0.61	1.383616257	0.003807556	0.015615049	Up
5205	ATP8B1	0.07	0.20	1.553469481	0.003722068	0.015331504	Up
9846	GAB2	0.15	0.86	2.61466566	5.70E-15	1.39E-13	Up
3431	SP110	38.53	123.80	1.707560035	9.19E-266	3.45E-263	Up
100423062	IGLL5	0.00	0.49	5.417721342	0.000207881	0.001195173	Up
11247	NXPH4	0.11	0.86	3.296785708	5.63E-06	4.57E-05	Up
11245	GPR176	0.00	0.14	5.806624504	3.24E-05	0.000224232	Up
107985556	LOC107985556	0.16	0.45	1.53901303	0.009601888	0.034758713	Up
57801	HES4	0.13	7.30	5.87086783	1.61E-17	4.82E-16	Up
7699	ZNF140	0.02	0.99	5.802280904	1.26E-07	1.38E-06	Up
80824	DUSP16	1.31	4.43	1.721669515	4.77E-36	3.37E-34	Up
3728	JUP	0.27	1.41	2.42092238	6.70E-11	1.14E-09	Up
64398	MPP5	0.30	0.74	1.354804942	5.56E-06	4.52E-05	Up
27022	FOXD3	0.00	0.10	4.471947374	0.009177679	0.033452651	Up
6387	CXCL12	0.01	0.57	5.71222095	1.11E-05	8.47E-05	Up
1306	COL15A1	1.02	0.48	-1.046816897	3.42E-05	0.000234971	Down
441478	NRARP	0.00	0.09	4.357576976	0.010643417	0.037931364	Up
4753	NELL2	0.03	0.16	2.414930951	0.013906323	0.04768205	Up
83959	SLC4A11	0.56	0.07	-2.682615985	1.81E-05	0.000131828	Down
10486	CAP2	0.05	0.70	3.799787705	2.52E-08	3.06E-07	Up
287	ANK2	0.16	0.35	1.204401225	0.000383361	0.002065474	Up
84875	PARP10	5.62	21.64	1.980630462	3.17E-129	7.33E-127	Up
9258	MFHAS1	0.04	0.53	3.684313259	6.43E-13	1.32E-11	Up
3491	CCN1	0.20	1.34	2.753257537	8.32E-09	1.07E-07	Up
213	ALB	62.45	5.20	-3.553995866	1.04E-28	5.45E-27	Down
1047	CLGN	0.41	1.41	1.80945332	3.63E-07	3.70E-06	Up
3162	HMOX1	1.32	6.41	2.312677275	5.91E-19	1.91E-17	Up
168400	DDX53	0.00	0.06	4.35552941	0.010699462	0.038064126	Up
51365	PLA1A	0.01	0.49	5.137356662	0.000167178	0.000982234	Up
2017	CTTN	0.23	1.05	2.076523434	1.43E-07	1.55E-06	Up
7771	ZNF112	0.01	0.15	3.677249559	0.004205037	0.016964872	Up
55076	TMEM45A	0.08	0.53	2.887726753	0.001541586	0.007113716	Up
26030	PLEKHG3	0.01	0.52	6.559346599	7.18E-10	1.07E-08	Up
9576	SPAG6	0.10	1.54	3.999208519	6.33E-14	1.42E-12	Up
117608	ZNF354B	0.40	0.86	1.160719844	0.002282652	0.009987948	Up
875	CBS	0.23	1.01	2.295625635	1.26E-06	1.16E-05	Up
63917	GALNT11	0.15	0.46	1.61867426	0.009948647	0.035837209	Up
374378	GALNT18	0.10	0.29	1.551770618	0.005749462	0.022361964	Up
1647	GADD45A	1.18	11.53	3.321753385	6.39E-40	5.01E-38	Up
5817	PVR	0.15	0.94	2.336985792	2.29E-10	3.64E-09	Up
3451	IFNA17	0.00	1.53	6.673872891	3.20E-07	3.28E-06	Up
221079	ARL5B	2.23	5.29	1.28108571	1.44E-35	9.94E-34	Up
84443	FRMPD3	0.80	0.30	-1.374384488	8.18E-08	9.20E-07	Down
4086	SMAD1	0.01	0.72	6.309906813	5.22E-07	5.16E-06	Up
28966	SNX24	0.03	0.32	2.855508289	0.006916709	0.026284116	Up
92421	CHMP4C	0.00	0.49	6.182041892	4.56E-06	3.78E-05	Up
100419008	PRR20G	0.00	0.65	5.651259572	8.42E-05	0.000531443	Up
338785	KRT79	1.32	0.63	-1.023096313	0.005104595	0.020150975	Down
54510	PCDH18	0.01	0.18	4.001851359	0.000108267	0.00066529	Up
3400	ID4	0.01	0.26	5.54084153	3.16E-05	0.000219039	Up
8577	TMEFF1	0.00	0.44	6.53289256	1.00E-06	9.37E-06	Up
54877	ZCCHC2	7.28	33.34	2.224832286	9.49E-268	3.64E-265	Up
127254	ERICH3	0.24	2.15	3.257665476	1.09E-39	8.52E-38	Up
116987	AGAP1	0.01	0.33	6.386663537	2.30E-09	3.23E-08	Up
2921	CXCL3	0.00	0.39	4.894787091	0.001688775	0.007670512	Up
131544	CRYBG3	0.00	0.12	4.965878873	1.60E-05	0.000117669	Up
55604	CARMIL1	0.03	0.25	3.109177227	9.65E-06	7.43E-05	Up
3142	HLX	0.00	0.25	5.535718898	0.000123892	0.000750374	Up
23034	SAMD4A	0.03	0.79	5.140223845	9.86E-20	3.34E-18	Up
11259	FILIP1L	0.05	1.50	5.031457334	1.11E-16	3.09E-15	Up
63982	ANO3	0.00	0.07	5.063680748	0.000878778	0.00434371	Up
64860	ARMCX5	0.02	0.19	3.566554544	0.007069006	0.026760446	Up
2168	FABP1	2.74	0.34	-2.963349164	0.003217303	0.013516195	Down
440	ASNS	1.81	11.27	2.696092911	1.04E-54	1.23E-52	Up
7179	TPTE	0.03	0.18	2.91107385	0.010955766	0.038827069	Up
51056	LAP3	76.06	265.97	1.840647338	0	0	Up
84182	MINDY4	0.00	0.09	4.357422475	0.011240521	0.039694561	Up
5318	PKP2	0.04	0.69	3.996096497	8.86E-12	1.65E-10	Up
51296	SLC15A3	0.00	0.17	5.148684675	0.000664366	0.003380918	Up
2034	EPAS1	0.06	0.90	3.924379606	3.13E-17	9.14E-16	Up
1627	DBN1	0.92	2.37	1.710283264	1.31E-10	2.14E-09	Up
8324	FZD7	0.08	0.31	1.96379172	0.002602011	0.011187456	Up
157285	PRAG1	3.11	1.51	-1.004641533	7.50E-09	9.69E-08	Down
4130	MAP1A	3.18	1.18	-1.388817453	1.33E-36	9.60E-35	Down
256764	WDR72	0.07	0.76	3.86791821	8.63E-16	2.29E-14	Up
56829	ZC3HAV1	30.68	80.45	1.350940266	4.73E-227	1.63E-224	Up
138639	PTPDC1	0.03	0.98	4.700800482	1.80E-15	4.62E-14	Up
23366	KIAA0895	0.04	0.45	3.932241138	6.82E-08	7.75E-07	Up
57685	CACHD1	0.01	0.08	3.621660189	0.005788584	0.022498049	Up
10379	IRF9	29.27	103.25	1.853020633	5.54E-195	1.73E-192	Up
4430	MYO1B	0.08	2.38	5.013310074	1.28E-38	9.59E-37	Up
5167	ENPP1	0.19	0.59	1.643796593	4.99E-07	4.95E-06	Up
56243	KIAA1217	0.07	0.23	1.88652222	0.000742544	0.003728183	Up
1946	EFNA5	0.44	0.19	-1.125486928	0.00248065	0.010725762	Down
3898	LAD1	0.02	1.02	5.981239351	3.46E-08	4.10E-07	Up
6448	SGSH	0.14	0.36	1.698586886	0.004000395	0.016275406	Up
83594	NUDT12	0.00	0.08	4.601571582	0.005077916	0.020092645	Up
58528	RRAGD	0.07	1.99	4.945076527	2.99E-34	1.90E-32	Up
727851	RGPD8	0.04	0.48	4.271212443	1.62E-13	3.52E-12	Up
126567	C2CD4C	0.00	0.13	4.983691633	0.001218391	0.005794274	Up
2147	F2	2.39	0.63	-1.865477463	6.36E-08	7.27E-07	Down
92283	ZNF461	0.13	0.32	1.323528676	0.010819519	0.038424885	Up
4037	LRP3	0.30	0.73	1.374491125	0.000160368	0.000946837	Up
115	ADCY9	0.03	0.34	3.483215758	1.64E-09	2.34E-08	Up
8435	SOAT2	1.73	0.55	-1.612969703	4.86E-06	4.00E-05	Down
5729	PTGDR	11.31	3.85	-1.508058966	8.85E-32	5.19E-30	Down
54875	CNTLN	0.11	0.49	2.144444411	4.50E-06	3.73E-05	Up
923	CD6	1.10	0.47	-1.184101596	0.000184033	0.001074162	Down
158158	RASEF	0.11	1.14	3.462733685	6.02E-22	2.29E-20	Up
8793	TNFRSF10D	0.17	0.59	1.793342828	0.00011667	0.000710971	Up
7627	ZNF75A	0.70	2.01	1.756223514	4.35E-10	6.72E-09	Up
22981	NINL	0.11	0.39	1.939683076	0.00012474	0.000754432	Up
10129	FRY	0.03	0.15	2.622631299	1.10E-06	1.02E-05	Up
3576	CXCL8	0.00	0.28	4.595045974	0.005169083	0.020357937	Up
6640	SNTA1	0.09	0.33	2.083026662	0.009200901	0.033522818	Up
79817	MOB3B	0.04	0.29	2.959071711	4.63E-07	4.63E-06	Up
355	FAS	2.79	5.87	1.115053684	8.92E-13	1.82E-11	Up
79365	BHLHE41	0.01	0.28	5.580403964	2.01E-05	0.000144923	Up
6773	STAT2	5.43	25.45	2.24693276	1.79E-175	5.21E-173	Up
90843	TCEAL8	0.69	2.33	1.777138463	4.44E-05	0.000298204	Up
1514	CTSL	0.40	1.95	2.34858561	2.70E-08	3.26E-07	Up
2767	GNA11	0.08	1.17	3.81967277	2.02E-17	6.02E-16	Up
10636	RGS14	59.13	28.61	-1.012176785	1.84E-52	2.07E-50	Down
56648	EIF5A2	0.01	0.23	5.03846053	9.98E-06	7.66E-05	Up
5334	PLCL1	0.00	0.08	5.144216077	0.000673573	0.00342364	Up
182	JAG1	0.18	0.60	1.757828833	4.03E-07	4.09E-06	Up
9853	RUSC2	0.03	1.08	5.925589528	1.55E-14	3.66E-13	Up
8660	IRS2	0.08	0.99	3.86746938	5.54E-29	2.97E-27	Up
10644	IGF2BP2	0.30	1.37	2.33797438	4.28E-12	8.26E-11	Up
2674	GFRA1	0.01	0.10	4.032937836	9.78E-05	0.000606282	Up
6934	TCF7L2	0.21	0.69	1.728577009	1.35E-05	0.000100918	Up
8642	DCHS1	0.03	0.17	2.754960774	4.96E-07	4.93E-06	Up
107986596	LOC107986596	0.64	0.20	-1.632491873	0.002143048	0.009462372	Down
9636	ISG15	101.90	1364.44	3.782605374	0	0	Up
260425	MAGI3	0.09	0.23	1.689659419	0.000406067	0.002173244	Up
79611	ACSS3	0.04	0.22	2.195323047	0.00047116	0.0024707	Up
204962	SLC44A5	0.03	0.23	2.285392145	0.000473906	0.002482017	Up
2065	ERBB3	0.44	0.16	-2.57273086	2.51E-07	2.61E-06	Down
1183	CLCN4	0.02	0.13	3.109204046	0.000373367	0.002018073	Up
29125	C11orf21	1.32	0.50	-1.35117053	2.34E-05	0.00016614	Down
168620	BHLHA15	0.09	0.99	3.495065146	0.007342415	0.027702273	Up
57116	ZNF695	0.18	0.42	1.283496697	0.014395935	0.049051955	Up
54627	MAP10	0.00	0.09	4.459916831	0.002034351	0.009022554	Up
345557	PLCXD3	0.00	0.30	7.716526677	4.57E-10	7.03E-09	Up
23586	DDX58	6.10	81.60	3.776591951	0	0	Up
93145	OLFM2	0.30	1.17	2.243017063	1.88E-06	1.67E-05	Up
10783	NEK6	0.21	0.74	1.8584552	0.000109404	0.000672031	Up
9056	SLC7A7	0.15	0.58	2.008725786	0.001447965	0.006722125	Up
100506658	OCLN	0.15	0.58	1.731631596	1.68E-05	0.000122977	Up
89876	CFAP91	0.00	0.08	4.900193115	0.001723615	0.007802257	Up
7755	ZNF205	0.16	1.10	2.621554268	1.28E-06	1.17E-05	Up
8614	STC2	0.08	1.31	3.99025844	5.04E-26	2.43E-24	Up
54532	USP53	0.01	1.08	6.428904545	2.11E-17	6.26E-16	Up
5091	PC	0.82	2.08	1.823422205	3.09E-12	6.06E-11	Up
158038	LINGO2	0.20	0.45	1.245315553	5.67E-08	6.51E-07	Up
55742	PARVA	0.01	0.35	4.952270568	8.70E-12	1.62E-10	Up
29103	DNAJC15	0.03	0.29	3.457741791	5.15E-09	6.88E-08	Up
3397	ID1	1.75	0.58	-1.656825639	0.002166069	0.009546538	Down
7480	WNT10B	4.51	2.13	-1.038903751	1.81E-07	1.93E-06	Down
55859	BEX1	0.00	2.14	6.729375704	2.07E-07	2.18E-06	Up
85440	DOCK7	0.03	1.16	5.247732044	1.40E-25	6.59E-24	Up
57494	RIMKLB	0.01	0.61	4.286375758	4.40E-07	4.43E-06	Up
11228	RASSF8	0.00	0.53	7.09468306	7.01E-09	9.10E-08	Up
6239	RREB1	0.03	1.23	5.334762587	8.82E-34	5.53E-32	Up
158219	TTC39B	0.44	1.66	1.644108344	1.67E-12	3.33E-11	Up
8828	NRP2	0.00	0.32	6.458866557	2.40E-07	2.50E-06	Up
91543	RSAD2	21.96	520.79	4.602733283	0	0	Up
79921	TCEAL4	0.09	1.05	3.54821984	1.64E-05	0.000120174	Up
199221	DZIP1L	0.00	0.18	5.802419339	3.28E-05	0.000226658	Up
10723	SLC12A7	0.12	0.57	2.226512423	1.95E-08	2.38E-07	Up
54585	LZTFL1	0.01	0.53	5.543196979	5.35E-07	5.28E-06	Up
4493	MT1E	536.42	191.12	-1.444010332	9.70E-48	9.30E-46	Down
3827	KNG1	0.15	0.01	-3.127878957	0.005111909	0.020175127	Down
91107	TRIM47	0.04	0.81	4.582942591	1.73E-06	1.55E-05	Up
155185	AMZ1	0.68	0.26	-1.367397043	3.43E-05	0.000235496	Down
64582	GPR135	1.25	4.87	1.982252382	3.33E-57	4.13E-55	Up
121227	LRIG3	0.23	1.35	2.588235938	3.21E-14	7.38E-13	Up
26108	PYGO1	0.00	0.13	6.676744914	2.72E-07	2.83E-06	Up
129607	CMPK2	33.67	333.43	3.343648594	0	0	Up
22996	TTC39A	0.10	0.37	2.209115657	0.007507819	0.028219101	Up
1917	EEF1A2	0.04	3.34	6.457748425	1.19E-13	2.61E-12	Up
143872	ARHGAP42	0.01	0.17	4.207510428	9.19E-07	8.67E-06	Up
55243	KIRREL1	0.01	0.07	3.145822287	0.00562633	0.021943728	Up
6690	SPINK1	10.91	21.04	1.003136194	4.11E-05	0.000277704	Up
1846	DUSP4	0.44	1.09	1.345068877	1.67E-08	2.07E-07	Up
360	AQP3	0.16	0.52	1.696627175	0.013895084	0.047653195	Up
4922	NTS	9.43	0.95	-3.278251875	3.25E-24	1.39E-22	Down
2318	FLNC	0.03	1.10	5.296117102	9.74E-32	5.69E-30	Up
6542	SLC7A2	0.07	0.55	2.968720292	1.53E-14	3.63E-13	Up
2624	GATA2	0.03	0.32	3.737491316	4.81E-05	0.000319895	Up
51066	SSUH2	0.24	0.88	1.440606806	0.000496687	0.002590077	Up
25805	BAMBI	0.56	3.10	2.493362293	1.03E-13	2.27E-12	Up
3556	IL1RAP	0.12	0.38	2.12999086	0.000572061	0.002948517	Up
28996	HIPK2	0.02	0.12	2.544258569	1.89E-06	1.67E-05	Up
131034	CPNE4	0.00	0.14	4.798760458	0.002563786	0.011042792	Up
558	AXL	0.05	0.45	3.222961969	4.60E-08	5.37E-07	Up
22882	ZHX2	0.04	0.92	4.474650279	1.32E-15	3.44E-14	Up
64108	RTP4	13.82	34.77	1.366755646	1.79E-47	1.69E-45	Up
710	SERPING1	4.67	1.04	-2.13581096	5.45E-12	1.04E-10	Down
8542	APOL1	13.76	30.81	1.197633175	4.97E-60	6.56E-58	Up
858	CAV2	0.01	0.39	4.759223902	4.95E-05	0.000328561	Up
2786	GNG4	0.02	0.13	2.665601574	0.004367488	0.01753644	Up
11074	TRIM31	0.00	0.16	4.601571582	0.005077916	0.020092645	Up
3669	ISG20	19.88	218.65	3.547129693	0	0	Up
760	CA2	0.02	0.62	5.290438602	7.65E-05	0.000487409	Up
2026	ENO2	0.10	0.63	2.738468405	2.31E-05	0.000164066	Up
122416	ANKRD9	0.06	0.18	1.819250969	0.002530801	0.010920224	Up
11281	POU6F2	0.00	0.21	5.914681195	4.22E-06	3.52E-05	Up
170394	PWWP2B	0.06	0.52	3.227544116	8.72E-05	0.000547804	Up
2037	EPB41L2	0.18	1.21	2.796404367	1.66E-15	4.29E-14	Up
51131	PHF11	11.75	33.41	1.544434828	6.12E-46	5.65E-44	Up
3434	IFIT1	2.28	150.78	6.085394843	4.57E-196	1.45E-193	Up
23108	RAP1GAP2	0.13	0.36	1.844634246	4.84E-05	0.000321483	Up
80045	GPR157	0.02	0.17	2.523307048	0.009005979	0.032962038	Up
3570	IL6R	0.00	0.33	6.311488413	5.40E-07	5.32E-06	Up
2321	FLT1	0.00	0.05	4.798831806	0.002906957	0.012347616	Up
113675	SDSL	0.06	1.63	4.940091182	1.89E-07	2.01E-06	Up
6672	SP100	40.62	111.73	1.470072065	1.86E-166	5.14E-164	Up
4599	MX1	35.93	997.37	4.826525954	0	0	Up
10579	TACC2	0.03	1.39	5.781562726	7.99E-20	2.72E-18	Up
8808	IL1RL2	0.06	0.25	2.136404366	0.014135432	0.048312113	Up
4952	OCRL	0.03	0.34	3.637542679	1.58E-07	1.70E-06	Up
1649	DDIT3	23.08	51.64	1.167144673	8.77E-29	4.61E-27	Up
57529	RTL9	0.01	0.10	3.154827748	0.005166983	0.020357937	Up
684	BST2	72.82	213.60	1.590018845	5.52E-104	1.11E-101	Up
7850	IL1R2	0.37	1.26	1.895416408	0.001379267	0.006465432	Up
2977	GUCY1A2	0.00	0.06	6.412476528	1.82E-06	1.62E-05	Up
64283	ARHGEF28	0.05	0.16	1.68822368	0.010894943	0.038635848	Up
3913	LAMB2	0.69	1.38	1.052578895	6.44E-06	5.15E-05	Up
2247	FGF2	0.15	0.48	1.792980366	6.24E-07	6.07E-06	Up
9891	NUAK1	0.02	0.14	3.007864397	0.000315835	0.001742822	Up
51191	HERC5	3.60	44.48	3.657288082	0	0	Up
56271	BEX4	0.08	1.11	3.845441386	1.76E-05	0.000128509	Up
55760	DHX32	0.03	0.38	3.795672482	2.21E-05	0.000157775	Up
4071	TM4SF1	1.64	0.46	-1.814961795	0.000148429	0.000882522	Down
1952	CELSR2	0.02	0.19	3.193170031	1.23E-08	1.54E-07	Up
3084	NRG1	0.02	0.37	3.737273094	0.000336778	0.001842727	Up
1374	CPT1A	0.02	0.70	5.511265757	2.31E-12	4.56E-11	Up
9828	ARHGEF17	0.04	0.32	3.242658063	1.12E-09	1.64E-08	Up
4752	NEK3	0.03	0.74	4.601151794	1.90E-06	1.68E-05	Up
162517	FBXO39	0.00	0.58	6.293175474	2.81E-06	2.42E-05	Up
128853	DUSP15	0.02	0.53	4.680282826	0.001062209	0.005136615	Up
6579	SLCO1A2	0.04	0.15	1.870782232	0.00171052	0.007749214	Up
9805	SCRN1	0.16	5.93	5.279782098	2.80E-96	5.31E-94	Up
2334	AFF2	0.00	0.13	7.319729145	7.65E-09	9.85E-08	Up
23001	WDFY3	0.00	0.30	5.723037285	1.86E-13	4.02E-12	Up
4232	MEST	0.12	0.53	2.193348468	0.000453841	0.002391507	Up
3572	IL6ST	6.24	12.84	1.073852961	6.97E-67	1.02E-64	Up
11046	SLC35D2	0.89	2.45	1.548134562	1.01E-05	7.75E-05	Up
100130827	SBK3	0.00	0.26	4.801667041	0.002425875	0.010521265	Up
9922	IQSEC1	7.94	3.30	-1.243271972	9.02E-44	8.06E-42	Down
23780	APOL2	30.81	65.47	1.106066011	1.25E-74	1.98E-72	Up
91768	CABLES1	0.08	0.35	2.291261509	2.47E-05	0.000174655	Up
726	CAPN5	0.11	1.03	3.335038638	2.02E-15	5.15E-14	Up
8626	TP63	0.07	0.24	1.693167004	0.003576952	0.014806019	Up
151050	KANSL1L	0.10	0.74	3.10455655	6.52E-12	1.23E-10	Up
133584	EGFLAM	0.03	0.29	3.451530033	0.001464999	0.006793731	Up
2128	EVX1	0.00	0.22	5.757095638	4.04E-05	0.000273596	Up
5358	PLS3	0.19	2.25	3.62168486	7.50E-26	3.57E-24	Up
22874	PLEKHA6	0.00	0.07	4.684489543	0.000886884	0.00437713	Up
1948	EFNB2	0.14	0.56	2.057658507	6.47E-07	6.28E-06	Up
55614	KIF16B	0.03	0.27	3.55927407	2.38E-06	2.07E-05	Up
10780	ZNF234	0.00	0.10	5.063849203	0.001061627	0.005136219	Up
283383	ADGRD1	0.00	0.07	4.985160772	0.001482015	0.006859448	Up
4113	MAGEB2	0.10	2.12	4.407395439	6.92E-12	1.30E-10	Up
56985	ADPRM	0.94	1.97	1.107299953	0.001620698	0.007426	Up
1850	DUSP8	0.45	2.03	2.214876655	6.92E-22	2.63E-20	Up
57545	CC2D2A	0.05	0.31	3.445866014	5.82E-05	0.000380279	Up
4628	MYH10	0.11	0.37	1.85123323	2.81E-05	0.000196727	Up
9569	GTF2IRD1	0.05	0.89	3.943740241	3.07E-11	5.40E-10	Up
110806280	CCDC194	0.07	0.58	2.996726939	0.002552503	0.011002618	Up
80823	BHLHB9	0.01	0.25	5.609305004	1.74E-05	0.000127431	Up
6819	SULT1C2	0.01	0.51	5.822147459	7.30E-06	5.78E-05	Up
23764	MAFF	0.32	3.20	3.369127503	1.82E-25	8.40E-24	Up
25864	ABHD14A	2.34	1.09	-1.07130688	0.008542271	0.031483304	Down
255738	PCSK9	1.83	0.03	-5.681354781	3.98E-18	1.22E-16	Down
2059	EPS8	0.05	0.68	3.868130187	7.48E-11	1.26E-09	Up
6535	SLC6A8	0.05	0.33	2.905219764	0.000178895	0.001045254	Up
7101	NR2E1	0.02	0.29	4.39536804	0.000234471	0.001330663	Up
55313	CPPED1	0.01	0.45	5.520436779	1.00E-09	1.47E-08	Up
273	AMPH	0.13	0.69	2.584500654	1.13E-07	1.25E-06	Up
63895	PIEZO2	0.01	0.17	3.528606307	6.50E-08	7.41E-07	Up
83648	FAM167A	0.00	0.11	5.293556372	0.000398116	0.002137469	Up
4131	MAP1B	0.28	1.05	1.991526174	5.42E-25	2.45E-23	Up
57161	PELI2	0.00	0.15	6.286956983	2.48E-06	2.15E-05	Up
92521	SPECC1	0.26	0.82	1.804174069	1.67E-07	1.79E-06	Up
388610	TRNP1	0.51	1.97	1.97110651	6.67E-08	7.60E-07	Up
5271	SERPINB8	0.01	0.39	4.285323972	0.000355951	0.001931976	Up
57633	LRRN1	0.02	0.11	2.72203529	0.003888994	0.015898819	Up
162514	TRPV3	0.00	0.05	4.803045485	0.002368855	0.010308398	Up
2264	FGFR4	1.65	0.42	-1.961176794	6.05E-08	6.94E-07	Down
57221	ARFGEF3	0.02	0.12	2.658146029	3.30E-06	2.81E-05	Up
138009	DCAF4L2	0.00	0.60	7.417691875	3.96E-09	5.41E-08	Up
196883	ADCY4	0.27	0.05	-2.418243006	0.001475365	0.006832419	Down
4337	MOCS1	0.04	0.18	2.39426372	0.005147447	0.020296405	Up
23704	KCNE4	0.01	0.25	4.247616315	0.000486003	0.002538283	Up
4882	NPR2	0.60	1.03	1.199182314	7.85E-05	0.000498162	Up
7145	TNS1	0.03	0.10	2.012024726	0.001833259	0.008232352	Up
122953	JDP2	0.04	1.93	4.35876218	1.02E-11	1.89E-10	Up
80323	CCDC68	0.01	0.20	4.168832864	0.000753931	0.003779733	Up
29974	A1CF	0.07	0.21	1.65338981	0.00101595	0.004937875	Up
163059	ZNF433	0.08	0.45	2.519510349	0.000197822	0.001142402	Up
90161	HS6ST2	0.02	0.36	4.659944997	1.21E-06	1.11E-05	Up
90488	TMEM263	0.13	0.52	2.111764969	9.37E-05	0.000584702	Up
9462	RASAL2	0.01	0.43	5.463599345	6.77E-15	1.64E-13	Up
84627	ZNF469	0.00	0.05	4.938419316	0.000336573	0.001842204	Up
652	BMP4	0.11	0.79	2.940843017	4.63E-05	0.000309663	Up
1845	DUSP3	0.39	5.03	3.716038388	5.96E-69	8.99E-67	Up
112849	L3HYPDH	2.17	12.63	1.947100182	2.09E-33	1.31E-31	Up
85456	TNKS1BP1	0.31	0.91	1.582443168	7.69E-09	9.90E-08	Up
10082	GPC6	0.03	0.19	2.822793921	5.88E-05	0.000383675	Up
8412	BCAR3	0.07	0.49	2.746083177	1.80E-05	0.000130855	Up
55567	DNAH3	0.00	0.07	5.480097402	0.000158409	0.000936256	Up
54874	FNBP1L	0.11	1.24	3.627465598	8.96E-23	3.54E-21	Up
152503	SH3D19	0.05	0.97	4.476721291	2.25E-06	1.98E-05	Up
