# Supplementary material for: Transcriptome Analysis of Natural Killer Cells in Response to Newcastle Disease Virus Infected Hepatocellular Carcinoma Cells
Source: Genes (Basel). 2023 Apr 10;14(4):888. doi: 10.3390/genes14040888 (PMC10138298; doi:10.3390/genes14040888)
Supplement: Supplementary file 1 [file genes-14-00888-s001.zip › Table_S4.xlsx]

## Sheet: C
GO ID	Description	out (1445)	All (17890)	pvalue	qvalue	Genes
GO:0030054	cell junction	171	1151	1.21577e-15	9.55597e-13	1000;100506658;10076;10188;10235;10243;10395;10497;10636;10787;10979;11135;11187;1131;11346;1137;1141;117583;126353;1266;128239;133584;1366;137075;144100;144501;1500;154810;1601;1627;171024;1756;182;1824;1829;1832;1837;192683;1948;1956;2017;2037;2059;2191;2195;2264;2274;2275;22941;23022;23034;2318;2321;23312;23336;23586;23767;255057;2565;25932;260425;27289;273;27445;285489;287;288;3170;3222;34914…
GO:0005911	cell-cell junction	75	383	4.12607e-13	1.62155e-10	1000;100506658;10076;11187;11346;117583;128239;1366;137075;144100;144501;1500;154810;1627;1824;1829;1832;2195;2264;23586;23767;25932;260425;287;288;349149;360;3728;375519;3801;3815;3856;4072;4301;4322;4868;5058;5097;51421;5318;53834;54566;5493;55243;5587;5590;56288;57228;57530;5754;57619;57662;5817;634;64065;64398;6624;7855;79778;8322;84612;84694;8476;84962;8531;87;8777;8825;9076;90952;91663;9235…
GO:0071944	cell periphery	527	5093	3.68218e-12	9.6473e-10	1000;10000;10003;10021;100423062;100506658;10058;10076;10079;10082;10124;10129;10188;10235;10243;10253;102724862;10395;10410;10435;10486;10497;10636;10673;10723;10736;10755;10787;10886;10979;10991;11094;11135;11156;11187;112;11245;1131;11346;1137;1141;114569;114880;115;115330;116372;119774;121227;123;1230;123041;1232;123264;1234;123606;1261;126353;126567;1268;128239;128853;129303;130271;131566;13…
GO:0005615	extracellular space	182	1378	8.42219e-12	1.65496e-09	100423062;10082;10371;10516;10673;10924;11009;115908;121227;1277;1280;1303;1306;133;1361;140893;145864;1508;151176;1514;151835;152189;168667;174;183;1956;197;1992;2;2026;2065;2069;213;2147;2170;2191;2192;2239;2243;2244;2247;2321;23312;23529;23767;24147;255738;256394;25987;26291;2638;2719;27344;282618;283;283659;284;285;2878;290;2920;2921;29995;3026;3053;3084;3162;3263;3310;335;336;338;341;3440;34…
GO:0005886	plasma membrane	509	4988	1.2334e-10	1.90605e-08	1000;10000;10003;10021;100423062;100506658;10058;10076;10079;10082;10124;10188;10235;10243;10253;102724862;10395;10410;10435;10486;10497;10636;10673;10723;10736;10787;10886;10979;10991;11094;11135;11156;11187;112;11245;1131;11346;1137;1141;114569;114880;115;115330;116372;119774;121227;123;1230;123041;1232;123264;1234;123606;1261;126353;126567;1268;128239;128853;129303;130271;131566;133396;135;136…
GO:0070161	anchoring junction	82	489	1.455e-10	1.90605e-08	1000;10188;10395;10787;10979;11135;11187;126353;1266;144100;144501;1500;1601;171024;182;1824;1829;1832;1948;1956;2017;2037;2191;2195;2274;2275;23022;2318;2321;23336;23767;27289;3685;3728;3801;388;390;4082;4301;5058;51056;5318;54751;5493;55740;55742;57228;5747;5754;57619;57662;57669;5817;58480;60312;634;6382;6385;6386;64065;64759;667;7145;7205;726;7525;83478;84962;85440;857;858;8613;87;8895;89;893…
GO:0044459	plasma membrane part	286	2554	1.24901e-09	1.19483e-07	1000;10021;100423062;100506658;10058;10076;10082;10188;10235;10243;10253;10395;10636;10723;10787;10886;10979;10991;112;11245;1131;11346;1137;1141;114569;115;1230;123041;1232;1234;1261;1268;128239;129303;131566;133396;135;1366;144453;1508;152831;154810;1601;1604;170850;1756;182;1829;1832;1837;1845;1889;1901;1903;1944;1945;1946;1948;1956;2017;2059;2065;2069;2150;2151;2191;2195;222962;2239;2243;2244…
GO:0005912	adherens junction	77	468	1.31014e-09	1.19483e-07	1000;10188;10395;10787;10979;11135;126353;1266;144100;1500;1601;171024;182;1824;1832;1948;1956;2017;2037;2191;2195;2274;2275;23022;2318;2321;23336;23767;27289;3685;3728;3801;388;390;4082;4301;5058;51056;5318;54751;55740;55742;57228;5747;5754;57619;57662;57669;5817;58480;60312;634;6382;6385;6386;64759;667;7145;7205;726;7525;83478;84962;85440;857;858;8613;87;8895;89;8936;90952;91624;9414;9564;9590;…
GO:0043296	apical junction complex	33	128	1.36813e-09	1.19483e-07	100506658;11346;117583;1366;137075;144100;1500;154810;23586;260425;288;3728;3801;4072;51421;54566;5590;56288;57530;57619;57662;64398;7855;79778;84612;8531;8777;8825;9076;90952;92359;9414;9693
GO:0005938	cell cortex	47	238	7.6453e-09	6.00921e-07	1000;10129;10395;10755;10979;126353;130271;1627;2017;2037;2059;2168;2243;2244;23187;23233;23242;26064;27445;3880;4082;4628;4734;51332;53405;5357;54751;54874;55188;5587;5590;56288;56907;5747;667;6712;7127;800;8313;83992;84612;857;8601;8605;91663;9590;9743
GO:0015629	actin cytoskeleton	70	444	4.36178e-08	3.11669e-06	1000;10395;10529;10795;10886;10979;11135;11346;1266;130271;1612;1627;171024;1756;2017;2037;2274;2275;23012;23022;23242;23586;24138;25932;26064;273;283431;3005;338;3728;3880;4082;4430;4625;4628;5058;5074;50853;51332;53405;5357;54751;55604;5590;55970;55971;5747;57530;58480;59;6624;667;6712;6714;6804;7135;7525;79778;7984;800;8476;87;89;8936;9123;91663;9480;9564;9578;9743
GO:0044421	extracellular region part	386	3790	1.00272e-07	6.56779e-06	1000;10007;10040;100423062;10058;10082;10117;10202;10371;10410;10493;10516;10529;10673;10755;10787;10810;10924;11009;11041;11043;11098;113675;114569;115908;121227;1277;1280;129080;1303;1306;131034;133;133584;1361;140893;144100;144402;145864;147945;1491;1500;1508;151176;1514;151742;151835;152189;152404;1601;1604;160428;1645;1654;168667;1690;174;1824;1829;183;1832;1845;1889;1956;196463;197;1992;2;2…
GO:0005923	bicellular tight junction	27	111	1.55227e-07	9.38528e-06	100506658;11346;117583;1366;137075;154810;23586;260425;288;4072;51421;54566;5590;56288;57530;64398;7855;79778;84612;8531;8777;8825;9076;90952;92359;9414;9693
GO:0070160	occluding junction	27	114	2.77805e-07	1.55968e-05	100506658;11346;117583;1366;137075;154810;23586;260425;288;4072;51421;54566;5590;56288;57530;64398;7855;79778;84612;8531;8777;8825;9076;90952;92359;9414;9693
GO:0098589	membrane region	138	1134	5.36291e-07	2.81016e-05	1000;100506658;10188;10235;10243;10253;10395;10636;10787;10979;10991;112;1131;11346;1137;1141;114569;1261;1268;1366;1508;154810;1601;1604;1756;182;1829;1832;1901;1946;1956;2017;2059;2065;2151;2191;219699;222962;22866;22941;23286;23586;23677;23704;23767;24138;2565;26509;2770;284;284119;285704;287;288;29967;30061;3084;3162;349667;355;3570;360;3667;3685;3728;4036;4037;4040;4072;4233;440073;4734;4907…
GO:0031252	cell leading edge	56	350	5.97735e-07	2.93637e-05	1000;10235;10253;10395;10642;10787;10810;10979;117177;130271;1500;154810;2017;2059;2191;2195;23022;23075;23129;23242;23286;23586;24138;27124;273;3084;3685;4163;4628;5058;5064;51429;55604;55740;5590;5747;57630;57669;57698;59;59338;64787;65059;6624;667;6714;83871;8476;84962;87;8910;8936;89846;91663;9564;9578
GO:0031983	vesicle lumen	25	106	8.26552e-07	3.82159e-05	1956;197;2;213;2243;2244;290;3263;335;338;348;3481;3827;3959;5154;5155;5265;5267;5345;6414;7018;7042;710;7422;87
GO:0099568	cytoplasmic region	48	287	1.04007e-06	4.54166e-05	1000;10129;10395;10755;10979;126353;130271;1627;2017;2037;2059;2168;2243;2244;23187;23233;23242;26064;27445;3880;4082;4628;4734;51332;53405;5357;54751;54874;55188;5587;5590;56288;56907;5747;667;6712;7127;7345;800;8313;83992;84612;857;8601;8605;91663;9590;9743
GO:0030055	cell-substrate junction	60	398	1.83112e-06	7.57507e-05	1000;10395;10787;10979;11135;126353;1266;1601;171024;1756;1948;1956;2017;2037;2191;2195;2274;2275;23022;2318;2321;23767;3685;3728;388;390;4082;5058;51056;54751;55740;55742;5747;5754;57669;5817;58480;60312;6382;6385;6386;64759;667;7145;7205;726;7525;83478;84962;85440;857;858;87;8895;89;8936;91624;9564;9590;966
GO:0005925	focal adhesion	59	391	2.16036e-06	8.25652e-05	1000;10395;10787;10979;11135;126353;1266;1601;171024;1948;1956;2017;2037;2191;2195;2274;2275;23022;2318;2321;23767;3685;3728;388;390;4082;5058;51056;54751;55740;55742;5747;5754;57669;5817;58480;60312;6382;6385;6386;64759;667;7145;7205;726;7525;83478;84962;85440;857;858;87;8895;89;8936;91624;9564;9590;966
GO:0098590	plasma membrane region	115	929	2.20594e-06	8.25652e-05	1000;100506658;10235;10243;10253;10395;10636;10787;10979;10991;112;1131;11346;1137;1141;114569;1261;1366;1508;154810;1756;182;1829;1832;1946;1956;2059;2065;2151;2191;222962;22866;22941;23286;23586;23704;23767;24138;2565;26509;284119;287;288;30061;3084;3162;355;3570;360;3667;3685;3728;4036;4040;4072;4233;440073;4734;4907;491;5058;5064;51332;51421;5155;5167;5205;5314;5337;55243;55450;5590;56667;572…
GO:0005924	cell-substrate adherens junction	59	394	2.76942e-06	9.89439e-05	1000;10395;10787;10979;11135;126353;1266;1601;171024;1948;1956;2017;2037;2191;2195;2274;2275;23022;2318;2321;23767;3685;3728;388;390;4082;5058;51056;54751;55740;55742;5747;5754;57669;5817;58480;60312;6382;6385;6386;64759;667;7145;7205;726;7525;83478;84962;85440;857;858;87;8895;89;8936;91624;9564;9590;966
GO:0060205	cytoplasmic membrane-bounded vesicle lumen	23	104	7.18763e-06	0.000244736	197;2;213;2243;2244;3263;335;338;348;3481;3827;3959;5154;5155;5265;5267;5345;6414;7018;7042;710;7422;87
GO:0045177	apical part of cell	54	361	7.47285e-06	0.000244736	1000;100506658;114569;1508;154810;182;1829;2065;2151;2168;2191;222962;22941;23704;24138;25932;287;3084;355;3570;4036;4072;491;51332;51421;5205;5314;5337;54566;5590;5641;56667;5747;57619;634;64284;6712;684;7018;7436;760;784;79633;8323;84612;857;8642;8777;90;9076;92359;92840;9693;9750
GO:0034774	secretory granule lumen	20	85	1.05295e-05	0.000331047	197;2;213;2243;2244;335;3481;3827;3959;5154;5155;5265;5267;5345;6414;7018;7042;710;7422;87
GO:0070062	extracellular exosome	280	2770	1.90382e-05	0.000537287	1000;10007;10040;100423062;10058;10202;10410;10493;10516;10529;10755;10787;10810;10924;11041;11043;11098;113675;114569;1303;1306;131034;1361;144100;144402;147945;1491;1500;1508;1514;151742;151835;152404;1601;1604;160428;1645;1654;1690;1824;1829;183;1832;1845;1889;196463;197;1992;2;2017;2026;2037;205;2059;213;2147;2168;2170;2192;2195;221061;221981;222389;2239;2243;2244;22808;22836;22837;22866;2294…
GO:0065010	extracellular membrane-bounded organelle	280	2771	1.95705e-05	0.000537287	1000;10007;10040;100423062;10058;10202;10410;10493;10516;10529;10755;10787;10810;10924;11041;11043;11098;113675;114569;1303;1306;131034;1361;144100;144402;147945;1491;1500;1508;1514;151742;151835;152404;1601;1604;160428;1645;1654;1690;1824;1829;183;1832;1845;1889;196463;197;1992;2;2017;2026;2037;205;2059;213;2147;2168;2170;2192;2195;221061;221981;222389;2239;2243;2244;22808;22836;22837;22866;2294…
GO:1903561	extracellular vesicle	281	2783	1.99519e-05	0.000537287	1000;10007;10040;100423062;10058;10202;10410;10493;10516;10529;10755;10787;10810;10924;11041;11043;11098;113675;114569;1303;1306;131034;1361;144100;144402;147945;1491;1500;1508;1514;151742;151835;152404;1601;1604;160428;1645;1654;1690;1824;1829;183;1832;1845;1889;196463;197;1992;2;2017;2026;2037;205;2059;213;2147;2168;2170;2192;2195;221061;221981;222389;2239;2243;2244;22808;22836;22837;22866;2294…
GO:0031093	platelet alpha granule lumen	15	55	2.0385e-05	0.000537287	197;2;213;2243;2244;3481;3827;5154;5155;5265;5345;7042;710;7422;87
GO:0043230	extracellular organelle	281	2784	2.05071e-05	0.000537287	1000;10007;10040;100423062;10058;10202;10410;10493;10516;10529;10755;10787;10810;10924;11041;11043;11098;113675;114569;1303;1306;131034;1361;144100;144402;147945;1491;1500;1508;1514;151742;151835;152404;1601;1604;160428;1645;1654;1690;1824;1829;183;1832;1845;1889;196463;197;1992;2;2017;2026;2037;205;2059;213;2147;2168;2170;2192;2195;221061;221981;222389;2239;2243;2244;22808;22836;22837;22866;2294…
GO:0031988	membrane-bounded vesicle	348	3561	2.77812e-05	0.000704388	1000;10007;10040;100423062;100506658;10058;10133;10188;10202;10410;10493;10516;10529;10755;10787;10810;10924;10981;11031;11041;11043;11098;113675;114569;121227;1277;1303;1306;131034;1361;144100;144402;147945;1491;1500;1508;1514;151742;151835;152404;1601;1604;160428;1645;1654;1690;1824;1829;183;1832;1845;1889;192683;1956;196463;197;1992;2;2017;2026;202915;2037;205;2059;213;2147;2168;2170;2192;2195…
GO:0005576	extracellular region	428	4515	4.63165e-05	0.00112383	1000;10007;10040;100423062;10058;10082;10117;10202;10371;10410;10493;10516;10529;10673;10755;10787;10810;10924;11009;11041;11043;11098;11247;113675;114569;115908;116372;121227;123;1277;1280;129080;1303;1306;131034;131408;133;133584;1361;140893;143662;144100;144402;145864;147945;1491;149708;1500;1508;151176;1514;151742;151835;152189;152404;1601;1604;160428;1645;1654;168667;1690;174;182;1824;1829;1…
GO:0030027	lamellipodium	30	172	4.71839e-05	0.00112383	1000;10642;10787;10810;10979;117177;130271;1500;154810;2017;2191;2195;23022;23075;23129;3685;4163;4628;55604;55740;5747;57630;57698;59;65059;6624;84962;8936;89846;9564
GO:0043034	costamere	8	19	5.9762e-05	0.00138156	1756;2318;23336;287;288;3856;3880;6385
GO:0097458	neuron part	140	1265	6.42289e-05	0.0014424	10235;10243;10371;10486;10497;10636;10642;10755;10769;10891;1131;11346;1137;115;1261;1266;1268;132864;147700;1500;1627;1756;1837;1917;192683;196883;2017;2026;2059;22866;22941;23022;23034;23108;23242;23312;23336;23542;23767;255057;25861;2638;27124;27242;273;27445;2767;2776;2825;283;287;288;30061;306;3084;338;348;355;3572;3780;3800;4040;4082;4131;4133;4628;4752;4753;4897;491;4922;4952;5058;5064;507…
GO:0042995	cell projection	188	1787	6.7346e-05	0.00147039	1000;10235;10243;10253;10371;10395;10486;10497;10636;10642;10755;10769;10787;10810;10891;10979;112;1131;11346;1137;115;117177;1261;1266;1268;127602;130271;132864;144535;147700;1500;154810;1627;167691;1756;1837;196883;199221;199223;2017;2059;2150;2191;2195;22866;22873;22941;23022;23034;23075;23108;23129;23242;23286;23329;23542;23586;23767;24138;255057;25861;25932;2638;26762;27124;27242;2767;2776;2…
GO:0031982	vesicle	355	3682	7.12356e-05	0.0014948	1000;10007;10040;100423062;100506658;10058;10133;10188;10202;10410;10493;10516;10529;10755;10787;10810;10924;10981;11031;11041;11043;11098;113675;114569;121227;1277;1303;1306;131034;1361;144100;144402;147945;1491;1500;1508;1514;151742;151835;152404;154810;1601;1604;160428;1645;1654;1690;1824;1829;183;1832;1845;1889;192683;1956;196463;197;1992;2;2017;2026;202915;2037;205;2059;213;2147;2168;2170;21…
GO:0072562	blood microparticle	26	143	7.22676e-05	0.0014948	100423062;183;197;2;213;2147;2243;2244;2638;3263;3310;335;336;348;3512;3698;3827;3959;462;5345;6386;7018;710;718;7448;8542
GO:0031091	platelet alpha granule	17	75	7.87069e-05	0.00158625	197;2;213;2243;2244;3481;3827;5104;5154;5155;5265;5270;5345;7042;710;7422;87
GO:0031674	I band	23	121	9.17936e-05	0.00176226	10529;10979;114907;171024;1756;219537;2274;2275;23022;2318;27063;287;288;3728;3856;3880;4625;5058;55742;55800;667;87;91624
GO:0042641	actomyosin	15	62	9.31166e-05	0.00176226	10529;10979;11346;1627;2275;4625;4628;54751;5747;6624;6804;79778;8476;87;9578
GO:0036477	somatodendritic compartment	80	650	9.56313e-05	0.00176226	10243;10371;10636;10642;10755;10769;10891;1131;11346;1137;115;1261;1266;1500;1627;1917;196883;2017;2026;22866;22941;23034;23242;23542;27124;2776;283;288;306;3084;338;348;355;3572;3780;4040;4082;4131;4628;4753;491;4922;5058;5064;5074;5270;54795;54873;55243;55450;5590;56288;56301;5649;56896;5727;57463;57698;5792;5909;6328;64284;64506;6507;658;664;6712;6772;7042;7345;79739;83992;8507;85445;85461;862…
GO:0098805	whole membrane	207	2009	9.64086e-05	0.00176226	1000;10040;100506658;10058;10079;10188;10235;10243;10253;10395;10410;10493;10636;10787;10979;10981;10991;11031;112;1131;11346;1137;1141;114569;1183;1261;1268;1366;1374;1508;154810;1601;1604;1654;1735;1756;182;1829;1832;1889;1901;1917;192683;1946;1956;2017;202915;2059;2065;2151;2191;219699;222962;225;22866;22941;23001;23286;23312;23586;23677;23704;23767;24138;255057;2565;25849;26056;26509;27074;27…
GO:0030057	desmosome	9	26	0.00012585	0.00224814	11187;144501;1824;1829;1832;3728;5318;5493;64065
GO:0016327	apicolateral plasma membrane	7	16	0.000131722	0.00230074	100506658;1366;3728;4734;5064;8323;8777
GO:0005856	cytoskeleton	202	1968	0.000147086	0.00251325	1000;10129;10243;10253;10395;10435;10529;10579;10636;10644;10763;10769;10783;10795;10810;10886;10979;11043;11099;11135;11346;114884;117177;126353;1266;127602;130271;144100;144501;144535;147700;151011;1612;1627;167691;171024;1756;1832;199221;2017;2037;2274;2275;22873;22924;22941;22981;23012;23022;23075;23108;2318;23242;23329;23331;23336;23586;23657;24138;257019;25932;26056;26064;26524;27289;273;27…
GO:0043005	neuron projection	107	942	0.000180736	0.00302252	10235;10243;10371;10497;10636;10642;10755;10769;10891;1131;11346;1137;115;1261;1266;1268;132864;147700;1500;1627;1756;1837;196883;2017;2059;22866;22941;23022;23034;23108;23242;23767;255057;25861;2638;27124;27242;2776;2825;283;287;288;306;3084;348;355;3572;3800;4082;4131;4133;4628;4752;4753;4897;4922;5058;5064;5074;54873;55243;55450;5590;56288;56301;5649;56896;5727;57463;57556;57698;5792;5860;5909…
GO:0030018	Z disc	20	106	0.000284853	0.00466447	10529;114907;171024;1756;2274;2275;23022;2318;287;288;3728;3856;3880;4625;5058;55742;55800;667;87;91624
GO:0005915	zonula adherens	5	9	0.000326303	0.00523417	144100;1500;3728;3801;57662
GO:0030427	site of polarized growth	25	149	0.000361606	0.00568445	10129;10642;1268;1500;1627;2017;2059;22941;23022;23242;23767;255057;25861;27124;283;4082;4628;56288;5727;57698;64506;6624;81551;85440;91653
GO:0009897	external side of plasma membrane	35	238	0.000395518	0.00609564	100423062;1137;1141;1230;1234;133396;1508;1889;1901;1946;2239;2243;2244;255738;290;29126;3084;343413;3458;349667;355;3572;3627;3685;3815;3902;4059;4897;5104;5270;5314;6382;6387;7018;966
GO:0031226	intrinsic component of plasma membrane	170	1649	0.000419939	0.00634753	10021;10076;10082;10723;10886;10991;112;11245;1131;1137;1141;115;1230;123041;1232;1234;1261;1268;129303;131566;135;144453;152831;1601;1604;170850;182;1901;1903;1944;1945;1946;1948;2017;2059;2065;2069;2150;2151;2195;2239;2264;22941;23129;2321;23657;23767;2523;25780;27075;27094;2719;27242;2825;282618;284417;285220;285704;2861;290;29967;30061;3084;343450;3460;3480;349667;355;3556;3570;3572;360;36020…
GO:0048471	perinuclear region of cytoplasm	76	642	0.000467281	0.00692987	10021;10079;10133;1026;10642;10673;11145;114569;114880;115361;140606;1508;158158;1889;1956;202333;202915;2195;22924;23108;23242;23286;255738;25780;25932;2638;27074;30844;3162;355;378884;3875;4212;43;4430;4493;4494;4501;4599;4734;4939;51191;5251;5314;5337;5468;55243;55690;5581;5590;5610;56907;57007;5727;57572;57630;57698;5865;627;64506;6712;6714;6772;7018;7436;7855;81618;83871;84944;8531;85415;857…
GO:0030425	dendrite	57	451	0.000483101	0.00703181	10243;10371;10636;10642;10755;10769;10891;1131;11346;1137;115;1261;1266;1500;1627;196883;2017;22941;23034;23242;27124;2776;288;306;3084;348;355;3572;4082;4131;4628;4753;5058;5064;54873;55243;55450;56301;5649;56896;5727;57463;5909;64284;64506;6507;658;664;6772;79739;83992;85445;85461;8626;8777;8910;9743
GO:0005794	Golgi apparatus	151	1446	0.00051341	0.00728567	10000;10040;10058;10079;10082;10133;10497;10981;11031;11041;11046;11135;115361;1277;129080;140606;143662;152503;1604;166012;169792;192683;1956;2017;213;2147;2150;2239;2264;22836;22866;23258;2523;2526;255738;25849;25865;26056;26086;2633;26353;2651;2719;273;27344;283987;288;2907;29841;3005;338;3397;340481;3460;348;3601;374;374378;3801;387758;390;4036;4040;43;4322;4430;4734;4952;5058;51056;51201;512…
GO:0030426	growth cone	24	144	0.000519081	0.00728567	10642;1268;1500;1627;2017;2059;22941;23022;23242;23767;255057;25861;27124;283;4082;4628;56288;5727;57698;64506;6624;81551;85440;91653
GO:0034361	very-low-density lipoprotein particle	7	20	0.000669271	0.00906978	335;336;338;341;348;7436;8542
GO:0034385	triglyceride-rich lipoprotein particle	7	20	0.000669271	0.00906978	335;336;338;341;348;7436;8542
GO:0016324	apical plasma membrane	40	292	0.000689744	0.00918879	1000;100506658;114569;1508;154810;182;1829;2065;2151;222962;22941;23704;287;3084;355;3570;4036;4072;491;51421;5205;5314;5337;5590;56667;5747;57619;634;64284;6712;684;7018;784;8323;857;8777;9076;92359;9693;9750
GO:0001726	ruffle	25	156	0.000730067	0.00956387	10235;10253;10395;2017;2059;2191;23022;23242;23286;23586;24138;27124;3685;5058;51429;57669;59338;64787;6624;6714;83871;87;89846;91663;9564
GO:0009986	cell surface	86	757	0.000759466	0.00978591	100423062;10979;1137;1141;1230;1234;131566;133396;1508;1604;1756;1829;1889;1901;1946;1956;2191;2239;2243;2244;23657;2526;255738;25932;288;290;29126;3084;335;343413;3458;349667;355;3570;3572;3627;3685;374;3815;388;3902;3990;4040;4059;4063;4072;4233;43;4628;4897;4907;5104;5154;5155;5167;5270;5314;5345;558;56034;56907;57007;5738;5817;6382;6385;6387;650;6507;684;7018;7035;7145;7162;726;7422;7436;7855…
GO:0044420	extracellular matrix component	21	125	0.0010148	0.012865	10516;1277;1280;1303;1306;133584;213;2192;2201;283;3898;3913;43;4811;55214;59277;64856;6507;667;7373;79875
GO:0005887	integral component of plasma membrane	161	1587	0.00121571	0.0151674	10021;10076;10082;10723;10886;10991;11245;1131;1137;1141;115;1230;123041;1232;1234;1261;1268;129303;131566;135;144453;152831;1601;1604;170850;182;1903;1944;1945;1948;2017;2059;2065;2069;2150;2151;2195;2239;2264;22941;23129;2321;23657;23767;2523;25780;27075;27094;2719;27242;2825;282618;284417;285220;2861;290;29967;30061;3084;343450;3460;3480;355;3556;3570;3572;360;360200;3667;3685;3780;3977;4055;4…
GO:0005884	actin filament	14	70	0.00124253	0.0152598	10979;2017;23022;23242;4430;5058;5074;55604;5590;55970;6714;7525;87;89
GO:0005737	cytoplasm	904	10532	0.00155358	0.0187864	1000;10000;10007;10019;10021;10040;10044;100506658;10058;10079;10082;10124;10129;10133;10144;10157;10188;10202;10235;10243;10253;1026;103;1030;10346;10379;10395;1040;10410;10413;10435;1047;10475;10493;10497;1051;10529;10537;10561;10570;10579;10636;10642;10643;10644;10673;10736;10755;10763;10765;10769;10783;10787;10795;10810;10873;10891;10964;10979;10981;11030;11031;11041;11043;11046;11074;11099;1…
GO:0032587	ruffle membrane	15	80	0.00168024	0.0200101	10235;10253;10395;2059;2191;23286;23586;24138;3685;5058;57669;59338;64787;6714;83871
GO:0016323	basolateral plasma membrane	30	211	0.00170661	0.0200208	1000;10991;1131;1366;1832;1956;2065;287;288;30061;3570;360;4072;4233;5064;5155;5167;634;64284;6507;667;7018;7439;760;780;83959;84465;857;8825;9056
GO:0016328	lateral plasma membrane	11	50	0.00181309	0.0209572	128239;1366;1756;1829;2065;288;3728;4072;634;6640;9076
GO:0005622	intracellular	1167	13905	0.00186754	0.0212738	1000;10000;10007;100129842;10019;10021;10040;10044;100506658;10058;10079;10082;10124;10129;10133;10144;10157;10172;10188;10202;10235;10243;10253;1026;103;1030;10346;10379;10389;10395;1040;10410;10413;10435;1045;1047;10475;10486;10493;10497;1051;10529;10537;10561;10570;10579;10586;10636;10642;10643;10644;10673;10736;10755;10763;10765;10769;10780;10783;10787;10795;10810;10873;10886;10891;10964;1097…
GO:0098552	side of membrane	52	428	0.00200215	0.0224813	100423062;10188;10979;1137;1141;1230;1234;133396;1508;1837;1889;1901;1917;1946;2239;2243;2244;255738;2770;2786;2788;290;29126;3084;343413;3458;349667;355;3572;3627;3685;3728;3815;3902;4059;4897;5104;51429;5270;5314;54206;55970;5747;5774;6382;6387;6714;7018;7525;858;9462;966
GO:0044449	contractile fiber part	28	196	0.00222448	0.024626	10529;10979;114907;171024;1756;202333;219537;2274;2275;23022;2318;23336;27063;287;288;3728;3856;3880;4625;5058;55742;55800;59;6385;667;7135;87;91624
GO:0005905	coated pit	13	67	0.00243422	0.0261948	10188;1601;1956;2017;23677;29967;4036;4037;4952;57007;7018;7436;9892
GO:0031256	leading edge membrane	21	134	0.00247327	0.0261948	10235;10253;10395;10787;10979;2059;2191;23286;23586;24138;273;3084;3685;5058;5064;57669;59338;64787;6714;83871;8910
GO:0001725	stress fiber	11	52	0.00252667	0.0261948	10529;10979;11346;2275;4625;4628;54751;5747;6624;79778;87
GO:0097517	contractile actin filament bundle	11	52	0.00252667	0.0261948	10529;10979;11346;2275;4625;4628;54751;5747;6624;79778;87
GO:0042627	chylomicron	5	13	0.00253283	0.0261948	335;336;338;341;348
GO:0031012	extracellular matrix	51	426	0.00298537	0.0301424	10082;10117;10516;115908;1277;1280;129080;1303;1306;133584;145864;1690;197;213;2147;2192;2201;2239;23767;2719;283;29995;348;3491;3898;3913;3959;43;4322;4324;4811;51162;5265;5270;5359;55214;5649;59277;64856;6507;652;667;7042;7373;7422;7448;7480;7483;79875;89797;9353
GO:0030016	myofibril	28	200	0.00299123	0.0301424	10529;10979;114907;171024;1756;202333;219537;2274;2275;23022;2318;23336;27063;287;288;3728;3856;3880;4625;5058;55742;55800;6385;667;7135;800;87;91624
GO:0043235	receptor complex	41	327	0.00324375	0.0322732	1137;1141;1601;162514;1956;2059;2065;22941;23129;2321;2565;282618;2861;3480;3570;3572;3667;3685;3977;4036;4040;4041;4547;55890;6256;634;6386;650;658;7018;7205;7220;7421;7436;780;84171;8828;90;923;93;93145
GO:0043292	contractile fiber	29	211	0.00334979	0.0329116	10529;10979;114907;171024;1756;202333;219537;2274;2275;23022;2318;23336;27063;287;288;3728;3856;3880;4625;5058;55742;55800;59;6385;667;7135;800;87;91624
GO:0005913	cell-cell adherens junction	11	54	0.00345152	0.0334925	1000;144100;1500;1824;1832;3728;3801;57228;57662;5817;87
GO:0005577	fibrinogen complex	4	9	0.00383644	0.0367736	2192;2243;2244;5345
GO:0044295	axonal growth cone	6	20	0.00396199	0.037344	23242;23767;56288;5727;57698;91653
GO:0005769	early endosome	38	301	0.00399096	0.037344	10079;10981;11031;11156;1183;123606;125058;153020;1889;1956;202915;2150;255738;25849;26056;27074;29984;30844;335;336;338;348;388;3990;399979;4040;4430;4952;5371;55614;57007;5909;64284;7018;7855;857;91947;9372
GO:0012505	endomembrane system	347	3796	0.00407297	0.037663	10000;10040;10058;10079;10082;10133;10188;10202;1040;10410;10435;1047;10497;10736;10755;10981;11031;11041;11046;11135;11145;11156;112;11262;11277;11328;114112;114569;114879;114880;115361;117583;1183;123;1234;123606;125058;1277;127943;1280;129080;1303;1306;140606;143662;143888;144165;1508;1514;151742;152503;153020;1543;1545;1555;1601;1604;1649;166012;169792;170850;1735;1889;1901;192683;1956;197;2;…
GO:0044433	cytoplasmic vesicle part	67	601	0.00434192	0.0396831	10188;10981;11031;121227;1601;192683;1956;197;2;202915;213;2243;2244;23312;255057;25932;26056;26509;27074;273;28966;306;3263;335;338;3460;348;3481;3601;374;3801;3827;3959;399979;4952;5104;51365;51429;5154;5155;5265;5267;5345;55890;56907;57221;57228;5727;6414;6804;7018;7042;710;7422;7855;81035;818;8322;8323;83871;857;858;87;9143;93664;9501;966
GO:0044424	intracellular part	1136	13560	0.00458497	0.0414228	1000;10000;10007;100129842;10019;10021;10040;10044;100506658;10058;10079;10082;10124;10129;10133;10144;10157;10172;10188;10202;10235;10243;10253;1026;103;1030;10346;10379;10389;10395;1040;10410;10413;10435;1045;1047;10475;10486;10493;10497;1051;10529;10537;10561;10570;10579;10586;10636;10642;10643;10644;10673;10736;10755;10763;10765;10769;10780;10783;10787;10795;10810;10873;10886;10891;10964;1097…
GO:0030017	sarcomere	25	179	0.00500022	0.044661	10529;10979;114907;171024;1756;202333;219537;2274;2275;23022;2318;27063;287;288;3728;3856;3880;4625;5058;55742;55800;667;7135;87;91624
GO:0016010	dystrophin-associated glycoprotein complex	6	21	0.00517302	0.0451777	1756;3856;3880;6443;6640;8910
GO:0090665	glycoprotein complex	6	21	0.00517302	0.0451777	1756;3856;3880;6443;6640;8910
GO:0032432	actin filament bundle	11	57	0.0053271	0.0460121	10529;10979;11346;2275;4625;4628;54751;5747;6624;79778;87
GO:0045121	membrane raft	36	287	0.00551997	0.0471598	1000;10395;112;114569;1268;1508;1604;1756;1901;1946;1956;219699;26509;2770;284;284119;285704;287;3162;349667;355;3667;4040;4734;5359;55243;5590;5727;6385;6386;6714;684;857;858;8871;91663
GO:0098858	actin-based cell projection	25	181	0.00577025	0.0487679	10642;112;1756;2059;2195;25861;25932;284;3169;3685;3990;4430;4734;5064;5154;5205;53405;5358;55740;57698;59;65059;6624;760;9750
GO:0098857	membrane microdomain	36	288	0.00583267	0.0487711	1000;10395;112;114569;1268;1508;1604;1756;1901;1946;1956;219699;26509;2770;284;284119;285704;287;3162;349667;355;3667;4040;4734;5359;55243;5590;5727;6385;6386;6714;684;857;858;8871;91663
GO:0005916	fascia adherens	4	10	0.00598794	0.0495423	1000;1832;3728;87
GO:0016023	cytoplasmic, membrane-bounded vesicle	117	1157	0.00615945	0.0504305	100506658;10133;10188;10755;10981;11031;121227;1277;1508;1601;1604;1889;192683;1956;197;2;202915;213;2243;2244;2264;23312;23677;255057;255738;25932;26056;26509;27074;273;27344;283;28966;30061;306;3263;335;338;3460;348;3481;355;3601;3685;374;3801;3815;3827;3959;399979;4036;4688;4922;4952;5016;5064;5104;5125;51365;51429;5154;5155;5265;5267;5270;5337;5345;53834;54874;55521;55638;55690;55890;56907;57…
GO:0031410	cytoplasmic vesicle	126	1258	0.00622804	0.0504664	100506658;10133;10188;10755;10981;11031;121227;1277;1508;154810;1601;1604;1824;1889;192683;1956;197;2;202915;213;2243;2244;2264;23312;23677;255057;255738;25932;26056;2643;26509;27074;273;27344;283;28966;30061;306;3263;335;338;3460;348;3481;355;3601;3685;374;3801;3815;3827;3959;399979;4036;4040;4688;4922;4952;5016;5064;5104;5125;51365;51421;51429;5154;5155;5265;5267;5270;5337;5345;53834;54874;5552…
GO:0036488	CHOP-C/EBP complex	2	2	0.00651987	0.0512461	1051;1649
GO:0090537	CERF complex	2	2	0.00651987	0.0512461	27443;6594
GO:1990622	CHOP-ATF3 complex	2	2	0.00651987	0.0512461	1649;467
GO:0014704	intercalated disc	10	51	0.00687904	0.0534813	1000;1824;1829;1832;287;288;3728;5058;5318;87
GO:0030141	secretory granule	42	352	0.00699479	0.0534813	1277;1889;197;2;202915;213;2243;2244;255057;26056;27074;27344;306;335;3481;355;3815;3827;3959;4688;5104;5125;51365;5154;5155;5265;5267;5270;5345;55521;5865;6414;6690;6804;7018;7042;710;7422;857;858;87;9501
GO:0099738	cell cortex region	5	16	0.00700836	0.0534813	2168;23187;27445;51332;5590
GO:0014069	postsynaptic density	25	185	0.00760652	0.0569402	10486;10636;11346;1266;2059;22866;22941;23542;27445;4131;5064;55450;5727;613;64506;664;6714;818;8313;85461;8601;8777;8825;9743;9762
GO:0099572	postsynaptic specialization	25	185	0.00760652	0.0569402	10486;10636;11346;1266;2059;22866;22941;23542;27445;4131;5064;55450;5727;613;64506;664;6714;818;8313;85461;8601;8777;8825;9743;9762
GO:0005829	cytosol	312	3424	0.00799864	0.0593107	10007;10019;10040;100506658;10133;10144;10235;10253;1026;1030;10346;10379;10395;10413;10435;10475;10497;10570;10642;10643;10644;10755;10769;10783;10787;10891;10979;11074;11145;11274;11277;114793;114879;114880;117177;117854;123;125058;128178;128239;129607;133;140691;144165;147945;1491;1500;151636;152503;154810;1645;1649;1654;1756;1793;1845;1890;1901;2;202151;2026;2034;2168;2170;221002;225;22824;22…
GO:0005578	proteinaceous extracellular matrix	42	356	0.00845588	0.0621152	10082;10117;10516;115908;1277;1280;129080;1303;1306;133584;145864;1690;213;2192;2201;2239;23767;2719;283;3491;3898;3913;3959;43;4322;4811;5265;55214;5649;59277;64856;6507;652;667;7373;7422;7448;7480;7483;79875;89797;9353
GO:0099503	secretory vesicle	52	461	0.0088772	0.0646063	10755;1277;1889;192683;197;2;202915;213;2243;2244;23312;255057;26056;27074;273;27344;30061;306;335;3481;355;3815;3827;3959;4688;5104;5125;51365;5154;5155;5265;5267;5270;5345;55521;5865;6414;6690;6712;6804;7018;7042;710;7422;83992;857;858;87;8877;9143;94122;9501
GO:0098794	postsynapse	44	378	0.00901927	0.065038	10243;10486;10636;10642;10755;1131;11346;1137;1141;1266;1500;1756;2017;2059;22866;22941;23542;2565;27445;287;288;4082;4131;440073;4628;5064;54873;55450;5727;613;64506;6507;664;6714;818;8313;83992;85461;8601;8777;8825;93664;9743;9762
GO:0034358	plasma lipoprotein particle	8	38	0.00975163	0.0690521	335;336;338;341;348;3990;7436;8542
GO:1990777	lipoprotein particle	8	38	0.00975163	0.0690521	335;336;338;341;348;3990;7436;8542
GO:0045202	synapse	79	754	0.00990974	0.0695451	1000;10235;10243;10486;10497;10636;10642;10755;1131;11346;1137;1141;1266;132864;133584;1500;1756;1837;192683;2017;2059;22866;22941;23034;23312;23542;23767;255057;2565;273;27445;285489;287;288;30061;3084;3913;4040;4082;4131;43;440073;4628;4897;4907;491;5064;5270;54873;55450;55740;5727;5865;613;64506;6507;6536;664;6640;6712;6714;6804;818;8313;83992;85445;85461;8601;8777;8825;8877;8936;9143;93145;93…
GO:0005768	endosome	82	793	0.0119186	0.0829031	10040;10058;10079;10133;10188;10410;10981;11031;11156;112;1183;1234;123606;125058;1508;1514;153020;1649;1735;1889;1901;192683;1956;202915;2150;2264;23086;2321;23232;255738;256764;25849;26056;27074;29984;30061;30844;335;336;338;348;3656;3665;388;3990;399979;4036;4040;4430;4615;4952;51201;51421;51429;51510;5337;5371;55604;55614;5590;5641;56829;57007;57182;58528;5909;63971;64114;64284;6712;6714;684;…
GO:0018995	host	4	12	0.0123862	0.0846571	3434;558;6890;6891
GO:0043657	host cell	4	12	0.0123862	0.0846571	3434;558;6890;6891
GO:0099512	supramolecular fiber	70	664	0.0128013	0.0853444	10253;10636;10763;10783;10979;11043;127602;144501;147700;1832;2017;22924;22941;22981;23022;23242;23336;283431;283638;283987;338785;347733;3728;3800;3801;3856;3872;3875;3880;3892;4082;4130;4131;4133;4430;5058;5074;51361;5318;54627;54839;55137;55567;55604;55614;55638;5590;55970;57326;57509;57619;57662;57698;57701;63971;65983;667;6714;7280;7525;79739;8313;84617;8601;8632;87;8701;89;90990;9576
GO:0099513	polymeric cytoskeletal fiber	70	664	0.0128013	0.0853444	10253;10636;10763;10783;10979;11043;127602;144501;147700;1832;2017;22924;22941;22981;23022;23242;23336;283431;283638;283987;338785;347733;3728;3800;3801;3856;3872;3875;3880;3892;4082;4130;4131;4133;4430;5058;5074;51361;5318;54627;54839;55137;55567;55604;55614;55638;5590;55970;57326;57509;57619;57662;57698;57701;63971;65983;667;6714;7280;7525;79739;8313;84617;8601;8632;87;8701;89;90990;9576
GO:0044291	cell-cell contact zone	11	64	0.0128125	0.0853444	1000;1824;1829;1832;287;288;3728;5058;5318;53834;87
GO:0032994	protein-lipid complex	8	40	0.0132917	0.0877921	335;336;338;341;348;3990;7436;8542
GO:0031232	extrinsic component of external side of plasma membrane	3	7	0.0143676	0.0941081	255738;5270;7018
GO:0044448	cell cortex part	17	119	0.0149623	0.0971933	1000;10395;130271;2017;2037;2168;23187;23233;27445;3880;51332;5357;5590;6712;7127;800;91663
GO:0034364	high-density lipoprotein particle	6	26	0.0155167	0.099968	335;336;341;348;3990;8542
GO:0005623	cell	1320	16047	0.0159296	0.101794	1000;10000;10003;10007;100129842;10019;10021;10040;100423062;10044;100506658;10058;10076;10079;10082;10124;10129;10133;10144;10157;10172;10188;10202;10235;10243;10253;1026;102724862;103;1030;10346;10371;10379;10389;10395;1040;10410;10413;10435;1045;1047;10475;10486;10493;10497;1051;10529;10537;10561;10570;10579;10586;10636;10642;10643;10644;10673;10723;10736;10755;10763;10765;10769;10780;10783;10…
GO:0060076	excitatory synapse	25	197	0.0161545	0.102398	10486;10636;11346;1266;2059;22866;22941;23542;27445;4131;5064;55450;5727;613;64506;664;6714;818;8313;85461;8601;8777;8825;9743;9762
GO:0030864	cortical actin cytoskeleton	10	58	0.0168502	0.104656	1000;10395;130271;2037;3880;51332;5357;6712;800;91663
GO:0005604	basement membrane	14	93	0.0169068	0.104656	1280;1306;133584;213;2192;283;3898;3913;43;4811;55214;59277;64856;667
GO:0098797	plasma membrane protein complex	55	510	0.0169101	0.104656	1000;10058;10188;1137;1141;1601;170850;1756;1956;2017;2059;22941;27094;2770;2786;2788;282618;343450;349149;355;3570;3572;3667;3685;3728;375519;3780;3856;3880;4040;4041;4688;55800;55970;57463;57828;6328;6335;634;6386;6443;650;658;6640;6804;7018;7205;7448;784;84694;8910;8912;90;923;93145
GO:0005901	caveola	12	76	0.0182765	0.109376	10395;1508;1946;26509;284119;3162;3667;4040;5727;6714;857;858
GO:0005896	interleukin-6 receptor complex	2	3	0.0185077	0.109376	3570;3572
GO:0030934	anchoring collagen complex	2	3	0.0185077	0.109376	1303;7373
GO:0042825	TAP complex	2	3	0.0185077	0.109376	6890;6891
GO:0070110	ciliary neurotrophic factor receptor complex	2	3	0.0185077	0.109376	3570;3572
GO:0071664	catenin-TCF7L2 complex	2	3	0.0185077	0.109376	3728;6934
GO:0045178	basal part of cell	9	51	0.0197524	0.115861	2191;23187;288;4233;634;667;7018;85440;857
GO:0044464	cell part	1317	16020	0.0199476	0.116139	1000;10000;10003;10007;100129842;10019;10021;10040;100423062;10044;100506658;10058;10076;10079;10082;10124;10129;10133;10144;10157;10172;10188;10202;10235;10243;10253;1026;102724862;103;1030;10346;10371;10379;10389;10395;1040;10410;10413;10435;1045;1047;10475;10486;10493;10497;1051;10529;10537;10561;10570;10579;10586;10636;10642;10643;10644;10673;10723;10736;10755;10763;10765;10769;10780;10783;10…
GO:0044853	plasma membrane raft	13	86	0.0202098	0.1168	1000;10395;1508;1946;26509;284119;3162;3667;4040;5727;6714;857;858
GO:0045179	apical cortex	3	8	0.0216224	0.124053	2168;51332;5590
GO:0019897	extrinsic component of plasma membrane	18	136	0.0256447	0.146063	1000;10188;10979;1837;255738;2770;2786;2788;3728;51429;5270;54206;55970;5747;6714;7018;7525;858
GO:0030863	cortical cytoskeleton	12	81	0.0288431	0.163099	1000;10395;130271;2017;2037;27445;3880;51332;5357;6712;800;91663
GO:0043197	dendritic spine	16	119	0.0298965	0.167848	10636;10642;10755;11346;1266;1500;2017;22941;4082;4131;4628;5064;54873;6507;83992;9743
GO:0008091	spectrin	3	9	0.0305154	0.170107	2037;51332;6712
GO:0002102	podosome	5	23	0.0337234	0.177167	2017;23022;58480;6624;7984
GO:0044309	neuron spine	16	121	0.0342298	0.177167	10636;10642;10755;11346;1266;1500;2017;22941;4082;4131;4628;5064;54873;6507;83992;9743
GO:0043025	neuronal cell body	46	434	0.0349886	0.177167	10891;11346;1137;1261;1266;1917;2026;22866;22941;23242;23542;283;306;338;348;355;3572;3780;4040;4628;4753;491;4922;5074;5270;54795;55450;5590;56288;56896;57463;57698;5792;5909;6328;64284;64506;6507;658;6712;7042;7345;79739;8507;85461;9693
GO:0016013	syntrophin complex	2	4	0.0350388	0.177167	1756;6640
GO:0034363	intermediate-density lipoprotein particle	2	4	0.0350388	0.177167	338;348
GO:0036021	endolysosome lumen	2	4	0.0350388	0.177167	1508;1514
GO:0042824	MHC class I peptide loading complex	2	4	0.0350388	0.177167	6890;6891
GO:0044294	dendritic growth cone	2	4	0.0350388	0.177167	23242;5727
GO:0071953	elastic fiber	2	4	0.0350388	0.177167	10516;2192
GO:1990357	terminal web	2	4	0.0350388	0.177167	3880;5357
GO:1990851	Wnt-Frizzled-LRP5/6 complex	2	4	0.0350388	0.177167	4040;4041
GO:0043226	organelle	1067	12838	0.0351267	0.177167	1000;10000;10007;100129842;10040;100423062;100506658;10058;10079;10082;10124;10129;10133;10157;10172;10188;10202;10243;10253;1026;103;1030;10346;10379;10389;10395;1040;10410;10413;10435;1045;1047;10486;10493;10497;1051;10516;10529;10537;10579;10586;10636;10642;10643;10644;10736;10755;10763;10765;10769;10780;10783;10787;10795;10810;10873;10886;10891;10924;10964;10979;10981;11030;11031;11041;11043;…
GO:0044215	other organism	4	16	0.035163	0.177167	3434;558;6890;6891
GO:0044216	other organism cell	4	16	0.035163	0.177167	3434;558;6890;6891
GO:0044217	other organism part	4	16	0.035163	0.177167	3434;558;6890;6891
GO:0044456	synapse part	62	610	0.0353949	0.1772	10243;10486;10497;10636;10642;10755;1131;11346;1137;1141;1266;1500;1756;192683;2017;2059;22866;22941;23312;23542;23767;255057;2565;273;27445;287;288;30061;4082;4131;43;440073;4628;4907;5064;54873;55450;5727;5865;613;64506;6507;6536;664;6712;6714;6804;818;8313;83992;85445;85461;8601;8777;8825;8877;9143;93145;93664;94122;9743;9762
GO:0031225	anchored component of membrane	19	152	0.0375186	0.186643	10082;116372;1604;161357;1944;1945;1946;2239;2674;2719;285704;349667;43;4907;5314;684;7035;80329;966
GO:0005874	microtubule	43	405	0.039424	0.194889	10253;10636;10783;11043;127602;147700;22924;22981;283431;283638;283987;347733;3800;3801;4082;4130;4131;4133;51361;54627;54839;55137;55567;55614;55638;57326;57509;57619;57662;57698;57701;63971;65983;667;7280;79739;8313;84617;8601;8632;8701;90990;9576
GO:0030424	axon	44	418	0.0423451	0.20802	10371;10497;10642;1131;115;1268;1837;23022;23242;23767;2638;27242;288;306;3084;4082;4628;4752;4897;4922;5058;5064;5074;5590;56288;5727;57463;57556;57698;5909;6256;6328;667;6772;7042;7345;747;760;81551;85440;85461;8871;8877;91653
GO:0071682	endocytic vesicle lumen	4	17	0.0431275	0.210548	3263;335;338;348
GO:0042383	sarcolemma	16	125	0.0442414	0.214653	112;1508;1756;1837;2318;287;288;355;3856;3880;6443;6640;7779;784;8910;966
GO:0009925	basal plasma membrane	6	33	0.0462187	0.222871	288;4233;634;667;7018;857
GO:0031234	extrinsic component of cytoplasmic side of plasma membrane	13	98	0.0515286	0.24696	10188;10979;1837;2770;2786;2788;51429;54206;55970;5747;6714;7525;858
GO:0046658	anchored component of plasma membrane	7	43	0.0550089	0.262042	1946;2719;285704;349667;5314;80329;966
GO:0031253	cell projection membrane	32	298	0.0599465	0.283843	10235;10253;10395;10787;10979;112;1261;1756;2059;2191;22941;23286;23586;24138;3084;3685;4036;5058;5064;51332;5205;55243;5727;57669;59338;64787;6624;6714;83871;8910;9249;9750
GO:0031258	lamellipodium membrane	4	19	0.0618286	0.291001	10787;10979;2191;3685
GO:0071437	invadopodium	3	12	0.0666808	0.302316	2191;5058;6624
GO:0031594	neuromuscular junction	8	54	0.0669	0.302316	10497;288;3084;43;4628;5270;6640;9143
GO:0031901	early endosome membrane	14	113	0.0711804	0.302316	10079;1183;1956;202915;26056;30844;399979;4040;4952;5371;55614;7855;857;9372
GO:0031941	filamentous actin	4	20	0.0725381	0.302316	10979;5058;55604;5590
GO:0032420	stereocilium	6	37	0.0740204	0.302316	2059;25861;5205;53405;5358;9750
GO:0030175	filopodium	12	94	0.0755046	0.302316	10642;1756;2195;3685;4430;5064;55740;57698;59;65059;6624;9750
GO:0044297	cell body	49	494	0.0779373	0.302316	10891;11346;1137;1261;1266;1917;2026;22866;22941;23242;23542;2776;283;306;3084;338;348;355;3572;3780;4040;4628;4753;491;4922;5074;5270;54795;55450;5590;56288;56896;57463;57698;5792;59;5909;6328;64284;64506;6507;658;6712;7042;7345;79739;8507;85461;9693
GO:0005593	FACIT collagen trimer	2	6	0.0785875	0.302316	1303;7373
GO:0016012	sarcoglycan complex	2	6	0.0785875	0.302316	6443;8910
GO:1990124	messenger ribonucleoprotein complex	2	6	0.0785875	0.302316	132864;64506
GO:0005902	microvillus	10	75	0.0787556	0.302316	112;25932;284;3169;3685;3990;4734;5154;6624;760
GO:0005582	collagen type XV trimer	1	1	0.0807714	0.302316	1306
GO:0005585	collagen type II trimer	1	1	0.0807714	0.302316	1280
GO:0005595	collagen type XII trimer	1	1	0.0807714	0.302316	1303
GO:0005596	collagen type XIV trimer	1	1	0.0807714	0.302316	7373
GO:0005895	interleukin-5 receptor complex	1	1	0.0807714	0.302316	6386
GO:0017090	meprin A complex	1	1	0.0807714	0.302316	4224
GO:0031302	intrinsic component of endosome membrane	1	1	0.0807714	0.302316	1889
GO:0034359	mature chylomicron	1	1	0.0807714	0.302316	338
GO:0034360	chylomicron remnant	1	1	0.0807714	0.302316	338
GO:0035805	egg coat	1	1	0.0807714	0.302316	5016
GO:0035867	alphav-beta3 integrin-IGF-1-IGF1R complex	1	1	0.0807714	0.302316	3685
GO:0035976	AP1 complex	1	1	0.0807714	0.302316	1649
GO:0036024	protein C inhibitor-TMPRSS7 complex	1	1	0.0807714	0.302316	5104
GO:0036025	protein C inhibitor-TMPRSS11E complex	1	1	0.0807714	0.302316	5104
GO:0036026	protein C inhibitor-PLAT complex	1	1	0.0807714	0.302316	5104
GO:0036027	protein C inhibitor-PLAU complex	1	1	0.0807714	0.302316	5104
GO:0036028	protein C inhibitor-thrombin complex	1	1	0.0807714	0.302316	5104
GO:0036029	protein C inhibitor-KLK3 complex	1	1	0.0807714	0.302316	5104
GO:0036030	protein C inhibitor-plasma kallikrein complex	1	1	0.0807714	0.302316	5104
GO:0044228	host cell surface	1	1	0.0807714	0.302316	558
GO:0044317	rod spherule	1	1	0.0807714	0.302316	92840
GO:0071665	gamma-catenin-TCF7L2 complex	1	1	0.0807714	0.302316	3728
GO:0097179	protease inhibitor complex	1	1	0.0807714	0.302316	5104
GO:0097180	serine protease inhibitor complex	1	1	0.0807714	0.302316	5104
GO:0097181	protein C inhibitor-coagulation factor V complex	1	1	0.0807714	0.302316	5104
GO:0097182	protein C inhibitor-coagulation factor Xa complex	1	1	0.0807714	0.302316	5104
GO:0097183	protein C inhibitor-coagulation factor XI complex	1	1	0.0807714	0.302316	5104
GO:0097489	multivesicular body, internal vesicle lumen	1	1	0.0807714	0.302316	1956
GO:0098595	perivitelline space	1	1	0.0807714	0.302316	5016
GO:1990332	Ire1 complex	1	1	0.0807714	0.302316	2081
GO:1990843	subsarcolemmal mitochondrion	1	1	0.0807714	0.302316	10891
GO:1990844	interfibrillar mitochondrion	1	1	0.0807714	0.302316	10891
GO:0033391	chromatoid body	3	13	0.0816554	0.304176	23424;4082;84944
GO:0005605	basal lamina	4	21	0.0841215	0.31042	283;3913;43;4811
GO:0031430	M band	4	21	0.0841215	0.31042	202333;219537;2274;287
GO:0044463	cell projection part	88	947	0.0904845	0.331767	10235;10253;10395;10486;10497;10636;10642;10755;10787;10979;112;1131;11346;117177;1261;1266;1268;144535;147700;1500;1627;1756;199221;2017;2059;2191;22866;22873;22941;23022;23242;23286;23329;23542;23586;23767;24138;255057;25861;27124;283;288;3084;3685;3800;4036;4082;4131;4628;4897;4922;5058;5064;51332;5205;5314;54873;55243;55567;5590;56288;5727;57545;57669;57698;57828;59338;64506;64787;6507;6624;6…
GO:0016605	PML body	12	97	0.0907505	0.331767	10636;10891;11262;148523;23001;28996;3669;5371;58476;6672;6934;9063
GO:0002080	acrosomal membrane	4	22	0.0965457	0.346708	5104;51365;857;858
GO:0043202	lysosomal lumen	11	88	0.0967374	0.346708	10082;1508;1514;196463;2239;2638;2719;5641;6382;6385;6448
GO:0044431	Golgi apparatus part	83	893	0.0973811	0.346708	10040;10058;10079;10082;10133;10981;11031;11041;11046;115361;143662;1604;166012;192683;1956;2147;2239;22836;23258;2523;2526;25849;26056;26086;2633;2651;2719;273;27344;283987;340481;3460;3601;374;374378;390;4430;4952;51056;5125;51363;51429;5154;5155;5265;5337;54874;55501;55638;55690;5587;56034;56667;58480;5909;6382;6385;63917;63971;64285;64689;666;6712;7855;79094;83871;8460;8549;857;858;8601;8705;…
GO:0001518	voltage-gated sodium channel complex	3	14	0.0979251	0.346708	55800;6328;6335
GO:0005614	interstitial matrix	3	14	0.0979251	0.346708	133584;64856;89797
GO:0031089	platelet dense granule lumen	3	14	0.0979251	0.346708	3959;5267;6414
GO:0043205	fibril	3	14	0.0979251	0.346708	2201;6507;79875
GO:0016011	dystroglycan complex	2	7	0.104275	0.366464	6443;8910
GO:0045211	postsynaptic membrane	22	205	0.104438	0.366464	10243;10636;1131;11346;1137;1141;1756;22866;22941;2565;287;288;440073;55450;613;64506;85461;8777;8825;93664;9743;9762
GO:0097060	synaptic membrane	27	261	0.109987	0.384222	10243;10636;1131;11346;1137;1141;1756;22866;22941;23767;2565;287;288;440073;4907;5064;55450;613;64506;85445;85461;8777;8825;93145;93664;9743;9762
GO:0098802	plasma membrane receptor complex	19	175	0.114474	0.398127	1137;1141;1601;2059;22941;282618;3570;3572;3667;3685;634;6386;650;658;7018;7205;90;923;93145
GO:0043218	compact myelin	3	15	0.115375	0.399493	64398;8777;966
GO:0019898	extrinsic component of membrane	26	252	0.117558	0.405265	1000;10188;10979;1837;2037;23001;255738;257019;2674;2770;2786;2788;283987;3728;51429;5270;5371;54206;54566;55970;5747;57669;6714;7018;7525;858
GO:0044444	cytoplasmic part	666	7975	0.119366	0.409703	1000;10000;10007;10019;10021;10040;100506658;10058;10079;10082;10129;10133;10144;10157;10188;10202;10235;10253;1026;1030;10346;10379;10395;1040;10410;10413;10435;1047;10475;10493;10497;10529;10570;10642;10643;10644;10673;10755;10769;10783;10787;10873;10891;10979;10981;11031;11041;11046;11074;11135;11145;11156;112;11262;11274;11277;11328;113675;114112;114569;114793;114879;114880;114907;115361;1171…
GO:0005775	vacuolar lumen	11	92	0.122165	0.417487	10082;1508;1514;196463;2239;2638;2719;5641;6382;6385;6448
GO:0005719	nuclear euchromatin	4	24	0.123754	0.421086	10891;3005;388610;9314
GO:0009898	cytoplasmic side of plasma membrane	17	156	0.12676	0.426042	10188;10979;1837;2770;2786;2788;3728;3815;51429;54206;55970;5747;5774;6714;7525;858;9462
GO:0032421	stereocilium bundle	6	43	0.130018	0.426042	2059;25861;5205;53405;5358;9750
GO:0008074	guanylate cyclase complex, soluble	2	8	0.131826	0.426042	2977;4882
GO:0030056	hemidesmosome	2	8	0.131826	0.426042	3728;667
GO:0031209	SCAR complex	2	8	0.131826	0.426042	10787;8936
GO:0034366	spherical high-density lipoprotein particle	2	8	0.131826	0.426042	335;336
GO:0035253	ciliary rootlet	2	8	0.131826	0.426042	147700;3800
GO:0044292	dendrite terminus	2	8	0.131826	0.426042	23242;5727
GO:1990712	HFE-transferrin receptor complex	2	8	0.131826	0.426042	658;7018
GO:0097481	neuronal postsynaptic density	7	53	0.132895	0.426042	10486;22866;23542;4131;5064;664;818
GO:0031672	A band	5	34	0.135598	0.426042	202333;219537;2274;287;667
GO:0098562	cytoplasmic side of membrane	18	170	0.143788	0.426042	10188;10979;1837;1917;2770;2786;2788;3728;3815;51429;54206;55970;5747;5774;6714;7525;858;9462
GO:0005802	trans-Golgi network	20	193	0.149591	0.426042	10079;10133;10981;11031;192683;22836;23258;273;27344;4430;4952;51056;51429;54874;5587;63971;79094;8549;8601;9712
GO:0044440	endosomal part	41	430	0.150867	0.426042	10040;10058;10079;10410;10981;1183;1508;1514;1735;1889;192683;1956;202915;25849;26056;29984;30844;338;3656;3665;388;399979;4040;4430;4615;4952;51201;51510;5337;5371;55614;58528;63971;64114;64284;7018;7855;857;92421;9372;9743
GO:0016581	NuRD complex	3	17	0.153334	0.426042	138151;6297;6299
GO:0031143	pseudopodium	3	17	0.153334	0.426042	2150;87;89
GO:0034706	sodium channel complex	3	17	0.153334	0.426042	55800;6328;6335
GO:0035371	microtubule plus-end	3	17	0.153334	0.426042	22924;57701;667
GO:0090545	CHD-type complex	3	17	0.153334	0.426042	138151;6297;6299
GO:0031904	endosome lumen	4	26	0.153794	0.426042	10981;1508;1514;338
GO:0005584	collagen type I trimer	1	2	0.155023	0.426042	1277
GO:0005608	laminin-3 complex	1	2	0.155023	0.426042	3913
GO:0005724	nuclear telomeric heterochromatin	1	2	0.155023	0.426042	85456
GO:0005900	oncostatin-M receptor complex	1	2	0.155023	0.426042	3572
GO:0019008	molybdopterin synthase complex	1	2	0.155023	0.426042	4337
GO:0030849	autosome	1	2	0.155023	0.426042	84944
GO:0031673	H zone	1	2	0.155023	0.426042	667
GO:0032311	angiogenin-PRI complex	1	2	0.155023	0.426042	283
GO:0034365	discoidal high-density lipoprotein particle	1	2	0.155023	0.426042	335
GO:0034683	integrin alphav-beta3 complex	1	2	0.155023	0.426042	3685
GO:0034684	integrin alphav-beta5 complex	1	2	0.155023	0.426042	3685
GO:0034686	integrin alphav-beta8 complex	1	2	0.155023	0.426042	3685
GO:0042585	germinal vesicle	1	2	0.155023	0.426042	4082
GO:0043514	interleukin-12 complex	1	2	0.155023	0.426042	3592
GO:0044307	dendritic branch	1	2	0.155023	0.426042	4082
GO:0045025	mitochondrial degradosome	1	2	0.155023	0.426042	87178
GO:0048788	cytoskeleton of presynaptic active zone	1	2	0.155023	0.426042	27445
GO:0060053	neurofilament cytoskeleton	1	2	0.155023	0.426042	23336
GO:0070369	beta-catenin-TCF7L2 complex	1	2	0.155023	0.426042	6934
GO:0070435	Shc-EGFR complex	1	2	0.155023	0.426042	1956
GO:0070436	Grb2-EGFR complex	1	2	0.155023	0.426042	10188
GO:0070557	PCNA-p21 complex	1	2	0.155023	0.426042	1026
GO:0070724	BMP receptor complex	1	2	0.155023	0.426042	650
GO:0071757	hexameric IgM immunoglobulin complex	1	2	0.155023	0.426042	3512
GO:0097059	CNTFR-CLCF1 complex	1	2	0.155023	0.426042	23529
GO:0097232	lamellar body membrane	1	2	0.155023	0.426042	27074
GO:0097233	alveolar lamellar body membrane	1	2	0.155023	0.426042	27074
GO:0097635	extrinsic component of autophagosome membrane	1	2	0.155023	0.426042	23001
GO:0098574	cytoplasmic side of lysosomal membrane	1	2	0.155023	0.426042	1917
GO:0098831	presynaptic active zone cytoplasmic component	1	2	0.155023	0.426042	27445
GO:0099569	presynaptic cytoskeleton	1	2	0.155023	0.426042	27445
GO:1990617	CHOP-ATF4 complex	1	2	0.155023	0.426042	1649
GO:1990630	IRE1-RACK1-PP2A complex	1	2	0.155023	0.426042	2081
GO:1990666	PCSK9-LDLR complex	1	2	0.155023	0.426042	255738
GO:1990667	PCSK9-AnxA2 complex	1	2	0.155023	0.426042	255738
GO:0016342	catenin complex	2	9	0.160772	0.437256	1000;3728
GO:0032045	guanyl-nucleotide exchange factor complex	2	9	0.160772	0.437256	1793;25780
GO:1990023	mitotic spindle midzone	2	9	0.160772	0.437256	2017;54627
GO:0016363	nuclear matrix	11	98	0.166551	0.45141	1051;23314;25932;3856;5371;55137;5590;59348;80139;8328;8507
GO:0005667	transcription factor complex	29	298	0.170148	0.459575	10413;1051;1602;1649;2034;23314;2494;25937;2624;2626;2627;27063;28996;3172;4086;4091;5468;55859;6256;6662;6909;6934;7421;8092;8328;83439;84962;8626;9314
GO:0031527	filopodium membrane	3	18	0.173597	0.467285	1756;3685;5064
GO:0030139	endocytic vesicle	25	256	0.186508	0.500326	100506658;10755;10981;11031;1956;306;3263;335;338;348;3685;4036;4688;4952;5337;5727;64284;7018;7855;81035;818;8322;83871;857;9693
GO:0001527	microfibril	2	10	0.190709	0.506409	2201;79875
GO:0031010	ISWI-type complex	2	10	0.190709	0.506409	27443;6594
GO:0031588	nucleotide-activated protein kinase complex	2	10	0.190709	0.506409	51422;5563
GO:0005875	microtubule associated complex	15	145	0.193268	0.510363	127602;147700;3800;3801;4130;4131;4133;51332;55567;55614;57698;63971;8632;8701;90990
GO:0010008	endosome membrane	37	395	0.193496	0.510363	10040;10058;10079;10410;1183;1735;1889;192683;1956;202915;25849;26056;29984;30844;338;3656;3665;388;399979;4040;4430;4615;4952;51201;51510;5337;5371;55614;63971;64114;64284;7018;7855;857;92421;9372;9743
GO:0012506	vesicle membrane	47	512	0.196797	0.517332	10188;10755;10981;11031;121227;1601;192683;1956;202915;23312;255057;25932;26056;26509;27074;273;28966;290;306;338;3460;3601;374;3801;399979;4952;5104;51365;51429;55890;56907;57221;57228;5727;6804;7855;81035;818;8322;8323;83871;857;858;9143;93664;9501;966
GO:0001750	photoreceptor outer segment	8	70	0.202059	0.523876	1261;22941;2767;2776;4131;4952;51332;9249
GO:0005922	connexon complex	3	20	0.216086	0.523876	349149;375519;84694
GO:0042827	platelet dense granule	3	20	0.216086	0.523876	3959;5267;6414
GO:0030659	cytoplasmic vesicle membrane	45	494	0.217919	0.523876	10188;10981;11031;121227;1601;192683;1956;202915;23312;255057;25932;26056;26509;27074;273;28966;306;338;3460;3601;374;3801;399979;4952;5104;51365;51429;55890;56907;57221;57228;5727;6804;7855;81035;818;8322;8323;83871;857;858;9143;93664;9501;966
GO:0005921	gap junction	4	30	0.220645	0.523876	1627;349149;375519;84694
GO:0002116	semaphorin receptor complex	2	11	0.221287	0.523876	23129;8828
GO:0043220	Schmidt-Lanterman incisure	2	11	0.221287	0.523876	64398;8777
GO:1990909	Wnt signalosome	2	11	0.221287	0.523876	4040;4041
GO:0000306	extrinsic component of vacuolar membrane	1	3	0.22328	0.523876	23001
GO:0005899	insulin receptor complex	1	3	0.22328	0.523876	3667
GO:0009331	glycerol-3-phosphate dehydrogenase complex	1	3	0.22328	0.523876	2820
GO:0030485	smooth muscle contractile fiber	1	3	0.22328	0.523876	59
GO:0030895	apolipoprotein B mRNA editing enzyme complex	1	3	0.22328	0.523876	29974
GO:0032002	interleukin-28 receptor complex	1	3	0.22328	0.523876	282618
GO:0032449	CBM complex	1	3	0.22328	0.523876	29775
GO:0034274	Atg12-Atg5-Atg16 complex	1	3	0.22328	0.523876	23001
GO:0043260	laminin-11 complex	1	3	0.22328	0.523876	3913
GO:0044393	microspike	1	3	0.22328	0.523876	6624
GO:0044530	supraspliceosomal complex	1	3	0.22328	0.523876	103
GO:0045323	interleukin-1 receptor complex	1	3	0.22328	0.523876	7205
GO:0048179	activin receptor complex	1	3	0.22328	0.523876	90
GO:0060171	stereocilium membrane	1	3	0.22328	0.523876	9750
GO:0070033	synaptobrevin 2-SNAP-25-syntaxin-1a-complexin II complex	1	3	0.22328	0.523876	6804
GO:0070044	synaptobrevin 2-SNAP-25-syntaxin-1a complex	1	3	0.22328	0.523876	6804
GO:0071062	alphav-beta3 integrin-vitronectin complex	1	3	0.22328	0.523876	7448
GO:0071750	dimeric IgA immunoglobulin complex	1	3	0.22328	0.523876	3512
GO:0071752	secretory dimeric IgA immunoglobulin complex	1	3	0.22328	0.523876	3512
GO:0071753	IgM immunoglobulin complex	1	3	0.22328	0.523876	3512
GO:0071754	IgM immunoglobulin complex, circulating	1	3	0.22328	0.523876	3512
GO:0071756	pentameric IgM immunoglobulin complex	1	3	0.22328	0.523876	3512
GO:0090498	extrinsic component of Golgi membrane	1	3	0.22328	0.523876	283987
GO:0097058	CRLF-CLCF1 complex	1	3	0.22328	0.523876	23529
GO:0097487	multivesicular body, internal vesicle	1	3	0.22328	0.523876	1956
GO:0097513	myosin II filament	1	3	0.22328	0.523876	4628
GO:1990597	AIP1-IRE1 complex	1	3	0.22328	0.523876	2081
GO:1990907	beta-catenin-TCF complex	1	3	0.22328	0.523876	6934
GO:0043227	membrane-bounded organelle	975	11904	0.225234	0.526886	1000;10000;10007;100129842;10040;100423062;100506658;10058;10079;10082;10124;10133;10157;10172;10188;10202;10253;1026;103;1030;10346;10379;10389;10395;1040;10410;10413;1045;1047;10493;10497;1051;10516;10529;10537;10579;10586;10636;10642;10643;10644;10736;10755;10765;10780;10783;10787;10795;10810;10873;10891;10924;10964;10979;10981;11030;11031;11041;11043;11046;11074;11098;11107;11135;11145;11156;…
GO:0098862	cluster of actin-based cell projections	14	139	0.232089	0.541311	10755;2059;22941;25861;4036;4430;4628;5205;53405;5357;5358;8435;87;9750
GO:0031307	integral component of mitochondrial outer membrane	3	21	0.23808	0.552836	10058;1374;664
GO:0000791	euchromatin	4	31	0.238437	0.552836	10891;3005;388610;9314
GO:0055038	recycling endosome membrane	5	42	0.249278	0.576271	192683;26056;30844;51201;64284
GO:0005583	fibrillar collagen trimer	2	12	0.252208	0.577946	1277;1280
GO:0043194	axon initial segment	2	12	0.252208	0.577946	288;4897
GO:0098643	banded collagen fibril	2	12	0.252208	0.577946	1277;1280
GO:0044430	cytoskeletal part	123	1437	0.255878	0.584476	1000;10129;10253;10395;10529;10579;10636;10763;10769;10783;10979;11043;11346;117177;127602;130271;144100;144501;147700;1627;167691;1832;199221;2017;2037;2275;22873;22924;22941;22981;23022;23108;23242;23329;23331;23336;25932;26056;26524;2770;283431;283638;283987;3310;338785;3397;347733;3728;3800;3801;3856;3872;3875;3880;3892;4082;4130;4131;4133;4430;4625;4628;4752;5058;5074;51332;51361;5314;5318;5…
GO:0005834	heterotrimeric G-protein complex	4	32	0.256545	0.584476	2770;2786;2788;55970
GO:0031306	intrinsic component of mitochondrial outer membrane	3	22	0.260427	0.586521	10058;1374;664
GO:0031362	anchored component of external side of plasma membrane	3	22	0.260427	0.586521	1946;5314;966
GO:0090568	nuclear transcriptional repressor complex	3	22	0.260427	0.586521	138151;6297;6299
GO:1990752	microtubule end	3	22	0.260427	0.586521	22924;57701;667
GO:0034399	nuclear periphery	12	121	0.271342	0.599514	1051;23314;25932;3856;5371;55137;5590;59348;6672;80139;8328;8507
GO:0005581	collagen trimer	9	88	0.279595	0.599514	115908;1277;1280;129080;1303;1306;7373;78989;81035
GO:0005871	kinesin complex	6	55	0.282915	0.599514	147700;3800;3801;55614;63971;90990
GO:0000015	phosphopyruvate hydratase complex	1	4	0.286028	0.599514	2026
GO:0001674	female germ cell nucleus	1	4	0.286028	0.599514	4082
GO:0001740	Barr body	1	4	0.286028	0.599514	55506
GO:0005658	alpha DNA polymerase:primase complex	1	4	0.286028	0.599514	92797
GO:0005853	eukaryotic translation elongation factor 1 complex	1	4	0.286028	0.599514	1917
GO:0016942	insulin-like growth factor binding protein complex	1	4	0.286028	0.599514	3486
GO:0030478	actin cap	1	4	0.286028	0.599514	800
GO:0031905	early endosome lumen	1	4	0.286028	0.599514	10981
GO:0031933	telomeric heterochromatin	1	4	0.286028	0.599514	85456
GO:0033269	internode region of axon	1	4	0.286028	0.599514	56288
GO:0034448	EGO complex	1	4	0.286028	0.599514	58528
GO:0036454	growth factor complex	1	4	0.286028	0.599514	3486
GO:0042567	insulin-like growth factor ternary complex	1	4	0.286028	0.599514	3486
GO:0043219	lateral loop	1	4	0.286028	0.599514	64398
GO:0070022	transforming growth factor beta receptor homodimeric complex	1	4	0.286028	0.599514	1601
GO:0070032	synaptobrevin 2-SNAP-25-syntaxin-1a-complexin I complex	1	4	0.286028	0.599514	6804
GO:0071745	IgA immunoglobulin complex	1	4	0.286028	0.599514	3512
GO:0071746	IgA immunoglobulin complex, circulating	1	4	0.286028	0.599514	3512
GO:0071748	monomeric IgA immunoglobulin complex	1	4	0.286028	0.599514	3512
GO:0071749	polymeric IgA immunoglobulin complex	1	4	0.286028	0.599514	3512
GO:0071751	secretory IgA immunoglobulin complex	1	4	0.286028	0.599514	3512
GO:1990131	Gtr1-Gtr2 GTPase complex	1	4	0.286028	0.599514	58528
GO:1990604	IRE1-TRAF2-ASK1 complex	1	4	0.286028	0.599514	2081
GO:0008180	COP9 signalosome	4	34	0.293489	0.613518	154810;2037;3310;85440
GO:0030672	synaptic vesicle membrane	6	56	0.297259	0.61811	192683;23312;255057;273;6804;9143
GO:0099501	exocytic vesicle membrane	6	56	0.297259	0.61811	192683;23312;255057;273;6804;9143
GO:0005903	brush border	10	102	0.308831	0.640477	10755;2059;22941;4036;4430;4628;5205;5357;8435;87
GO:0005858	axonemal dynein complex	2	14	0.3141	0.646289	55567;8632
GO:0030877	beta-catenin destruction complex	2	14	0.3141	0.646289	8313;8601
GO:0034362	low-density lipoprotein particle	2	14	0.3141	0.646289	338;348
GO:0043229	intracellular organelle	962	11807	0.325787	0.668586	1000;10000;100129842;10040;100506658;10058;10079;10082;10124;10129;10133;10157;10172;10188;10202;10243;10253;1026;103;1030;10346;10379;10389;10395;1040;10410;10413;10435;1045;1047;10486;10493;10497;1051;10529;10537;10579;10586;10636;10642;10643;10644;10736;10755;10763;10765;10769;10780;10783;10795;10810;10873;10886;10891;10964;10979;10981;11030;11031;11041;11043;11046;11074;11098;11099;11107;1113…
GO:0008021	synaptic vesicle	12	128	0.338607	0.689172	10755;192683;23312;255057;273;30061;5865;6712;6804;83992;8877;9143
GO:0000798	nuclear cohesin complex	1	5	0.343709	0.689172	9985
GO:0032010	phagolysosome	1	5	0.343709	0.689172	4688
GO:0033093	Weibel-Palade body	1	5	0.343709	0.689172	1889
GO:0034991	nuclear meiotic cohesin complex	1	5	0.343709	0.689172	9985
GO:0042406	extrinsic component of endoplasmic reticulum membrane	1	5	0.343709	0.689172	5371
GO:0070695	FHF complex	1	5	0.343709	0.689172	51361
GO:0071547	piP-body	1	5	0.343709	0.689172	84944
GO:1990462	omegasome	1	5	0.343709	0.689172	85363
GO:0097440	apical dendrite	2	15	0.344673	0.689345	10891;355
GO:0005796	Golgi lumen	9	94	0.348082	0.694398	10082;143662;2147;2239;2719;5125;56667;6382;6385
GO:0098791	Golgi subcompartment	26	296	0.356484	0.708219	10040;10079;10133;10981;11031;192683;22836;23258;2523;2526;273;27344;283987;4430;4952;51056;51429;54874;5587;63971;79094;83871;8549;8601;8853;9712
GO:0005635	nuclear envelope	36	416	0.356812	0.708219	10202;1047;10736;11262;11277;114880;144165;1956;2081;2128;23001;23108;256979;2643;26509;2776;3429;3601;4086;4599;4600;5026;5058;5371;5590;56648;664;667;727851;7301;7779;8555;8605;9123;9805;9961
GO:0005788	endoplasmic reticulum lumen	18	201	0.359113	0.710989	1277;1280;1303;1306;143888;2147;335;336;338;3990;4547;5154;5155;5265;55214;56034;60681;7373
GO:0070382	exocytic vesicle	13	142	0.360674	0.712285	10755;192683;23312;255057;273;30061;5865;6712;6804;83992;8877;9143;94122
GO:0055037	recycling endosome	12	131	0.368422	0.725763	10079;10133;192683;23232;26056;30844;51201;51421;57007;64284;7018;79778
GO:0005881	cytoplasmic microtubule	6	61	0.370538	0.728108	22924;283987;54627;65983;8313;8601
GO:0031233	intrinsic component of external side of plasma membrane	3	27	0.374104	0.729161	1946;5314;966
GO:0031312	extrinsic component of organelle membrane	3	27	0.374104	0.729161	23001;283987;5371
GO:0036019	endolysosome	2	16	0.374785	0.729161	1508;1514
GO:0042622	photoreceptor outer segment membrane	2	16	0.374785	0.729161	1261;9249
GO:0034707	chloride channel complex	5	50	0.378895	0.735337	144453;2565;25932;53405;7439
GO:0005634	nucleus	562	6892	0.392186	0.742271	10000;100129842;10082;10124;10133;10172;10188;10202;10253;1026;103;1030;10346;10379;10389;10395;10413;1045;1047;1051;10537;10579;10586;10636;10642;10643;10644;10736;10765;10780;10783;10795;10891;10964;10979;11030;11098;11107;11156;11187;11259;11262;11274;11277;11281;113835;114112;114880;114907;115361;115560;115701;116071;116931;117177;117608;117854;122953;123;126070;129607;132864;134111;138151;13…
GO:0000805	X chromosome	1	6	0.396733	0.742271	55506
GO:0016589	NURF complex	1	6	0.396733	0.742271	6594
GO:0019907	cyclin-dependent protein kinase activating kinase holoenzyme complex	1	6	0.396733	0.742271	3226
GO:0030870	Mre11 complex	1	6	0.396733	0.742271	6672
GO:0031265	CD95 death-inducing signaling complex	1	6	0.396733	0.742271	355
GO:0031466	Cul5-RING ubiquitin ligase complex	1	6	0.396733	0.742271	51666
GO:0035749	myelin sheath adaxonal region	1	6	0.396733	0.742271	64398
GO:0044352	pinosome	1	6	0.396733	0.742271	55604
GO:0044354	macropinosome	1	6	0.396733	0.742271	55604
GO:0045180	basal cortex	1	6	0.396733	0.742271	23187
GO:0070937	CRD-mediated mRNA stability complex	1	6	0.396733	0.742271	10642
GO:0071438	invadopodium membrane	1	6	0.396733	0.742271	2191
GO:0097433	dense body	1	6	0.396733	0.742271	55638
GO:1990454	L-type voltage-gated calcium channel complex	1	6	0.396733	0.742271	784
GO:0000139	Golgi membrane	59	703	0.397578	0.742271	10058;10133;11031;11041;11046;115361;1604;166012;192683;1956;22836;2523;2526;25849;26056;26086;2633;2651;283987;340481;3460;3601;374;374378;390;4430;51363;5154;5155;5265;5337;55501;55638;56034;58480;5909;63917;63971;64285;64689;666;6712;7855;8460;8549;857;858;8705;8853;89866;90161;9215;9245;9394;9469;966;9712;9743;9955
GO:0016020	membrane	728	8962	0.421129	0.784377	1000;10000;10003;100128553;100142659;10021;10040;100423062;10044;100506658;10058;10076;10079;10082;10124;10133;10184;10188;10235;10243;10253;102724862;103;10395;1040;10410;10413;10435;1047;10486;10493;10497;10636;10673;10723;10736;10755;10787;10826;10886;10979;10981;10991;11031;11041;11046;11094;11135;11145;11156;11187;112;11245;11259;11277;1131;11328;113452;11346;1137;1141;114569;114879;114880;1…
GO:0090575	RNA polymerase II transcription factor complex	9	101	0.43038	0.799417	1051;1649;2494;2626;28996;5468;6256;6934;7421
GO:0000145	exocyst	2	18	0.433151	0.799417	23233;7127
GO:0005770	late endosome	17	198	0.433175	0.799417	10410;11031;1183;153020;1649;255738;25849;388;3990;5337;5641;56829;6714;684;7018;92421;9693
GO:0005741	mitochondrial outer membrane	14	162	0.436634	0.799417	10058;10493;10981;1374;1654;26056;27113;3429;5366;54996;664;666;8936;91543
GO:1902911	protein kinase complex	8	90	0.443069	0.799417	1026;1601;2081;3226;3667;51422;5563;90
GO:0030667	secretory granule membrane	7	78	0.443841	0.799417	202915;27074;5104;51365;857;858;9501
GO:0000138	Golgi trans cisterna	1	7	0.445477	0.799417	283987
GO:0005797	Golgi medial cisterna	1	7	0.445477	0.799417	283987
GO:0030893	meiotic cohesin complex	1	7	0.445477	0.799417	9985
GO:0033643	host cell part	1	7	0.445477	0.799417	558
GO:0034992	microtubule organizing center attachment site	1	7	0.445477	0.799417	256979
GO:0034993	LINC complex	1	7	0.445477	0.799417	256979
GO:0035748	myelin sheath abaxonal region	1	7	0.445477	0.799417	5590
GO:0043083	synaptic cleft	1	7	0.445477	0.799417	43
GO:0043196	varicosity	1	7	0.445477	0.799417	747
GO:0043203	axon hillock	1	7	0.445477	0.799417	5590
GO:0044798	nuclear transcription factor complex	11	127	0.450592	0.806755	1051;1649;2494;2626;28996;5468;6256;6662;6934;7421;9314
GO:0001669	acrosomal vesicle	8	91	0.455565	0.812856	3815;4688;5104;51365;55521;6690;857;858
GO:0031984	organelle subcompartment	26	311	0.457002	0.812856	10040;10079;10133;10981;11031;192683;22836;23258;2523;2526;273;27344;283987;4430;4952;51056;51429;54874;5587;63971;79094;83871;8549;8601;8853;9712
GO:0030666	endocytic vesicle membrane	13	152	0.457102	0.812856	10981;11031;1956;306;338;4952;5727;7855;81035;818;8322;83871;857
GO:0031528	microvillus membrane	2	19	0.461221	0.815438	112;3685
GO:0042101	T cell receptor complex	2	19	0.461221	0.815438	634;923
GO:0030286	dynein complex	4	43	0.461961	0.815438	127602;55567;8632;8701
GO:0044447	axoneme part	3	31	0.462704	0.815438	4082;55567;8632
GO:0030133	transport vesicle	28	338	0.473171	0.828738	10755;1604;192683;2264;23312;255057;255738;26056;273;30061;374;4922;5016;5265;53834;57221;5865;6712;6804;7425;80763;83992;858;8877;9143;94122;9501;966
GO:0032588	trans-Golgi network membrane	7	81	0.483899	0.828738	11031;192683;22836;4430;63971;8549;9712
GO:0032590	dendrite membrane	2	20	0.488459	0.828738	5064;8910
GO:0043073	germ cell nucleus	2	20	0.488459	0.828738	4082;9985
GO:0001520	outer dense fiber	1	8	0.490284	0.828738	4082
GO:0005767	secondary lysosome	1	8	0.490284	0.828738	4688
GO:0005861	troponin complex	1	8	0.490284	0.828738	7135
GO:0014731	spectrin-associated cytoskeleton	1	8	0.490284	0.828738	288
GO:0030991	intraciliary transport particle A	1	8	0.490284	0.828738	199223
GO:0032059	bleb	1	8	0.490284	0.828738	4082
GO:0036056	filtration diaphragm	1	8	0.490284	0.828738	4868
GO:0036057	slit diaphragm	1	8	0.490284	0.828738	4868
GO:0043190	ATP-binding cassette (ABC) transporter complex	1	8	0.490284	0.828738	10058
GO:0043256	laminin complex	1	8	0.490284	0.828738	3913
GO:0046581	intercellular canaliculus	1	8	0.490284	0.828738	4322
GO:0071141	SMAD protein complex	1	8	0.490284	0.828738	4086
GO:0090543	Flemming body	1	8	0.490284	0.828738	92421
GO:0097208	alveolar lamellar body	1	8	0.490284	0.828738	27074
GO:0098651	basement membrane collagen trimer	1	8	0.490284	0.828738	1306
GO:0030315	T-tubule	4	45	0.497934	0.839864	287;288;7779;784
GO:0030496	midbody	11	132	0.502869	0.846371	1500;153020;22924;23331;25932;2770;4628;54627;5727;63971;92421
GO:0001772	immunological synapse	3	33	0.504942	0.846901	1845;923;9306
GO:0034702	ion channel complex	23	281	0.505339	0.846901	1137;1141;144453;170850;2017;2059;22941;2565;25932;27094;343450;3780;53405;55800;57463;57828;6328;6335;6804;7439;784;8912;93145
GO:0030670	phagocytic vesicle membrane	5	58	0.508104	0.847919	10981;11031;306;4952;83871
GO:0044304	main axon	5	58	0.508104	0.847919	288;3084;4897;56288;747
GO:0042629	mast cell granule	2	21	0.514814	0.856044	2624;3815
GO:0005791	rough endoplasmic reticulum	6	71	0.51624	0.856044	2243;23657;255738;339983;8626;9697
GO:0070603	SWI/SNF superfamily-type complex	6	71	0.51624	0.856044	138151;27443;6297;6299;6594;6604
GO:0019005	SCF ubiquitin ligase complex	3	34	0.525406	0.861314	114907;162517;26260
GO:0000778	condensed nuclear chromosome kinetochore	1	9	0.531473	0.861314	9985
GO:0005677	chromatin silencing complex	1	9	0.531473	0.861314	57597
GO:0005883	neurofilament	1	9	0.531473	0.861314	22941
GO:0031264	death-inducing signaling complex	1	9	0.531473	0.861314	355
GO:0031512	motile primary cilium	1	9	0.531473	0.861314	8701
GO:0032591	dendritic spine membrane	1	9	0.531473	0.861314	5064
GO:0034098	VCP-NPL4-UFD1 AAA ATPase complex	1	9	0.531473	0.861314	857
GO:0036128	CatSper complex	1	9	0.531473	0.861314	57828
GO:0097431	mitotic spindle pole	1	9	0.531473	0.861314	54627
GO:0097539	ciliary transition fiber	1	9	0.531473	0.861314	22873
GO:0032982	myosin filament	2	22	0.540253	0.873743	4625;4628
GO:0045335	phagocytic vesicle	7	86	0.548601	0.885422	10981;11031;306;3685;4688;4952;83871
GO:0030669	clathrin-coated endocytic vesicle membrane	4	48	0.549821	0.885573	1956;338;7855;8322
GO:0000118	histone deacetylase complex	5	61	0.553859	0.890252	138151;23314;6297;6299;8204
GO:0017053	transcriptional repressor complex	6	74	0.55761	0.894452	1045;138151;55635;59348;6297;6299
GO:0005892	acetylcholine-gated channel complex	2	23	0.564751	0.898589	1137;1141
GO:0042571	immunoglobulin complex, circulating	2	23	0.564751	0.898589	100423062;3512
GO:0098644	complex of collagen trimers	2	23	0.564751	0.898589	1277;1280
GO:0032589	neuron projection membrane	3	36	0.564877	0.898589	3084;5064;8910
GO:1902495	transmembrane transporter complex	25	315	0.567236	0.898589	10058;1137;1141;1261;144453;170850;2017;2059;22941;2565;25932;27094;343450;3780;53405;55800;57463;57828;6328;6335;6804;7439;784;8912;93145
GO:0031462	Cul2-RING ubiquitin ligase complex	1	10	0.569335	0.898589	51666
GO:0032279	asymmetric synapse	1	10	0.569335	0.898589	1131
GO:0043020	NADPH oxidase complex	1	10	0.569335	0.898589	4688
GO:0033116	endoplasmic reticulum-Golgi intermediate compartment membrane	5	63	0.583166	0.917801	1604;374;5265;64689;966
GO:0043198	dendritic shaft	3	37	0.583843	0.917801	10755;27124;55243
GO:0008076	voltage-gated potassium channel complex	7	89	0.585708	0.918057	170850;2017;27094;343450;3780;57463;6804
GO:0031965	nuclear membrane	22	280	0.586342	0.918057	10736;114880;144165;1956;2081;2128;23001;23108;2643;26509;2776;3429;3601;4086;4599;5026;5058;5371;7779;8555;9123;9805
GO:0034703	cation channel complex	13	167	0.596856	0.925086	170850;2017;27094;343450;3780;55800;57463;57828;6328;6335;6804;784;8912
GO:0034705	potassium channel complex	7	90	0.597738	0.925086	170850;2017;27094;343450;3780;57463;6804
GO:0005771	multivesicular body	3	38	0.602273	0.925086	1956;30061;684
GO:0000800	lateral element	1	11	0.60414	0.925086	9985
GO:0000815	ESCRT III complex	1	11	0.60414	0.925086	92421
GO:0008278	cohesin complex	1	11	0.60414	0.925086	9985
GO:0017146	NMDA selective glutamate receptor complex	1	11	0.60414	0.925086	2059
GO:0030122	AP-2 adaptor complex	1	11	0.60414	0.925086	1956
GO:0030312	external encapsulating structure	1	11	0.60414	0.925086	5016
GO:0031094	platelet dense tubular network	1	11	0.60414	0.925086	5104
GO:0033267	axon part	17	219	0.60449	0.925086	10497;1131;23242;23767;288;3084;4082;4897;4922;5590;56288;5727;57698;7345;747;85461;91653
GO:0043209	myelin sheath	13	168	0.605635	0.925086	1917;2026;213;26227;349149;5590;59345;64398;6624;7345;760;8777;966
GO:1990351	transporter complex	25	321	0.606132	0.925086	10058;1137;1141;1261;144453;170850;2017;2059;22941;2565;25932;27094;343450;3780;53405;55800;57463;57828;6328;6335;6804;7439;784;8912;93145
GO:0016460	myosin II complex	2	25	0.610876	0.930521	4625;4628
GO:0000323	lytic vacuole	41	526	0.619113	0.939427	10040;10082;10410;129303;1508;1514;1601;1889;1917;196463;2239;255738;2624;2638;27074;27113;2719;2767;2770;2776;284417;288;290;3815;4036;4082;4322;4688;51296;5167;5337;5641;56829;58528;59345;6382;6385;64114;6448;6714;81618
GO:0005764	lysosome	41	526	0.619113	0.939427	10040;10082;10410;129303;1508;1514;1601;1889;1917;196463;2239;255738;2624;2638;27074;27113;2719;2767;2770;2776;284417;288;290;3815;4036;4082;4322;4688;51296;5167;5337;5641;56829;58528;59345;6382;6385;64114;6448;6714;81618
GO:0031968	organelle outer membrane	14	184	0.632092	0.952383	10058;10493;10981;1374;1654;26056;27113;3429;5366;54996;664;666;8936;91543
GO:0019814	immunoglobulin complex	2	26	0.632499	0.952383	100423062;3512
GO:0030128	clathrin coat of endocytic vesicle	1	12	0.636134	0.952383	1956
GO:0033270	paranode region of axon	1	12	0.636134	0.952383	288
GO:0036038	TCTN-B9D complex	1	12	0.636134	0.952383	57545
GO:0060077	inhibitory synapse	1	12	0.636134	0.952383	440073
GO:0071564	npBAF complex	1	12	0.636134	0.952383	6604
GO:0005891	voltage-gated calcium channel complex	3	40	0.637482	0.952586	57828;784;8912
GO:0005637	nuclear inner membrane	4	54	0.644327	0.960988	2081;3429;4086;5026
GO:0000803	sex chromosome	2	27	0.653171	0.970496	55506;84944
GO:0051233	spindle midzone	2	27	0.653171	0.970496	2017;54627
GO:0010369	chromocenter	1	13	0.665544	0.985155	6299
GO:0097038	perinuclear endoplasmic reticulum	1	13	0.665544	0.985155	114880
GO:0019867	outer membrane	14	190	0.67932	1	10058;10493;10981;1374;1654;26056;27113;3429;5366;54996;664;666;8936;91543
GO:0030658	transport vesicle membrane	11	151	0.683395	1	192683;23312;255057;26056;273;374;57221;6804;9143;9501;966
GO:0048786	presynaptic active zone	2	29	0.691714	1	10497;27445
GO:0005639	integral component of nuclear inner membrane	1	14	0.692578	1	5026
GO:0030673	axolemma	1	14	0.692578	1	3084
GO:0030897	HOPS complex	1	14	0.692578	1	51361
GO:0031229	intrinsic component of nuclear inner membrane	1	14	0.692578	1	5026
GO:0042581	specific granule	1	14	0.692578	1	306
GO:0071565	nBAF complex	1	14	0.692578	1	6604
GO:0044437	vacuolar part	30	401	0.697636	1	10082;10410;1508;1514;1601;1889;1917;196463;2239;23001;2638;27074;2719;2767;2770;2776;290;4036;51296;5167;5337;5641;58528;59345;6382;6385;64114;6448;81618;81846
GO:0032154	cleavage furrow	3	45	0.715674	1	388;4628;56907
GO:0097610	cell surface furrow	3	45	0.715674	1	388;4628;56907
GO:0000177	cytoplasmic exosome (RNase complex)	1	15	0.717428	1	87178
GO:0001741	XY body	1	15	0.717428	1	84944
GO:0005662	DNA replication factor A complex	1	15	0.717428	1	92797
GO:0016514	SWI/SNF complex	1	15	0.717428	1	6604
GO:0019908	nuclear cyclin-dependent protein kinase holoenzyme complex	1	15	0.717428	1	3226
GO:0030014	CCR4-NOT complex	1	15	0.717428	1	85456
GO:0031235	intrinsic component of the cytoplasmic side of the plasma membrane	1	15	0.717428	1	9462
GO:0033268	node of Ranvier	1	15	0.717428	1	288
GO:0043186	P granule	1	15	0.717428	1	84944
GO:0044453	nuclear membrane part	1	15	0.717428	1	5026
GO:0045495	pole plasm	1	15	0.717428	1	84944
GO:0060293	germ plasm	1	15	0.717428	1	84944
GO:0005882	intermediate filament	14	196	0.722899	1	10763;144501;1832;22941;23336;338785;3728;3856;3872;3875;3880;3892;5318;667
GO:0097223	sperm part	9	129	0.72379	1	3815;4688;5104;51365;55521;57828;6690;857;858
GO:0000307	cyclin-dependent protein kinase holoenzyme complex	2	31	0.726651	1	1026;3226
GO:0044425	membrane part	521	6578	0.730408	1	1000;10003;100128553;100142659;10021;100423062;100506658;10058;10076;10079;10082;10184;10188;10235;10243;10253;10395;1040;10410;1047;10493;10636;10673;10723;10787;10826;10886;10979;10991;11041;11046;11094;11145;112;11245;11277;1131;11328;113452;11346;1137;1141;114569;114879;114880;115;115330;116372;1183;119774;120103;121227;1230;123041;1232;123264;1234;123606;1261;1268;128239;128506;129303;1306;1…
GO:0030136	clathrin-coated vesicle	11	157	0.731454	1	10188;1601;1889;1956;23677;338;4952;51429;7855;8322;9892
GO:0000790	nuclear chromatin	21	291	0.73714	1	1051;10891;138151;2296;27022;3005;3662;388610;55506;55766;6256;6604;6772;6934;7068;723790;8204;8507;85456;8626;9314
GO:0001673	male germ cell nucleus	1	16	0.740271	1	9985
GO:0005852	eukaryotic translation initiation factor 3 complex	1	16	0.740271	1	1654
GO:0030132	clathrin coat of coated pit	1	16	0.740271	1	1956
GO:0035098	ESC/E(Z) complex	1	16	0.740271	1	55506
GO:0005720	nuclear heterochromatin	2	32	0.742825	1	2296;85456
GO:0010494	cytoplasmic stress granule	2	32	0.742825	1	10642;1654
GO:0005773	vacuole	46	618	0.742979	1	10040;10082;10133;10410;129303;1508;1514;1601;1889;1917;196463;2239;23001;23232;255738;2624;2638;27074;27113;2719;2767;2770;2776;284417;288;290;3815;4036;4082;4322;4688;51296;5167;5337;5641;56829;58476;58528;59345;6382;6385;64114;6448;6714;81618;81846
GO:0008328	ionotropic glutamate receptor complex	3	47	0.743056	1	2059;22941;93145
GO:0005793	endoplasmic reticulum-Golgi intermediate compartment	7	105	0.753757	1	1604;285704;290;374;5265;64689;966
GO:0005665	DNA-directed RNA polymerase II, core complex	1	17	0.761268	1	10891
GO:0097228	sperm principal piece	1	17	0.761268	1	57828
GO:0031463	Cul3-RING ubiquitin ligase complex	4	64	0.770351	1	113730;114818;60468;8507
GO:0016235	aggresome	2	34	0.772721	1	10537;2128
GO:0060170	ciliary membrane	5	79	0.774994	1	1261;22941;51332;5727;9249
GO:1902554	serine/threonine protein kinase complex	5	79	0.774994	1	1026;1601;2081;3226;90
GO:0043204	perikaryon	7	108	0.779043	1	11346;1261;2026;4753;57463;57698;79739
GO:0000780	condensed nuclear chromosome, centromeric region	1	18	0.780569	1	9985
GO:0097381	photoreceptor disc membrane	1	18	0.780569	1	51332
GO:1902710	GABA receptor complex	1	18	0.780569	1	2565
GO:1902711	GABA-A receptor complex	1	18	0.780569	1	2565
GO:0045334	clathrin-coated endocytic vesicle	4	65	0.780774	1	1956;338;7855;8322
GO:0031513	nonmotile primary cilium	9	137	0.786043	1	1261;22941;2767;2776;4131;4952;51332;57545;9249
GO:0030135	coated vesicle	16	234	0.791265	1	10188;1601;1889;1956;23677;255738;338;374;4952;51429;5265;55690;7855;8322;966;9892
GO:0032592	integral component of mitochondrial membrane	3	51	0.791472	1	10058;1374;664
GO:0030665	clathrin-coated vesicle membrane	5	81	0.793368	1	1601;1956;338;7855;8322
GO:0005859	muscle myosin complex	1	19	0.798311	1	4625
GO:0001917	photoreceptor inner segment	2	36	0.799535	1	2026;22941
GO:0016459	myosin complex	4	67	0.800489	1	4430;4625;4628;57530
GO:0036064	ciliary basal body	5	82	0.802104	1	117177;199221;22873;23329;5314
GO:0030173	integral component of Golgi membrane	3	52	0.802318	1	11041;55501;9215
GO:0032153	cell division site	3	52	0.802318	1	388;4628;56907
GO:0032155	cell division site part	3	52	0.802318	1	388;4628;56907
GO:0098573	intrinsic component of mitochondrial membrane	3	52	0.802318	1	10058;1374;664
GO:0036464	cytoplasmic ribonucleoprotein granule	9	140	0.806547	1	10642;1654;23424;4082;64506;84206;84944;84962;85363
GO:0016528	sarcoplasm	4	68	0.809796	1	2170;2318;288;818
GO:0000159	protein phosphatase type 2A complex	1	20	0.814619	1	85407
GO:0032809	neuronal cell body membrane	1	20	0.814619	1	57463
GO:0042599	lamellar body	1	20	0.814619	1	27074
GO:0044298	cell body membrane	1	20	0.814619	1	57463
GO:0045111	intermediate filament cytoskeleton	16	239	0.817112	1	10763;144501;1832;22941;23336;338785;3728;3856;3872;3875;3880;3892;5318;54464;55601;667
GO:0015630	microtubule cytoskeleton	79	1069	0.817464	1	10129;10253;10435;10579;10636;10769;10783;11043;117177;127602;144100;147700;167691;199221;2017;22873;22924;22981;23108;23329;23331;25932;26056;26524;2770;283431;283638;283987;3310;3397;347733;3800;3801;3875;4082;4130;4131;4133;4628;4752;51332;51361;5314;53405;54627;54839;54875;54913;55137;55188;55567;55614;55638;5590;57326;5747;57509;57600;57619;57662;57698;57701;63971;64506;65983;667;7280;7525;7…
GO:0005929	cilium	33	470	0.825069	1	112;117177;1261;127602;144535;147700;167691;199221;199223;22873;22941;23329;26762;2767;2776;3800;4082;4131;491;4952;51332;5314;55567;5727;57545;57828;6652;79739;857;8632;8701;9249;9576
GO:0044306	neuron projection terminus	8	129	0.827455	1	10497;1131;1756;23767;4082;4922;7345;85461
GO:0000178	exosome (RNase complex)	1	21	0.829609	1	87178
GO:0005865	striated muscle thin filament	1	21	0.829609	1	7135
GO:0030867	rough endoplasmic reticulum membrane	1	21	0.829609	1	339983
GO:0030904	retromer complex	1	21	0.829609	1	23258
GO:1902555	endoribonuclease complex	1	21	0.829609	1	2081
GO:0098793	presynapse	19	283	0.830715	1	10497;10755;192683;23312;255057;273;27445;30061;5865;6536;6712;6804;83992;85445;8825;8877;9143;93664;94122
GO:0031526	brush border membrane	3	55	0.832042	1	22941;4036;5205
GO:0072686	mitotic spindle	3	55	0.832042	1	2017;5314;54627
GO:0000932	cytoplasmic mRNA processing body	4	71	0.8356	1	64506;84206;84962;85363
GO:0030134	ER to Golgi transport vesicle	4	71	0.8356	1	255738;374;5265;966
GO:0032806	carboxy-terminal domain protein kinase complex	1	22	0.843388	1	3226
GO:0031228	intrinsic component of Golgi membrane	3	57	0.849653	1	11041;55501;9215
GO:0072372	primary cilium	13	205	0.85357	1	1261;22941;23329;2767;2776;4131;4952;51332;5314;5727;57545;8701;9249
GO:0035770	ribonucleoprotein granule	9	148	0.853963	1	10642;1654;23424;4082;64506;84206;84944;84962;85363
GO:0030125	clathrin vesicle coat	1	23	0.856053	1	1956
GO:0030137	COPI-coated vesicle	1	23	0.856053	1	55690
GO:0090544	BAF-type complex	1	23	0.856053	1	6604
GO:0036379	myofilament	1	24	0.867695	1	7135
GO:0098533	ATPase dependent transmembrane transport complex	1	24	0.867695	1	10058
GO:1904949	ATPase complex	1	24	0.867695	1	10058
GO:0005844	polysome	2	43	0.872521	1	440275;8531
GO:0031519	PcG protein complex	2	43	0.872521	1	10389;55506
GO:0034451	centriolar satellite	1	25	0.878396	1	3875
GO:0035869	ciliary transition zone	1	25	0.878396	1	57545
GO:0005643	nuclear pore	4	77	0.878464	1	4600;56648;727851;9961
GO:0016604	nuclear body	23	351	0.878736	1	10346;10636;10783;10891;11262;138151;140691;148523;153222;1654;2034;23001;2334;28996;3669;5371;56892;58476;6239;6672;6934;8204;9063
GO:0005930	axoneme	5	93	0.87995	1	144535;4082;55567;8632;9576
GO:0031985	Golgi cisterna	5	93	0.87995	1	2523;2526;283987;83871;8853
GO:0097014	ciliary plasm	5	93	0.87995	1	144535;4082;55567;8632;9576
GO:0005783	endoplasmic reticulum	120	1633	0.88219	1	10058;1040;1047;11145;11277;11328;114112;114879;114880;123;1277;127943;1280;129080;1303;1306;140606;143888;151742;1543;1545;1555;170850;1956;2081;213;2147;2243;2264;23657;23767;23780;253827;254531;255738;26086;27113;284119;2861;286144;288;2907;29974;30844;3162;335;336;338;339983;341;3433;3460;348;3601;374;378884;387758;394;3990;4036;4040;4041;4232;4547;4599;491;4938;4939;51201;5154;5155;5205;5251…
GO:0005815	microtubule organizing center	43	624	0.883091	1	10129;10579;10636;10769;10783;117177;144100;167691;199221;22873;22981;23108;23329;23331;25932;26056;26524;2770;3310;3397;3801;3875;4082;4752;5314;53405;54627;54875;54913;55137;55188;5590;5747;57509;57600;57662;57701;63971;64506;7525;7813;8313;84962
GO:0045095	keratin filament	5	94	0.885522	1	144501;338785;3856;3875;3892
GO:0005811	lipid particle	3	62	0.886797	1	123;857;91543
GO:0034704	calcium channel complex	3	62	0.886797	1	57828;784;8912
GO:0005795	Golgi stack	7	125	0.886925	1	10040;2523;2526;283987;4952;83871;8853
GO:0036452	ESCRT complex	1	26	0.888232	1	92421
GO:0043601	nuclear replisome	1	26	0.888232	1	92797
GO:0043231	intracellular membrane-bounded organelle	849	10774	0.888294	1	10000;100129842;10040;100506658;10058;10079;10082;10124;10133;10157;10172;10188;10202;10253;1026;103;1030;10346;10379;10389;10395;1040;10410;10413;1045;1047;10493;10497;1051;10537;10579;10586;10636;10642;10643;10644;10736;10755;10765;10780;10783;10795;10873;10891;10964;10979;10981;11030;11031;11041;11046;11074;11098;11107;11135;11145;11156;11187;112;11259;11262;11274;11277;11281;11328;113675;1138…
GO:0001533	cornified envelope	2	45	0.888356	1	1832;8796
GO:0005782	peroxisomal matrix	2	45	0.888356	1	2168;83594
GO:0031907	microbody lumen	2	45	0.888356	1	2168;83594
GO:0005776	autophagosome	4	79	0.890422	1	10133;23001;23232;58476
GO:0030131	clathrin adaptor complex	1	27	0.897273	1	1956
GO:0032281	AMPA glutamate receptor complex	1	27	0.897273	1	93145
GO:0000421	autophagosome membrane	1	28	0.905583	1	23001
GO:0044665	MLL1/2 complex	1	28	0.905583	1	23269
GO:0071339	MLL1 complex	1	28	0.905583	1	23269
GO:0032993	protein-DNA complex	10	175	0.907458	1	1649;3005;3662;3728;55506;55766;6666;6934;723790;92797
GO:0031514	motile cilium	5	99	0.910163	1	147700;26762;57828;6652;9576
GO:0030894	replisome	1	29	0.913221	1	92797
GO:0043679	axon terminus	6	116	0.914856	1	10497;1131;23767;4082;4922;85461
GO:0044441	ciliary part	19	308	0.915133	1	117177;1261;144535;147700;199221;22873;22941;23329;3800;4082;51332;5314;55567;5727;57545;57828;8632;9249;9576
GO:0000792	heterochromatin	3	67	0.915514	1	2296;6299;85456
GO:0008305	integrin complex	1	30	0.920241	1	3685
GO:0030990	intraciliary transport particle	1	30	0.920241	1	199223
GO:0098636	protein complex involved in cell adhesion	1	30	0.920241	1	3685
GO:0098796	membrane protein complex	71	1020	0.922544	1	1000;10058;10188;1137;1141;1261;144453;1601;170850;1756;192683;1956;2017;2059;2081;22941;23258;2565;25932;27094;2770;2786;2788;282618;343450;349149;355;3570;3572;3667;3685;3728;375519;3780;3856;3880;4040;4041;4224;4688;51361;53405;55800;55970;57463;57828;58528;6328;6335;634;6386;6443;650;658;6640;6804;6890;6891;7018;7205;7439;7448;784;84694;857;8910;8912;90;923;92421;93145
GO:0000786	nucleosome	5	102	0.922604	1	3005;3662;55506;55766;723790
GO:0005814	centriole	5	102	0.922604	1	10769;199221;22873;3310;54875
GO:0031461	cullin-RING ubiquitin ligase complex	8	150	0.924981	1	113730;114818;114907;162517;26260;51666;60468;8507
GO:0098588	bounding membrane of organelle	173	2354	0.925179	1	10040;10058;10079;10133;1040;10410;1047;10493;10981;11031;11041;11046;11277;11328;114879;114880;115361;1183;1261;1374;151742;1543;1545;1555;1601;1604;1654;166012;1735;1889;1917;192683;1956;202915;2081;225;22836;22941;23001;23312;23767;23780;2523;2526;254531;255057;25849;26056;26086;2633;2651;27074;27113;273;2767;2770;2776;283987;2861;286144;290;29984;306;30844;3162;338;339983;340481;3429;3460;360…
GO:0032391	photoreceptor connecting cilium	1	31	0.926694	1	51332
GO:0035861	site of double-strand break	1	31	0.926694	1	92797
GO:0016234	inclusion body	3	70	0.929387	1	10537;2128;23001
GO:0031902	late endosome membrane	5	105	0.933494	1	10410;1183;388;5337;92421
GO:0015030	Cajal body	2	53	0.935103	1	10346;3669
GO:0031201	SNARE complex	2	53	0.935103	1	192683;6804
GO:1904115	axon cytoplasm	1	33	0.938077	1	7345
GO:0005765	lysosomal membrane	16	275	0.938543	1	10410;1601;1889;1917;27074;2767;2770;2776;290;4036;51296;5167;5337;59345;64114;81618
GO:0098852	lytic vacuole membrane	16	275	0.938543	1	10410;1601;1889;1917;27074;2767;2770;2776;290;4036;51296;5167;5337;59345;64114;81618
GO:0030662	coated vesicle membrane	7	139	0.938825	1	1601;1956;338;374;7855;8322;966
GO:0005774	vacuolar membrane	19	319	0.939317	1	10410;1601;1889;1917;23001;27074;2767;2770;2776;290;4036;51296;5167;5337;58528;59345;64114;81618;81846
GO:0044815	DNA packaging complex	5	108	0.942992	1	3005;3662;55506;55766;723790
GO:0016592	mediator complex	1	34	0.943088	1	116931
GO:0012507	ER to Golgi transport vesicle membrane	2	55	0.943483	1	374;966
GO:0042734	presynaptic membrane	2	55	0.943483	1	85445;93664
GO:0032580	Golgi cisterna membrane	3	74	0.944632	1	2523;2526;8853
GO:0000922	spindle pole	6	126	0.947165	1	10129;10636;10783;23331;26524;54627
GO:0044438	microbody part	4	93	0.948767	1	2168;225;83594;857
GO:0044439	peroxisomal part	4	93	0.948767	1	2168;225;83594;857
GO:0000795	synaptonemal complex	1	36	0.951927	1	9985
GO:0005778	peroxisomal membrane	2	58	0.954147	1	225;857
GO:0031903	microbody membrane	2	58	0.954147	1	225;857
GO:0043228	non-membrane-bounded organelle	286	3850	0.956465	1	1000;10124;10129;10243;10253;103;10395;10435;1045;10486;1051;10529;10537;10579;10636;10642;10644;10763;10769;10783;10795;10810;10886;10891;10979;11043;11099;11135;11262;11346;114884;114907;117177;123;126353;1266;127602;130271;138151;144100;144501;144535;147700;1508;151011;1601;1612;1627;1654;167691;171024;1756;1832;199221;2017;202333;2037;2059;219537;2274;2275;22866;22873;22924;22941;2296;22981;2…
GO:0043232	intracellular non-membrane-bounded organelle	286	3850	0.956465	1	1000;10124;10129;10243;10253;103;10395;10435;1045;10486;1051;10529;10537;10579;10636;10642;10644;10763;10769;10783;10795;10810;10886;10891;10979;11043;11099;11135;11262;11346;114884;114907;117177;123;126353;1266;127602;130271;138151;144100;144501;144535;147700;1508;151011;1601;1612;1627;1654;167691;171024;1756;1832;199221;2017;202333;2037;2059;219537;2274;2275;22866;22873;22924;22941;2296;22981;2…
GO:0016607	nuclear speck	10	195	0.958345	1	10346;10783;140691;1654;2034;2334;56892;6239;8204;9063
GO:0033017	sarcoplasmic reticulum membrane	1	38	0.959394	1	818
GO:0043596	nuclear replication fork	1	39	0.962681	1	92797
GO:0016529	sarcoplasmic reticulum	2	61	0.962871	1	288;818
GO:0031224	intrinsic component of membrane	412	5471	0.965474	1	1000;10003;100128553;100142659;10021;100506658;10058;10076;10079;10082;10184;1040;10410;1047;10493;10673;10723;10787;10826;10886;10991;11041;11046;11094;11145;112;11245;1131;113452;1137;1141;114569;114879;115;115330;116372;1183;119774;120103;121227;1230;123041;1232;123264;1234;123606;1261;1268;128506;129303;1306;131566;133396;135;1366;137075;1374;143662;144321;144453;148534;151473;151742;152189;1…
GO:0030119	AP-type membrane coat adaptor complex	1	40	0.965702	1	1956
GO:0000785	chromatin	26	441	0.967985	1	1051;10769;10891;138151;2296;27022;3005;3662;388610;4734;55506;55766;57597;6256;6299;6604;6772;6934;7068;723790;8204;84944;8507;85456;8626;9314
GO:0000788	nuclear nucleosome	1	41	0.968478	1	3662
GO:0042470	melanosome	4	103	0.97118	1	10981;1508;6386;64284
GO:0048770	pigment granule	4	103	0.97118	1	10981;1508;6386;64284
GO:0022627	cytosolic small ribosomal subunit	1	44	0.975531	1	1654
GO:0030120	vesicle coat	1	45	0.977512	1	1956
GO:0016021	integral component of membrane	399	5347	0.977874	1	1000;10003;100128553;100142659;10021;100506658;10058;10076;10079;10082;10184;1040;10410;1047;10493;10673;10723;10787;10826;10886;10991;11041;11046;11094;11145;112;11245;1131;113452;1137;1141;114569;114879;115;115330;1183;119774;120103;121227;1230;123041;1232;123264;1234;123606;1261;1268;128506;129303;1306;131566;133396;135;1366;137075;1374;143662;144321;144453;148534;151473;151742;152189;152404;1…
GO:0030118	clathrin coat	1	46	0.979333	1	1956
GO:0036126	sperm flagellum	1	46	0.979333	1	57828
GO:0044450	microtubule organizing center part	6	145	0.980012	1	10769;199221;22873;3310;3875;54875
GO:0035097	histone methyltransferase complex	2	71	0.981844	1	23269;55506
GO:0044432	endoplasmic reticulum part	76	1164	0.98252	1	10058;1040;1047;11277;11328;114879;114880;1277;1280;1303;1306;143888;151742;1543;1545;1555;1956;2081;2147;23767;23780;254531;26086;2861;286144;3162;335;336;338;339983;3460;3601;374;3990;4232;4547;4599;5154;5155;5265;5337;5371;54898;55214;56034;56648;5738;60681;6386;64285;666;667;6890;6891;7301;7345;7373;7494;79669;79993;80055;818;8435;84699;84803;857;8605;8613;89866;90993;91543;9249;92840;9415;96…
GO:0008287	protein serine/threonine phosphatase complex	1	48	0.982545	1	85407
GO:1903293	phosphatase complex	1	48	0.982545	1	85407
GO:0005777	peroxisome	5	134	0.986283	1	2168;225;54996;83594;857
GO:0042579	microbody	5	134	0.986283	1	2168;225;54996;83594;857
GO:0032838	cell projection cytoplasm	1	52	0.987549	1	7345
GO:0005798	Golgi-associated vesicle	2	82	0.991879	1	4952;55690
GO:0005789	endoplasmic reticulum membrane	60	986	0.993871	1	10058;1040;1047;11277;11328;114879;114880;151742;1543;1545;1555;1956;2081;23767;23780;254531;26086;2861;286144;3162;338;339983;3460;3601;374;4232;4599;5337;5371;54898;56648;5738;60681;6386;64285;666;667;6890;6891;7301;7345;7494;79669;79993;80055;818;8435;84699;84803;857;8605;8613;89866;90993;91543;9249;92840;9415;966;9743
GO:0061695	transferase complex, transferring phosphorus-containing groups	10	237	0.993879	1	1026;10891;1601;2081;3226;3667;51422;5563;90;92797
GO:0000794	condensed nuclear chromosome	2	86	0.993962	1	1045;9985
GO:0005657	replication fork	1	62	0.994652	1	92797
GO:0030176	integral component of endoplasmic reticulum membrane	4	131	0.994837	1	2081;6890;6891;7494
GO:0000784	nuclear chromosome, telomeric region	4	132	0.995157	1	5371;55506;6672;85456
GO:0000123	histone acetyltransferase complex	2	89	0.995171	1	151050;9767
GO:0043195	terminal bouton	1	64	0.995484	1	10497
GO:0034708	methyltransferase complex	2	90	0.995518	1	23269;55506
GO:0022626	cytosolic ribosome	3	113	0.995685	1	10891;1654;440275
GO:0005813	centrosome	25	487	0.995919	1	10636;10769;117177;144100;199221;22873;23108;23331;25932;2770;3310;3397;3801;3875;4082;4752;5314;54627;54875;55188;57662;57701;63971;64506;8313
GO:0031300	intrinsic component of organelle membrane	12	280	0.996062	1	10058;11041;1374;1889;2081;5026;55501;664;6890;6891;7494;9215
GO:0031227	intrinsic component of endoplasmic reticulum membrane	4	136	0.996254	1	2081;6890;6891;7494
GO:0044454	nuclear chromosome part	25	490	0.996351	1	1051;10891;138151;2296;27022;3005;3662;388610;5371;55506;55766;6256;6604;6672;6772;6934;7068;723790;8204;8507;85456;8626;92797;9314;9985
GO:0042175	nuclear outer membrane-endoplasmic reticulum membrane network	60	1006	0.996409	1	10058;1040;1047;11277;11328;114879;114880;151742;1543;1545;1555;1956;2081;23767;23780;254531;26086;2861;286144;3162;338;339983;3460;3601;374;4232;4599;5337;5371;54898;56648;5738;60681;6386;64285;666;667;6890;6891;7301;7345;7494;79669;79993;80055;818;8435;84699;84803;857;8605;8613;89866;90993;91543;9249;92840;9415;966;9743
GO:1990204	oxidoreductase complex	2	93	0.99642	1	2820;4688
GO:0015935	small ribosomal subunit	1	68	0.996779	1	1654
GO:0031301	integral component of organelle membrane	11	268	0.996911	1	10058;11041;1374;2081;5026;55501;664;6890;6891;7494;9215
GO:0031248	protein acetyltransferase complex	2	100	0.997888	1	151050;9767
GO:1902493	acetyltransferase complex	2	100	0.997888	1	151050;9767
GO:0000779	condensed chromosome, centromeric region	2	102	0.998185	1	1051;9985
GO:0000228	nuclear chromosome	26	524	0.998194	1	1045;1051;10891;138151;2296;27022;3005;3662;388610;5371;55506;55766;6256;6604;6672;6772;6934;7068;723790;8204;8507;85456;8626;92797;9314;9985
GO:0005758	mitochondrial intermembrane space	1	75	0.998218	1	87178
GO:0000151	ubiquitin ligase complex	10	262	0.998275	1	113730;114818;114907;162517;26260;2861;4734;51666;60468;8507
GO:0005819	spindle	11	289	0.998935	1	10129;10636;10783;2017;23331;26524;4628;5314;54627;57509;7813
GO:0005654	nucleoplasm	197	2941	0.999037	1	10000;10124;10133;1026;103;1030;10346;10379;10413;1045;1051;10636;10736;10765;10783;10891;10964;10979;11030;11262;114907;115701;116931;129607;138151;138639;140691;147657;148523;151050;151636;152189;152503;153222;153769;1647;1649;1654;169792;170394;1793;1845;1846;2034;2037;2128;2168;221711;2264;2274;22873;22882;2296;23001;23269;23314;23327;2334;23462;23764;2494;25865;25937;26064;26108;26137;2624;2…
GO:0031970	organelle envelope lumen	1	83	0.999095	1	87178
GO:0000781	chromosome, telomeric region	4	162	0.999329	1	5371;55506;6672;85456
GO:0031090	organelle membrane	206	3081	0.99935	1	10040;10058;10079;10133;10188;1040;10410;1047;10493;10736;10755;10981;11031;11041;11046;11277;11328;114879;114880;115361;1183;121227;1261;1374;144165;151742;1543;1545;1555;1601;1604;1654;166012;1735;1889;1917;192683;1956;202915;2081;2128;225;22836;22941;23001;23108;23312;23767;23780;2523;2526;254531;255057;25849;25932;26056;26086;2633;2643;26509;2651;27074;27113;273;2767;2770;2776;2820;283987;286…
GO:0030117	membrane coat	1	87	0.999355	1	1956
GO:0048475	coated membrane	1	87	0.999355	1	1956
GO:0000428	DNA-directed RNA polymerase complex	2	120	0.999542	1	10891;92797
GO:0055029	nuclear DNA-directed RNA polymerase complex	2	120	0.999542	1	10891;92797
GO:0030880	RNA polymerase complex	2	122	0.999608	1	10891;92797
GO:0000777	condensed chromosome kinetochore	1	93	0.999612	1	9985
GO:0016591	DNA-directed RNA polymerase II, holoenzyme	1	97	0.999723	1	10891
GO:0044445	cytosolic part	6	220	0.999759	1	10891;1654;2026;2977;440275;4882
GO:0044428	nuclear part	261	3882	0.99984	1	10000;10124;10133;10202;1026;103;1030;10346;10379;10389;10413;1045;1047;1051;10537;10579;10636;10736;10765;10783;10891;10964;10979;11030;11262;11277;114880;114907;115701;116931;129607;138151;138639;140691;144165;147657;148523;1508;151050;151636;152189;152503;153222;153769;154810;1601;1647;1649;1654;169792;170394;1793;1845;1846;1956;2034;2037;2081;2128;2168;221711;2264;2274;22873;22882;2296;23001;…
GO:0043233	organelle lumen	292	4307	0.999883	1	10000;10082;10124;10133;10157;10202;1026;103;1030;10346;10379;10413;1045;1051;10537;10579;10636;10736;10765;10783;10873;10891;10964;10979;10981;11030;11262;114907;115701;116931;1277;1280;129607;1303;1306;138151;138639;140691;143662;143888;147657;148523;1508;151050;1514;151636;152189;152503;152926;153222;153769;1601;160428;1647;1649;1654;169792;170394;1757;1793;1845;1846;1956;196463;197;2;2034;203…
GO:0043234	protein complex	261	3910	0.99991	1	1000;100423062;10058;10188;1026;10389;10413;1045;1051;10642;10787;10891;10979;1137;113730;1141;114818;114907;115908;116931;123264;1261;127602;1277;1280;129080;1303;1306;138151;144453;147700;151050;154810;1601;1602;162514;162517;1649;1654;170850;1756;1793;1837;1917;192683;1956;196883;199223;2017;2026;2034;2037;2059;2065;2081;213;2192;2243;2244;22873;22941;23001;23022;23129;2321;23233;23258;23269;2…
GO:0031967	organelle envelope	57	1086	0.999924	1	10058;10202;1047;10493;10736;10981;11262;11277;114880;1374;144165;1654;1956;2081;2128;23001;23108;256979;26056;2643;26509;27113;2776;2820;29103;339983;3429;3601;4086;4599;4600;5026;5058;51522;5366;5371;54996;5590;56648;6507;664;6652;666;667;6714;727851;7301;7779;80303;8555;8605;87178;8936;9123;91543;9805;9961
GO:0031975	envelope	57	1090	0.999934	1	10058;10202;1047;10493;10736;10981;11262;11277;114880;1374;144165;1654;1956;2081;2128;23001;23108;256979;26056;2643;26509;27113;2776;2820;29103;339983;3429;3601;4086;4599;4600;5026;5058;51522;5366;5371;54996;5590;56648;6507;664;6652;666;667;6714;727851;7301;7779;80303;8555;8605;87178;8936;9123;91543;9805;9961
GO:0005681	spliceosomal complex	3	172	0.999937	1	103;55760;92797
GO:0044455	mitochondrial membrane part	3	173	0.999942	1	10058;1374;664
GO:0000775	chromosome, centromeric region	3	174	0.999946	1	1051;5314;9985
GO:0031974	membrane-enclosed lumen	293	4362	0.99995	1	10000;10082;10124;10133;10157;10202;1026;103;1030;10346;10379;10413;1045;1051;10537;10579;10636;10736;10765;10783;10873;10891;10964;10979;10981;11030;11262;114907;115701;116931;1277;1280;129607;1303;1306;138151;138639;140691;143662;143888;147657;148523;1508;151050;1514;151636;152189;152503;152926;153222;153769;1601;160428;1647;1649;1654;169792;170394;1757;1793;1845;1846;1956;196463;197;2;2034;203…
GO:0044422	organelle part	591	8190	0.999956	1	1000;10000;10040;10058;10079;10082;10124;10129;10133;10157;10188;10202;10253;1026;103;1030;10346;10379;10389;10395;1040;10410;10413;1045;1047;10493;1051;10529;10537;10579;10636;10736;10755;10763;10765;10769;10783;10873;10891;10964;10979;10981;11030;11031;11041;11043;11046;11262;11277;11328;11346;114879;114880;114907;115361;115701;116931;117177;1183;121227;1261;127602;1277;1280;129607;130271;1303;…
GO:0000776	kinetochore	1	120	0.999961	1	9985
GO:0005840	ribosome	5	226	0.999961	1	10891;1654;440275;5610;83694
GO:0031981	nuclear lumen	227	3512	0.999974	1	10000;10124;10133;1026;103;1030;10346;10379;10413;1045;1051;10537;10579;10636;10736;10765;10783;10891;10964;10979;11030;11262;114907;115701;116931;129607;138151;138639;140691;147657;148523;1508;151050;151636;152189;152503;153222;153769;1601;1647;1649;1654;169792;170394;1793;1845;1846;2034;2037;2128;2168;221711;2264;2274;22873;22882;2296;23001;23269;23314;23327;2334;23462;23764;2494;25865;25932;25…
GO:0044451	nucleoplasm part	31	710	0.999978	1	10346;10636;10783;10891;11262;116931;138151;140691;148523;151050;153222;1654;2034;23001;23269;23314;2334;28996;3669;5371;55506;56892;58476;6239;6297;6299;6672;6934;8204;9063;9767
GO:0044446	intracellular organelle part	569	7983	0.999988	1	1000;10000;10040;10058;10079;10082;10124;10129;10133;10157;10188;10202;10253;1026;103;1030;10346;10379;10389;10395;1040;10410;10413;1045;1047;10493;1051;10529;10537;10579;10636;10736;10763;10765;10769;10783;10873;10891;10964;10979;10981;11030;11031;11041;11043;11046;11262;11277;11328;11346;114879;114880;114907;115361;115701;116931;117177;1183;121227;127602;1277;1280;129607;130271;1303;1306;1374;1…
GO:0000793	condensed chromosome	3	196	0.99999	1	1045;1051;9985
GO:0098798	mitochondrial protein complex	1	136	0.99999	1	87178
GO:0005730	nucleolus	38	852	0.999993	1	10124;103;10537;10579;11262;1508;1601;26010;26260;27063;283;3162;3169;3431;3669;3875;388403;4133;440515;467;4688;5359;5371;56892;6239;6672;6772;7088;80325;80854;8204;83719;84875;8507;8555;8638;9564;9891
GO:0098687	chromosomal region	8	330	0.999997	1	1051;5314;5371;55506;6299;6672;85456;9985
GO:0005759	mitochondrial matrix	12	412	0.999997	1	10157;10202;10873;152926;160428;1757;205;23424;27165;4942;5091;763
GO:0070013	intracellular organelle lumen	272	4233	0.999998	1	10000;10082;10124;10133;10157;10202;1026;103;1030;10346;10379;10413;1045;1051;10537;10579;10636;10736;10765;10783;10873;10891;10964;10979;10981;11030;11262;114907;115701;116931;1277;1280;129607;1303;1306;138151;138639;140691;143662;143888;147657;148523;1508;151050;1514;151636;152189;152503;152926;153222;153769;1601;160428;1647;1649;1654;169792;170394;1757;1793;1845;1846;196463;2034;2037;205;2128;…
GO:0044391	ribosomal subunit	1	163	0.999999	1	1654
GO:0044427	chromosomal part	31	780	0.999999	1	1051;10769;10891;138151;2296;27022;3005;3662;388610;4734;5314;5371;55506;55766;57597;6256;6299;6604;6672;6772;6934;7068;723790;8204;84944;8507;85456;8626;92797;9314;9985
GO:0031966	mitochondrial membrane	22	652	1	1	10058;10493;10981;1374;1654;26056;27113;2820;29103;339983;3429;51522;5366;54996;6507;664;6652;666;6714;80303;8936;91543
GO:0005739	mitochondrion	82	1634	1	1	10058;10157;10202;10493;10873;10891;10981;11074;11262;113675;129607;1374;1508;152926;1543;1545;160428;1654;1757;205;2081;23022;23424;23576;23764;2537;253827;25932;26056;26064;27113;27165;2747;2820;284119;286097;29103;339983;3429;3437;4041;4199;4628;4938;4939;4942;5091;51056;51522;5366;54739;5493;54996;55638;55760;5581;57509;5860;64065;6507;664;6652;666;6714;6890;7067;763;7755;79611;79746;80303;83…
GO:0032991	macromolecular complex	291	4592	1	1	1000;100423062;10058;10188;1026;103;10389;10413;1045;1051;10642;10769;10787;10891;10979;1137;113730;1141;114818;114907;115908;116931;123264;1261;127602;1277;1280;129080;1303;1306;132864;138151;144453;147700;151050;154810;1601;1602;162514;162517;1649;1654;170850;1756;1793;1837;1917;192683;1956;196883;199223;2017;2026;2034;2037;2059;2065;2081;213;2192;2243;2244;22873;22941;2296;23001;23022;23129;23…
GO:1990234	transferase complex	24	703	1	1	1026;10891;113730;114818;114907;151050;1601;162517;2081;23269;26260;2861;3226;3667;4734;51422;51666;55506;5563;60468;8507;90;92797;9767
GO:0005740	mitochondrial envelope	23	691	1	1	10058;10493;10981;1374;1654;26056;27113;2820;29103;339983;3429;51522;5366;54996;6507;664;6652;666;6714;80303;87178;8936;91543
GO:0005694	chromosome	33	881	1	1	1045;1051;10769;10891;138151;2296;27022;3005;3662;388610;4734;5314;5371;55506;55766;57597;6256;6299;6604;6672;6772;6934;7068;723790;80854;8204;84944;8507;85456;8626;92797;9314;9985
GO:1902494	catalytic complex	42	1038	1	1	10058;1026;10891;113730;114818;114907;127602;138151;151050;1601;162517;2026;2081;23269;23314;26260;2770;2786;2788;2820;2861;3226;3667;4688;4734;51422;51666;55506;55567;5563;55970;60468;6297;6299;8204;8507;85407;8632;8701;90;92797;9767
GO:0019866	organelle inner membrane	13	525	1	1	10058;1374;2081;2820;29103;3429;4086;5026;54996;6507;6714;80303;91543
GO:0044429	mitochondrial part	35	953	1	1	10058;10157;10202;10493;10873;10981;1374;152926;160428;1654;1757;205;23424;26056;27113;27165;2820;29103;339983;3429;4942;5091;51522;5366;54996;6507;664;6652;666;6714;763;80303;87178;8936;91543
GO:0030529	intracellular ribonucleoprotein complex	21	722	1	1	103;10642;10891;132864;1654;23424;4082;440275;55323;55760;5610;57060;64506;83694;84206;84944;84962;8531;85363;92797;9961
GO:1990904	ribonucleoprotein complex	21	722	1	1	103;10642;10891;132864;1654;23424;4082;440275;55323;55760;5610;57060;64506;83694;84206;84944;84962;8531;85363;92797;9961
GO:0005743	mitochondrial inner membrane	9	470	1	1	10058;1374;2820;29103;54996;6507;6714;80303;91543
GO:0005575	cellular_component	1445	17890	1	1	1000;10000;10003;10007;100128553;100129842;100142659;10019;10021;10040;100423062;10044;100506658;10058;10076;10079;10082;10117;10124;10129;10133;10144;10157;10172;10184;10188;10202;10235;10243;10253;1026;102724862;103;1030;10346;10371;10379;10389;10395;1040;10410;10413;10435;1045;1047;10475;10486;10493;10497;1051;10516;10529;10537;10561;10570;10579;10586;10636;10642;10643;10644;10673;10723;10736;…

## Sheet: F
GO ID	Description	out (1391)	All (16780)	pvalue	qvalue	Genes
GO:0005102	receptor binding	195	1478	1.35456e-11	2.14969e-08	100423062;10188;10371;10435;1051;10516;10579;10673;10755;10886;10891;11009;112;115908;133;1500;151176;152189;152831;182;183;1890;1901;1903;1944;1945;1946;1948;2;2069;2147;2150;2191;2192;2243;2244;2247;2274;22941;23529;23767;23780;255738;2565;25759;25805;26291;2668;2674;27018;27237;27289;27344;2767;2770;2776;282618;283;284;285;285489;2887;2920;2921;29948;3084;3172;335;336;338;3440;3441;3444;3446;3…
GO:0005085	guanyl-nucleotide exchange factor activity	58	303	1.25729e-09	9.9766e-07	10044;10235;117177;152831;153020;160518;1793;1956;2065;2069;221002;2247;2264;23258;25759;25780;259173;26030;2668;2674;27237;273;284;3084;3667;3815;4254;440073;51332;5154;5155;54874;55103;55160;55188;55701;57221;5747;57480;57572;5866;613;64283;64787;6712;6764;7204;7984;818;81846;8412;85440;8660;89846;9693;9828;9922;9965
GO:0098772	molecular function regulator	174	1359	2.12031e-09	1.12165e-06	10040;10044;10129;10144;10188;10235;10253;1026;102724862;1030;10395;10435;10636;11135;116987;117177;125058;128239;132864;143872;149708;152831;153020;153769;160518;1793;1827;183;1946;1956;197;1992;2;2065;2069;2192;221002;2247;2264;23108;23158;23232;23258;23327;23329;23542;23677;23767;255738;256394;25759;25780;259173;26030;26086;26577;2668;2674;27018;27075;27094;2719;27237;273;27344;2776;284;3053;3…
GO:0001071	nucleic acid binding transcription factor activity	156	1199	5.32856e-09	1.69128e-06	10172;10346;10379;10389;1045;1051;10736;10765;10780;10795;11107;11262;11281;115560;116071;117608;122953;138151;147657;147949;148268;152687;153222;1602;162967;1649;168620;1746;1827;1999;200350;2034;2128;22835;22882;2296;23269;23361;23462;23764;2494;26137;2624;2626;2627;27022;284307;284370;284371;284406;28999;29841;3131;3169;3170;3171;3172;3174;3222;3229;3235;3280;3397;353088;3662;3665;388566;40071…
GO:0003700	transcription factor activity, sequence-specific DNA binding	156	1199	5.32856e-09	1.69128e-06	10172;10346;10379;10389;1045;1051;10736;10765;10780;10795;11107;11262;11281;115560;116071;117608;122953;138151;147657;147949;148268;152687;153222;1602;162967;1649;168620;1746;1827;1999;200350;2034;2128;22835;22882;2296;23269;23361;23462;23764;2494;26137;2624;2626;2627;27022;284307;284370;284371;284406;28999;29841;3131;3169;3170;3171;3172;3174;3222;3229;3235;3280;3397;353088;3662;3665;388566;40071…
GO:0005088	Ras guanyl-nucleotide exchange factor activity	46	228	1.19734e-08	3.16696e-06	117177;152831;153020;160518;1793;1956;2065;2069;221002;2247;2264;23258;25759;25780;259173;26030;2668;2674;27237;284;3084;3667;3815;4254;51332;5154;5155;55160;55701;5747;57480;5866;613;64283;64787;6712;6764;7204;7984;818;81846;8660;89846;9693;9828;9965
GO:0003779	actin binding	66	393	2.32897e-08	5.2801e-06	10486;10529;10755;10810;11346;114793;1234;126353;1266;130271;1627;171024;1756;1956;2037;2059;2275;22837;23012;23022;2318;23242;26260;2633;2638;283;283431;4082;4130;4430;4625;4628;5074;50853;51332;51361;5357;5358;55740;55742;5581;55971;56907;5747;57530;57553;57619;57698;60312;64787;65108;6624;6640;667;6712;7135;7145;79778;800;84962;8507;87;89;8936;91624;92154
GO:0005132	type I interferon receptor binding	10	17	1.67965e-07	3.33201e-05	3440;3441;3444;3446;3447;3449;3451;3452;3456;3467
GO:0008092	cytoskeletal protein binding	110	819	2.32593e-07	4.10139e-05	10486;10529;10570;10636;10755;10783;10810;10891;11043;11346;114793;1234;126353;1266;128239;130271;147700;1627;171024;1756;1956;2037;2059;2170;2275;22837;22924;23012;23022;2318;23242;23336;23542;257019;26056;26260;2633;2638;27063;283;283431;287;288;348;3800;3801;4082;4130;4131;4133;4430;4625;4628;4868;4897;5074;50853;51332;51361;5357;5358;54566;54627;5468;54751;55243;55614;55638;55740;55742;5581;5…
GO:0005488	binding	1230	14081	4.28975e-07	6.80783e-05	1000;10000;10003;10007;100129842;100130827;10019;10021;10040;100423062;10044;100506658;10058;10076;10079;10082;10124;10133;10172;10188;10202;10235;10243;10253;1026;103;1030;10346;10371;10379;10389;10395;10410;10413;10435;1045;1047;10475;10486;10493;10497;1051;10516;10529;10537;10570;10579;10586;10636;10642;10643;10644;10673;10723;10736;10755;10763;10765;10769;10780;10783;10787;10795;10810;10826;1…
GO:0005125	cytokine activity	40	220	1.7967e-06	0.000259215	10673;11009;152189;2247;23529;282618;2920;2921;3084;3440;3441;3444;3446;3447;3449;3451;3452;3456;3458;3467;3576;3586;3592;3606;3627;374;3976;4254;58191;6374;6387;6398;650;652;6672;7042;7422;83729;8743;9518
GO:0005126	cytokine receptor binding	46	271	2.27862e-06	0.000286558	10673;1946;23529;25805;27018;282618;2920;2921;3440;3441;3444;3446;3447;3449;3451;3452;3456;3458;3467;3556;3570;3572;3576;3586;3592;3627;3976;3977;4091;4254;4615;58191;627;6374;6386;6387;64114;650;652;6772;7042;7205;7422;83729;8743;9518
GO:0005515	protein binding	963	10672	2.34735e-06	0.000286558	1000;10000;10007;10019;10021;10040;100423062;10044;100506658;10076;10082;10124;10133;10172;10188;10202;10243;10253;1026;103;1030;10346;10371;10379;10395;10410;10413;10435;1047;10475;10486;10497;1051;10516;10529;10537;10570;10579;10586;10636;10642;10643;10644;10673;10723;10736;10755;10763;10765;10769;10783;10787;10795;10810;10886;10891;10924;10979;10981;11009;11030;11043;11074;11094;11099;11107;11…
GO:0030674	protein binding, bridging	31	156	3.89197e-06	0.000441182	10044;10133;10346;117854;1601;1832;2059;2243;2244;23286;23767;2549;287;288;2887;3667;54875;55971;6386;6461;6624;6714;6804;7373;8471;84941;85363;857;858;9414;9846
GO:0060090	binding, bridging	33	173	4.87724e-06	0.000516011	10019;10044;10133;10346;117854;1601;1832;2059;2243;2244;23286;23542;23767;2549;287;288;2887;3667;54875;55971;6386;6461;6624;6714;6804;7373;8471;84941;85363;857;858;9414;9846
GO:0098632	protein binding involved in cell-cell adhesion	7	11	6.49079e-06	0.000643805	1824;1829;1832;3728;4072;4897;5318
GO:0008083	growth factor activity	30	160	1.83504e-05	0.00171307	182;183;1890;2069;2147;2247;23529;26291;2668;29948;3084;3481;3586;3592;374;3976;4254;5154;5155;56034;627;6387;650;652;7042;7422;7425;83729;9518;9965
GO:0086080	protein binding involved in heterotypic cell-cell adhesion	6	9	2.16625e-05	0.00181469	1824;1829;1832;3728;4897;5318
GO:0086083	cell adhesive protein binding involved in bundle of His cell-Purkinje myocyte communication	5	6	2.1726e-05	0.00181469	1824;1829;1832;3728;5318
GO:0042802	identical protein binding	140	1210	2.50331e-05	0.00182165	10021;10133;10188;1051;10516;10755;11043;11277;1277;1280;130271;135;1366;137075;1374;138151;151176;154810;1612;1649;168620;1827;1889;1956;2065;2081;213;2191;2192;225;2274;22866;22882;23586;23677;23767;25801;259173;2593;25937;2633;26353;2643;2668;27324;283;285704;29970;3162;3172;3280;335;336;3397;3437;348;3480;349149;3512;355;3570;3572;3656;3728;3815;4040;4055;4069;4086;4091;43;440;4615;4625;467;4…
GO:0030695	GTPase regulator activity	47	305	2.50747e-05	0.00182165	10144;10188;102724862;10395;10435;10636;11135;116987;125058;128239;132864;143872;1793;2;23108;23158;23232;23329;23677;25780;259173;26086;2776;394;4952;54206;55188;55635;57522;57568;5909;613;7813;80728;8313;83478;84144;85360;8601;8853;9353;9411;94134;9462;9693;9712;9743
GO:0032403	protein complex binding	113	935	2.52529e-05	0.00182165	1000;1026;10516;10529;10537;10636;10736;10763;10769;10787;10981;11043;11277;1266;147700;1508;1514;167691;1690;1903;1956;196883;2191;2192;22924;2318;23336;23542;26577;2767;2770;2776;283431;285489;2887;3397;3440;3441;3444;3446;3447;3449;3451;3452;3456;3467;3480;3481;3491;3512;355;3667;3800;3801;3856;3880;3913;4072;4082;4130;4131;4133;43;4322;4430;4628;4811;5058;51332;51361;51429;5154;5155;5167;5318…
GO:0008047	enzyme activator activity	65	477	4.54681e-05	0.00311019	10040;10144;10253;1026;102724862;10395;10435;10636;11135;116987;125058;128239;143872;1793;183;1946;2;2065;2192;23108;23158;23232;23329;23542;25780;259173;26577;27018;2776;3084;335;336;341;348;3481;3486;394;4324;4952;51422;5155;54206;55188;55635;5581;57522;57568;5909;613;650;7813;80728;8313;83478;84144;85360;857;8601;8853;9411;94134;9462;9693;9712;9743
GO:0001730	2'-5'-oligoadenylate synthetase activity	4	4	4.7035e-05	0.00311019	4938;4939;4940;8638
GO:0017016	Ras GTPase binding	40	254	6.00674e-05	0.00381308	10133;10435;10787;11135;114793;125058;128239;202151;2059;22836;23086;23158;23232;23258;23312;23329;23677;25780;26056;27237;4301;4688;4952;55614;57522;57553;5909;727851;7813;79778;83871;8531;85440;857;8936;94122;9501;9578;9712;9853
GO:0043167	ion binding	572	6094	6.30079e-05	0.00384591	1000;10000;10003;100129842;100130827;10021;10058;10079;10082;10124;10172;10188;10235;10243;1026;103;10346;1047;10475;10493;10497;10516;10765;10769;10780;10783;10795;10826;10873;10924;10964;10979;10981;11031;11041;11043;11074;11107;112;11262;11277;1131;11328;113675;1137;113835;1141;114112;114879;114884;115;115361;115560;115701;116987;117608;117854;1183;121355;123041;126070;1261;126567;127602;1277;…
GO:0008289	lipid binding	83	657	6.84039e-05	0.00402063	10235;10395;10497;10979;114879;114880;114884;116987;126567;1604;1645;1646;1901;1903;213;2168;2170;221749;23001;23174;23780;2494;25780;2638;26509;273;27445;285489;28966;306;3172;335;336;338;341;348;3512;388323;3990;399979;4082;4430;4547;5104;51429;5205;5333;5337;54477;5468;54874;54877;55614;558;56288;5727;57664;58488;59338;5950;6712;6718;718;7421;7984;80830;80833;81846;8435;8542;857;8605;8895;923;…
GO:0000981	RNA polymerase II transcription factor activity, sequence-specific DNA binding	80	629	7.34872e-05	0.00410268	1045;1051;10736;11107;116071;122953;138151;1602;1649;168620;1746;1999;200350;2034;2296;23462;23764;2494;26137;2624;2626;2627;27022;28999;29841;3169;3170;3171;3172;3174;3229;3235;3280;3662;3665;4086;4212;4487;467;4784;4861;51513;51804;5325;5359;5468;5629;5915;59348;60468;6256;6299;65982;6615;6662;6666;668;6772;688;6909;6926;6927;7003;7067;7068;7101;7421;7494;7545;79365;8092;8462;84699;8531;8626;90…
GO:0031267	small GTPase binding	42	274	7.49702e-05	0.00410268	10133;10435;10787;11135;114793;125058;128239;202151;2059;22836;23086;23158;23232;23258;23312;23329;23677;25780;26056;27237;4301;4688;4952;54206;55614;57522;57553;5909;727851;7813;79778;83871;8531;85440;857;8936;89846;94122;9501;9578;9712;9853
GO:0044877	macromolecular complex binding	155	1399	8.61533e-05	0.00455751	1000;1026;10413;1051;10516;10529;10537;10636;10736;10763;10769;10787;10891;10981;11043;11277;117608;122953;1266;132864;147700;1508;1514;1654;167691;1690;1746;1903;1956;196883;2168;2191;2192;22924;2318;23314;23336;23542;23780;2494;255738;2624;2626;2627;26471;26577;27324;2767;2770;2776;283431;285489;2887;29841;3005;3229;335;336;3397;3440;3441;3444;3446;3447;3449;3451;3452;3456;3467;348;3480;3481;34…
GO:0042803	protein homodimerization activity	89	722	9.19592e-05	0.00470772	1051;10516;10755;11043;11277;138151;151176;1649;168620;1889;2065;2081;2191;225;22882;23767;25801;2593;25937;2643;2668;27324;283;3162;3172;3280;336;3397;348;349149;3512;3570;3572;3656;3728;3815;4040;4086;43;440;4625;467;51429;5154;5155;5167;5345;5371;56034;5648;56667;57228;5817;5860;5909;5973;634;6386;652;664;666;667;6672;6772;684;6890;6927;7042;7067;7422;7494;79365;80823;8092;818;81846;8322;84699…
GO:0005096	GTPase activator activity	42	277	9.63305e-05	0.00477739	10144;102724862;10395;10435;10636;11135;116987;125058;128239;143872;1793;2;23108;23158;23232;23329;25780;259173;2776;394;4952;54206;55188;55635;57522;57568;5909;613;7813;80728;8313;83478;84144;85360;8601;8853;9411;94134;9462;9693;9712;9743
GO:0044212	transcription regulatory region DNA binding	98	814	0.000101161	0.00481082	100129842;10172;10379;10413;1045;1051;10736;11107;113835;116071;122953;138151;147657;147949;148268;148523;163227;1647;1649;168620;1746;1999;2296;2494;255403;2624;2626;2627;27022;27324;284307;28999;29841;3169;3170;3171;3172;3235;3280;3662;3665;389058;4086;4091;4212;440515;4487;467;51513;51804;5325;5468;55205;55506;55893;5629;57116;57597;5915;59348;60468;6239;6256;6297;6299;65251;6615;6662;6666;668…
GO:0019900	kinase binding	77	606	0.000103067	0.00481082	1000;10040;10253;1030;10346;1051;10636;10723;10783;112;117854;133396;1500;1832;1845;1917;23286;23328;23542;25759;25780;2626;2627;27237;284;285;285489;287;29984;3084;355;3667;3685;3728;4082;4086;4753;5058;5074;51422;5208;5318;54206;54875;55450;5590;5747;57761;5784;59;634;6385;6615;6662;6672;6714;6804;6934;7205;7494;784;7855;79370;80014;8313;85363;85417;857;858;8601;8651;8660;8895;9564;9846;9892;99…
GO:0000975	regulatory region DNA binding	98	817	0.000116073	0.00526306	100129842;10172;10379;10413;1045;1051;10736;11107;113835;116071;122953;138151;147657;147949;148268;148523;163227;1647;1649;168620;1746;1999;2296;2494;255403;2624;2626;2627;27022;27324;284307;28999;29841;3169;3170;3171;3172;3235;3280;3662;3665;389058;4086;4091;4212;440515;4487;467;51513;51804;5325;5468;55205;55506;55893;5629;57116;57597;5915;59348;60468;6239;6256;6297;6299;65251;6615;6662;6666;668…
GO:0001067	regulatory region nucleic acid binding	98	818	0.000121476	0.00533552	100129842;10172;10379;10413;1045;1051;10736;11107;113835;116071;122953;138151;147657;147949;148268;148523;163227;1647;1649;168620;1746;1999;2296;2494;255403;2624;2626;2627;27022;27324;284307;28999;29841;3169;3170;3171;3172;3235;3280;3662;3665;389058;4086;4091;4212;440515;4487;467;51513;51804;5325;5468;55205;55506;55893;5629;57116;57597;5915;59348;60468;6239;6256;6297;6299;65251;6615;6662;6666;668…
GO:0046934	phosphatidylinositol-4,5-bisphosphate 3-kinase activity	15	62	0.000124395	0.00533552	152831;1956;2065;2069;2247;2264;2549;3084;3667;3815;4254;5154;5155;8660;9965
GO:0030234	enzyme regulator activity	112	965	0.000147237	0.00614909	10040;10129;10144;10188;10253;1026;102724862;1030;10395;10435;10636;11135;116987;125058;128239;132864;143872;149708;153769;1793;1827;183;1946;1956;197;1992;2;2065;2192;23108;23158;23232;23329;23542;23677;23767;256394;25780;259173;26086;26577;27018;2719;27344;2776;3053;306;3084;335;336;341;348;3481;3486;349667;3627;3698;3827;394;4040;4324;462;4952;5104;51422;5155;5265;5267;5270;5271;5345;54206;550…
GO:0019838	growth factor binding	23	123	0.000174231	0.00697862	1277;1280;152831;2;2065;2264;2321;3480;3486;3491;3570;3572;3685;3977;5154;5155;53834;6386;64285;8828;90;93;94031
GO:0071936	coreceptor activity involved in Wnt signaling pathway	5	8	0.000175895	0.00697862	10082;2239;4040;4041;5754
GO:0000976	transcription regulatory region sequence-specific DNA binding	81	658	0.000196981	0.00762459	100129842;10172;10413;1045;1051;10736;11107;113835;116071;122953;138151;147657;147949;148268;148523;163227;1649;168620;1746;1999;2296;2494;255403;2624;2626;2627;27022;284307;29841;3170;3172;3235;3662;3665;389058;4086;4091;4212;440515;4487;467;51513;51804;5325;5468;55506;55893;5629;57116;57597;5915;59348;60468;6239;6256;6299;6615;6662;6666;668;6772;688;6909;6926;6934;7067;7494;7545;7639;79365;8092…
GO:0051020	GTPase binding	43	296	0.000212692	0.00803672	10133;10435;10787;11135;114793;125058;128239;202151;2059;22836;23086;23158;23232;23258;23312;23329;23677;25780;26056;27237;4301;4688;4952;54206;55614;57522;57553;5909;664;727851;7813;79778;83871;8531;85440;857;8936;89846;94122;9501;9578;9712;9853
GO:0052813	phosphatidylinositol bisphosphate kinase activity	15	65	0.000218953	0.00808088	152831;1956;2065;2069;2247;2264;2549;3084;3667;3815;4254;5154;5155;8660;9965
GO:0098631	protein binding involved in cell adhesion	7	17	0.000244913	0.00878005	1824;1829;1832;3728;4072;4897;5318
GO:0060589	nucleoside-triphosphatase regulator activity	47	335	0.000253012	0.00878005	10144;10188;102724862;10395;10435;10636;11135;116987;125058;128239;132864;143872;1793;2;23108;23158;23232;23329;23677;25780;259173;26086;2776;394;4952;54206;55188;55635;57522;57568;5909;613;7813;80728;8313;83478;84144;85360;8601;8853;9353;9411;94134;9462;9693;9712;9743
GO:0004867	serine-type endopeptidase inhibitor activity	19	95	0.000254494	0.00878005	149708;183;1992;2;256394;27344;3053;3698;462;5104;5265;5267;5270;5271;5345;6690;6692;7035;710
GO:0019199	transmembrane receptor protein kinase activity	17	81	0.000291051	0.00976816	1944;1945;1956;2264;2321;285220;3480;3815;4233;53834;558;658;7301;780;8828;90;93
GO:0000982	transcription factor activity, RNA polymerase II core promoter proximal region sequence-specific binding	46	328	0.000295445	0.00976816	1051;10736;11107;116071;122953;138151;1602;1649;1999;2034;2494;26137;2624;28999;29841;3169;3172;3229;3280;3662;3665;4086;4212;4487;467;51804;5359;5629;6299;6615;6662;6666;668;688;6909;6926;6927;7003;7101;7545;79365;8626;90993;9314;93986;9480
GO:0019901	protein kinase binding	68	540	0.000332538	0.0107701	1000;10040;10253;1030;10346;10636;10723;10783;112;117854;133396;1500;1832;1845;1917;23328;23542;25759;2626;2627;27237;284;285;285489;287;29984;3084;3667;3685;3728;4082;4086;4753;5058;5074;51422;5208;5318;54206;54875;55450;5590;5747;57761;5784;59;634;6385;6662;6714;6934;7494;784;7855;79370;8313;85363;85417;857;858;8601;8651;8660;8895;9564;9846;9892;9961
GO:0000977	RNA polymerase II regulatory region sequence-specific DNA binding	72	580	0.000343475	0.0109019	100129842;10172;10413;1045;1051;10736;11107;113835;116071;122953;138151;147657;147949;148268;163227;1649;168620;1746;1999;2296;2494;255403;2624;2626;2627;27022;284307;29841;3170;3172;3235;3662;3665;389058;4086;4091;4212;440515;4487;467;51513;51804;5325;55506;55893;57116;5915;59348;60468;6239;6256;6299;6615;668;6772;688;6909;6926;6934;7494;7545;7639;79365;8092;84166;84699;8531;90233;90649;93986;94…
GO:0070851	growth factor receptor binding	23	129	0.000359297	0.0111805	10188;152831;1890;2069;2247;23767;26291;3556;3570;3572;3586;3592;374;5154;5155;5359;56034;6386;6714;7205;7422;7525;9965
GO:0043169	cation binding	401	4194	0.000372957	0.0113824	1000;10003;100129842;10079;10172;10188;10235;10243;1026;103;10346;1047;10475;10493;10497;10516;10765;10780;10783;10795;10826;10873;10924;11041;11043;11074;11107;112;11262;11277;1131;11328;1137;113835;1141;115;115560;116987;117608;117854;121355;123041;126070;126567;1277;1280;133584;1361;140685;140691;144165;147657;147837;147948;147949;148254;148266;148268;148932;151636;151742;152687;152926;153769;…
GO:0001012	RNA polymerase II regulatory region DNA binding	72	583	0.00039916	0.0119522	100129842;10172;10413;1045;1051;10736;11107;113835;116071;122953;138151;147657;147949;148268;163227;1649;168620;1746;1999;2296;2494;255403;2624;2626;2627;27022;284307;29841;3170;3172;3235;3662;3665;389058;4086;4091;4212;440515;4487;467;51513;51804;5325;55506;55893;57116;5915;59348;60468;6239;6256;6299;6615;668;6772;688;6909;6926;6934;7494;7545;7639;79365;8092;84166;84699;8531;90233;90649;93986;94…
GO:0019899	enzyme binding	182	1738	0.0004177	0.0122758	1000;10040;10133;10253;1026;1030;10346;10435;1051;10636;10723;10783;10787;10891;11135;112;114793;117854;125058;128239;133396;135;138151;1500;153769;1543;1756;1832;1845;1917;1956;2;202151;2034;2059;2081;213;2191;22836;23086;23158;23232;23258;23286;23312;23328;23329;23542;23677;25759;25780;26056;2626;2627;2633;27063;27113;27237;284;285;285489;2861;287;29984;3084;3162;3280;3310;335;338;338785;355;35…
GO:1901681	sulfur compound binding	35	234	0.000459566	0.0132606	10082;202915;2239;2247;2264;26577;2719;283;3053;3172;338;348;3491;3627;3827;3990;462;4753;5091;5104;51363;5167;5270;53834;55501;5727;5792;652;7422;7448;8435;875;8828;89797;9353
GO:0071813	lipoprotein particle binding	8	24	0.000480809	0.0133867	23780;255738;335;336;348;3990;7436;81035
GO:0071814	protein-lipid complex binding	8	24	0.000480809	0.0133867	23780;255738;335;336;348;3990;7436;81035
GO:1990837	sequence-specific double-stranded DNA binding	82	688	0.000503315	0.0135052	100129842;10172;10413;1045;1051;10736;11107;113835;116071;122953;138151;147657;147949;148268;148523;163227;1649;168620;1746;1999;2296;23462;2494;255403;2624;2626;2627;27022;284307;29841;3170;3172;3235;3662;3665;389058;4086;4091;4212;440515;4487;467;51513;51804;5325;5468;55506;55893;5629;57116;57597;5915;59348;60468;6239;6256;6299;6615;6662;6666;668;6772;688;6909;6926;6934;7067;7494;7545;7639;7936…
GO:0005319	lipid transporter activity	20	108	0.000512732	0.0135052	10079;114879;2168;2170;225;335;336;338;348;388323;4547;5205;5359;57088;58488;5950;634;63982;6579;80833
GO:0035004	phosphatidylinositol 3-kinase activity	15	70	0.000514467	0.0135052	152831;1956;2065;2069;2247;2264;2549;3084;3667;3815;4254;5154;5155;8660;9965
GO:0043394	proteoglycan binding	9	30	0.000519102	0.0135052	10082;1508;1514;2239;2719;3990;4811;5792;9353
GO:0060228	phosphatidylcholine-sterol O-acyltransferase activator activity	4	6	0.000615408	0.0157525	335;336;341;348
GO:0004714	transmembrane receptor protein tyrosine kinase activity	14	64	0.000628349	0.0158284	1944;1945;1956;2264;2321;285220;3480;3815;4233;53834;558;7301;780;8828
GO:0045294	alpha-catenin binding	5	10	0.000687028	0.0170361	1000;11187;3728;5318;84962
GO:0005543	phospholipid binding	48	360	0.000702027	0.0171403	10979;114879;114884;116987;126567;2168;221749;23001;23174;2494;26509;273;27445;28966;306;335;336;338;341;348;3512;399979;4082;4430;5104;51429;5205;5333;5337;54477;54877;55614;558;56288;57664;58488;59338;6712;81846;8605;8895;9372;94122;9501;9693;9743;9846;9892
GO:0005518	collagen binding	14	65	0.000740733	0.0178113	1508;1514;1690;26577;4130;43;4322;4811;5058;5154;5155;57211;7373;780
GO:0015026	coreceptor activity	10	38	0.00081286	0.0192539	10082;1234;2239;285704;3547;3685;4040;4041;57007;5754
GO:0003677	DNA binding	247	2483	0.000841164	0.0196313	100129842;10172;103;10379;10389;10413;1045;1051;10736;10765;10780;10795;10891;11107;11262;11277;11281;113835;115560;116071;117608;122953;126070;138151;147657;147837;147948;147949;148203;148254;148266;148268;148523;152687;153222;157848;1602;162963;162967;163051;163059;163227;1647;1649;1654;168620;169792;170958;1746;1827;1956;1999;200350;2034;2128;213;221833;22835;22882;2296;23075;23089;23269;23314…
GO:0038024	cargo receptor activity	14	66	0.000869639	0.019836	1601;29967;3959;4036;4040;433;5167;57007;58191;7436;7448;81035;84171;923
GO:0005158	insulin receptor binding	9	32	0.000874933	0.019836	285489;2887;3480;3481;3667;5167;6714;8471;8660
GO:0003690	double-stranded DNA binding	88	764	0.000944043	0.0211014	100129842;10172;10413;1045;1051;10736;11107;113835;116071;122953;138151;147657;147949;148268;148523;163227;1649;168620;1746;1956;1999;2296;23462;23586;2494;255403;2624;2626;2627;27022;284307;29841;3131;3170;3172;3235;3662;3665;389058;3899;4086;4091;4212;440515;4487;467;51513;51804;5325;5468;55506;55601;55893;5629;57116;57597;5915;59348;60468;6239;6256;6299;6615;6662;6666;668;6772;688;6909;6926;69…
GO:0046872	metal ion binding	389	4106	0.000979074	0.0215804	1000;10003;100129842;10079;10172;10188;10235;10243;1026;103;10346;1047;10475;10493;10497;10516;10765;10780;10783;10795;10826;10873;10924;11041;11043;11074;11107;112;11262;11277;11328;113835;115;115560;116987;117608;117854;121355;123041;126070;126567;1277;1280;133584;1361;140685;140691;144165;147657;147837;147948;147949;148254;148266;148268;148932;151636;151742;152687;152926;153769;1543;1545;15518…
GO:0008201	heparin binding	25	157	0.0011574	0.0251615	202915;2247;2264;26577;283;3053;338;348;3491;3627;3827;3990;462;4753;5104;5270;53834;5727;5792;652;7422;7448;8828;89797;9353
GO:0045236	CXCR chemokine receptor binding	6	16	0.00124173	0.0266302	2920;2921;3576;3627;6374;6387
GO:0034190	apolipoprotein receptor binding	4	7	0.00134153	0.0283868	255738;335;336;3800
GO:0070325	lipoprotein particle receptor binding	7	22	0.00148539	0.0303704	255738;335;336;338;348;4322;5649
GO:0004435	phosphatidylinositol phospholipase C activity	8	28	0.00150724	0.0303704	1131;1230;1234;2151;5330;5333;5334;9651
GO:0001948	glycoprotein binding	18	101	0.00151182	0.0303704	10082;1508;1514;1756;2239;27113;2719;3990;4133;4811;5265;5792;6382;6386;658;6804;7436;9353
GO:0043178	alcohol binding	18	101	0.00151182	0.0303704	114879;114884;2638;335;336;341;348;3512;5104;5334;5581;5727;58488;5950;7220;7421;8435;857
GO:0017048	Rho GTPase binding	15	78	0.0016657	0.0330432	10435;10787;11135;114793;128239;2059;27237;4688;4952;57522;8531;85440;857;8936;9578
GO:0004897	ciliary neurotrophic factor receptor activity	3	4	0.00213298	0.0407835	3570;3572;3977
GO:0005294	neutral L-amino acid secondary active transmembrane transporter activity	3	4	0.00213298	0.0407835	23657;6536;9152
GO:0070326	very-low-density lipoprotein particle receptor binding	3	4	0.00213298	0.0407835	255738;348;5649
GO:0046983	protein dimerization activity	122	1149	0.00238654	0.0450885	1051;10516;10755;11043;11277;1141;122953;123264;138151;151176;1649;168620;1889;1956;2034;2065;2081;2191;225;22882;23269;23462;23529;23767;25801;2593;25937;2643;2668;27324;283;3162;3172;3280;336;3397;3400;348;349149;3512;3570;3572;3592;3656;3728;3780;3815;3977;4040;4086;43;440;4547;4625;467;4861;51332;51429;5154;5155;5167;5345;5371;55506;55766;558;56034;5648;56667;57228;57801;5817;58528;5860;5909;…
GO:0004896	cytokine receptor activity	16	89	0.00246058	0.0459404	1230;1232;1234;133396;2674;3460;3556;3570;3572;3601;3977;50615;57007;7850;84818;8808
GO:0043168	anion binding	258	2658	0.00254175	0.0469041	10000;100130827;10021;10058;10079;10082;10124;10188;10243;10769;10783;10964;10979;10981;11031;112;113675;114112;114879;114884;115;115361;115701;116987;1183;1261;126567;127602;129607;134111;147945;1491;151011;157285;158158;1612;1645;1646;1654;168400;1757;1917;1956;196883;197358;202915;205;2065;2081;213;2168;2170;221079;221749;2239;2247;225;2264;22808;22824;22836;23001;23012;23075;23174;2321;23576;…
GO:0005041	low-density lipoprotein receptor activity	5	13	0.00284084	0.0515704	29967;4036;4040;58191;7436
GO:0043565	sequence-specific DNA binding	111	1037	0.00285961	0.0515704	100129842;10172;10413;1045;1051;10736;10891;11107;113835;116071;122953;138151;147657;147949;148268;148523;153222;157848;163227;1649;168620;1746;1999;200350;2034;2128;2296;23314;23462;23764;2494;255403;2624;2626;2627;27022;284307;29841;3131;3142;3169;3170;3171;3172;3174;3222;3225;3226;3229;3235;3280;3662;3665;389058;4086;4091;4212;440515;4487;467;51513;51804;5325;5468;55205;55506;55893;5629;57116;…
GO:0004629	phospholipase C activity	8	31	0.00306081	0.0539722	1131;1230;1234;2151;5330;5333;5334;9651
GO:0050699	WW domain binding	8	31	0.00306081	0.0539722	10188;51186;55740;79921;8626;90843;9338;9693
GO:0005539	glycosaminoglycan binding	29	205	0.00316849	0.0552571	133584;145864;202915;2247;2264;26577;283;3026;3053;338;348;3491;3512;3627;3827;3990;462;4753;5104;5270;53834;5727;5792;652;7422;7448;8828;89797;9353
GO:0005545	1-phosphatidylinositol binding	6	19	0.00338965	0.0584714	23001;51429;54477;57664;9372;9892
GO:0015175	neutral amino acid transmembrane transporter activity	8	32	0.00378943	0.0639769	10991;120103;23657;347735;56301;6536;8501;9152
GO:0017080	sodium channel regulator activity	8	32	0.00378943	0.0639769	183;23327;255738;4734;5318;55800;5774;6640
GO:0005089	Rho guanyl-nucleotide exchange factor activity	14	77	0.00401484	0.067069	1793;259173;26030;27237;55160;55701;57480;613;64283;64787;7204;7984;89846;9828
GO:0031005	filamin binding	5	14	0.00412011	0.0676151	10529;10570;54751;634;79778
GO:0015179	L-amino acid transmembrane transporter activity	11	54	0.00420691	0.0676151	10991;120103;23657;347735;56301;6507;6536;6542;8501;9056;9152
GO:1990782	protein tyrosine kinase binding	11	54	0.00420691	0.0676151	117854;25759;27237;284;285;3084;3667;5784;634;8895;9846
GO:0032052	bile acid binding	4	9	0.00421795	0.0676151	1645;1646;2168;7421
GO:0004620	phospholipase activity	16	94	0.00432943	0.0687081	10924;11145;1131;1230;1234;2151;3162;3990;51365;5330;5333;5334;5337;5920;8605;9651
GO:0044325	ion channel binding	18	111	0.00439165	0.0690054	23327;23704;255057;287;288;2907;5318;55690;55800;6640;6714;6804;7220;7525;857;87;89;9747
GO:0005127	ciliary neurotrophic factor receptor binding	3	5	0.00500301	0.076344	23529;3572;3977
GO:0005324	long-chain fatty acid transporter activity	3	5	0.00500301	0.076344	2168;2170;225
GO:0019871	sodium channel inhibitor activity	3	5	0.00500301	0.076344	23327;255738;4734
GO:0045499	chemorepellent activity	7	27	0.00536428	0.0810772	10371;1946;23767;3084;335;57556;57715
GO:0097367	carbohydrate derivative binding	216	2222	0.00551937	0.0824258	10000;100130827;10021;10058;10079;10082;10124;10188;10243;10769;10783;10964;10981;11031;112;114879;114884;115;115361;115701;116987;1183;1261;127602;129607;133584;134111;145864;147945;1508;151011;1514;157285;158158;1612;1654;168400;1756;1917;1956;196883;197358;202915;205;2065;2081;221079;2239;2247;225;2264;22808;22824;22836;23012;23075;2321;23586;25865;260425;2633;2643;26524;26577;27113;2719;27289…
GO:0004713	protein tyrosine kinase activity	25	176	0.00555738	0.0824258	10188;157285;1944;1945;1956;2065;2069;2247;2264;2321;285220;3084;3480;3815;4233;53834;558;5610;5747;613;6714;7301;7525;780;8828
GO:0005161	platelet-derived growth factor receptor binding	5	15	0.00576303	0.0846845	1890;5154;5155;56034;7422
GO:0061134	peptidase regulator activity	29	214	0.00587238	0.0847451	149708;183;197;1992;2;2192;256394;26577;27018;2719;27344;3053;3698;3827;462;5104;5265;5267;5270;5271;5345;5973;6690;6692;684;7035;710;718;857
GO:0031210	phosphatidylcholine binding	6	21	0.00587395	0.0847451	335;336;341;3512;5104;58488
GO:0030414	peptidase inhibitor activity	25	177	0.00597658	0.0854489	149708;183;197;1992;2;256394;2719;27344;3053;3698;3827;462;5104;5265;5267;5270;5271;5345;5973;6690;6692;684;7035;710;718
GO:0004866	endopeptidase inhibitor activity	24	168	0.00605568	0.0858068	149708;183;197;1992;2;256394;27344;3053;3698;3827;462;5104;5265;5267;5270;5271;5345;5973;6690;6692;684;7035;710;718
GO:0048027	mRNA 5'-UTR binding	4	10	0.0065719	0.0864949	10642;10643;10644;1654
GO:0001968	fibronectin binding	7	28	0.00664996	0.0864949	1514;2192;3486;3685;4322;6385;7422
GO:0001540	beta-amyloid binding	8	35	0.00679235	0.0864949	114928;23542;335;348;43;7042;7855;81618
GO:0008081	phosphoric diester hydrolase activity	15	90	0.00686709	0.0864949	10924;1131;1230;1234;2151;3162;345557;5151;5167;5330;5333;5334;5337;8654;9651
GO:0030165	PDZ domain binding	15	90	0.00686709	0.0864949	10755;1837;27237;4356;491;55970;59338;6640;80319;8322;8324;83878;85407;9411;9693
GO:0004473	malate dehydrogenase (decarboxylating) (NADP+) activity	2	2	0.00686727	0.0864949	10873;4199
GO:0004915	interleukin-6 receptor activity	2	2	0.00686727	0.0864949	3570;3572
GO:0004923	leukemia inhibitory factor receptor activity	2	2	0.00686727	0.0864949	3572;3977
GO:0005169	neurotrophin TRKB receptor binding	2	2	0.00686727	0.0864949	1946;627
GO:0019981	interleukin-6 binding	2	2	0.00686727	0.0864949	3570;3572
GO:0034189	very-low-density lipoprotein particle binding	2	2	0.00686727	0.0864949	255738;7436
GO:0046980	tapasin binding	2	2	0.00686727	0.0864949	6890;6891
GO:1902271	D3 vitamins binding	2	2	0.00686727	0.0864949	2638;7421
GO:1904928	coreceptor activity involved in canonical Wnt signaling pathway	2	2	0.00686727	0.0864949	4040;4041
GO:0016849	phosphorus-oxygen lyase activity	6	22	0.00751966	0.0928901	112;115;196883;2977;4882;952
GO:0042813	Wnt-activated receptor activity	6	22	0.00751966	0.0928901	4040;4041;7855;8322;8323;8324
GO:0001228	transcriptional activator activity, RNA polymerase II transcription regulatory region sequence-specific binding	39	315	0.00755061	0.0928901	1051;10736;1649;168620;1746;1999;2034;2296;23764;2494;2624;2626;2627;28999;29841;3169;3172;3229;3662;4086;4212;4487;467;51804;5325;5359;6662;6666;668;688;6927;7101;7545;8092;84699;8626;90993;9314;9480
GO:0016298	lipase activity	18	117	0.00765989	0.0935095	10924;11145;1131;1230;1234;2151;313;3162;3990;51365;5330;5333;5334;5337;5920;747;8605;9651
GO:0030228	lipoprotein particle receptor activity	5	16	0.00781816	0.0947132	29967;4036;4040;58191;7436
GO:0005109	frizzled binding	8	36	0.00811226	0.097261	115908;25805;4040;6386;7480;7483;8324;84133
GO:0050840	extracellular matrix binding	10	51	0.00821234	0.097261	3491;3685;4059;43;4811;57211;59277;7422;7448;9353
GO:0050997	quaternary ammonium group binding	10	51	0.00821234	0.097261	1131;1137;1141;335;336;341;3512;43;5104;58488
GO:0019955	cytokine binding	15	92	0.00841457	0.098918	1230;1234;133396;2;2633;3570;3572;3592;3685;3815;3977;57007;8322;8828;90
GO:0004857	enzyme inhibitor activity	45	378	0.0087631	0.101863	10129;10188;10253;1026;1030;132864;149708;153769;183;197;1992;2;23767;256394;2719;27344;3053;306;335;336;341;349667;3698;3827;4040;462;5104;51422;5265;5267;5270;5271;5345;55450;57761;5973;6690;6692;684;7035;710;718;8651;9306;9353
GO:0042578	phosphoric ester hydrolase activity	44	368	0.00879344	0.101863	10076;10924;11099;11156;1131;1230;1234;128853;138639;151742;152926;1845;1846;1850;2070;2151;27124;3162;345557;4907;4952;5151;5167;5208;5330;5333;5334;5337;5507;55313;57460;5774;5784;5792;5794;7179;80055;80824;818;8555;8613;8654;8871;9651
GO:0061135	endopeptidase regulator activity	24	174	0.00929757	0.105408	149708;183;197;1992;2;256394;27344;3053;3698;3827;462;5104;5265;5267;5270;5271;5345;5973;6690;6692;684;7035;710;718
GO:0034481	chondroitin sulfotransferase activity	3	6	0.00939061	0.105408	166012;55501;9469
GO:0050656	3'-phosphoadenosine 5'-phosphosulfate binding	3	6	0.00939061	0.105408	51363;5167;55501
GO:1904929	coreceptor activity involved in Wnt signaling pathway, planar cell polarity pathway	3	6	0.00939061	0.105408	10082;2239;5754
GO:0008146	sulfotransferase activity	10	52	0.00943156	0.105408	166012;27233;51363;55501;6819;8460;90161;9394;9469;9955
GO:0008970	phosphatidylcholine 1-acylhydrolase activity	4	11	0.00965656	0.105689	11145;3990;51365;8605
GO:0019992	diacylglycerol binding	4	11	0.00965656	0.105689	10235;10497;25780;9693
GO:0048407	platelet-derived growth factor binding	4	11	0.00965656	0.105689	1277;1280;5154;5155
GO:0008138	protein tyrosine/serine/threonine phosphatase activity	9	45	0.0104348	0.113425	11156;128853;138639;1845;1846;1850;7179;80824;8555
GO:0004725	protein tyrosine phosphatase activity	16	103	0.0105189	0.113561	10076;11099;11156;128853;138639;1845;1846;1850;2070;5774;5784;5792;5794;7179;80824;8555
GO:0017137	Rab GTPase binding	18	121	0.0107668	0.115452	10133;125058;22836;23086;23158;23232;23258;23312;23329;26056;55614;57553;7813;79778;94122;9501;9712;9853
GO:0050839	cell adhesion molecule binding	25	186	0.0110596	0.117796	10516;11187;1366;1500;1829;1832;1903;2191;2192;2243;2244;288;3491;3728;3913;4072;57228;5817;6386;667;6714;7448;8613;87;89
GO:0015485	cholesterol binding	8	38	0.0113162	0.119726	114879;114884;335;336;348;5727;8435;857
GO:0001085	RNA polymerase II transcription factor binding	16	104	0.0115039	0.120905	2624;2626;2627;27063;28996;3172;3400;3429;55859;6926;6934;7005;7494;79365;8328;9314
GO:0001227	transcriptional repressor activity, RNA polymerase II transcription regulatory region sequence-specific binding	23	168	0.0116863	0.122013	1045;11107;122953;138151;1602;26137;27022;3235;3280;4487;467;51513;5629;59348;60468;6299;6615;6909;6926;7101;79365;8531;93986
GO:0046875	ephrin receptor binding	6	24	0.0117635	0.122013	1944;1945;1946;1948;6386;6714
GO:0017147	Wnt-protein binding	7	31	0.0118785	0.122013	115908;4040;4041;7855;8322;8323;8324
GO:0019904	protein domain specific binding	68	624	0.0119168	0.122013	10040;100506658;10188;10395;10755;1649;1793;1837;2037;22941;23129;2624;27124;27237;3169;3170;3171;3667;394;4036;4356;4615;4734;491;5074;51186;5359;54206;54875;55740;5590;55970;5629;57088;5747;57669;59338;6256;64398;6640;666;6672;6714;6804;6934;7067;79921;80319;8313;8322;8324;83699;83878;83992;85407;8601;8626;8660;8825;90843;9143;92359;9338;9411;9414;9501;9564;9693
GO:0046982	protein heterodimerization activity	53	468	0.0123686	0.125826	1051;11043;1141;122953;123264;1649;1956;2034;2065;22882;23529;25801;336;3592;3656;3780;3977;4086;4547;4625;467;51332;5154;5155;5371;55506;55766;558;58528;5950;6256;6386;650;664;666;6662;6804;6890;6927;7042;7067;723790;7276;7301;7422;7494;79365;8092;8322;84699;857;858;93986
GO:0015171	amino acid transmembrane transporter activity	13	79	0.012626	0.127627	10991;120103;23657;347735;55089;56301;6507;6535;6536;6542;8501;9056;9152
GO:0048365	Rac GTPase binding	8	39	0.0132288	0.132874	10787;2059;4688;4952;57522;85440;857;8936
GO:0043395	heparan sulfate proteoglycan binding	5	18	0.0133471	0.133219	10082;2239;2719;3990;9353
GO:0030546	receptor activator activity	7	32	0.0141435	0.140286	183;1946;3084;3481;5581;7422;7480
GO:0046332	SMAD binding	12	72	0.0147053	0.144952	1601;202151;2626;27063;28996;4086;4091;5371;650;658;8313;90
GO:0003725	double-stranded RNA binding	11	64	0.0153213	0.148384	23586;29974;4938;4939;4940;55601;5610;64135;79132;8638;87
GO:0004908	interleukin-1 receptor activity	3	7	0.0154274	0.148384	3556;7850;8808
GO:0031821	G-protein coupled serotonin receptor binding	3	7	0.0154274	0.148384	2767;2770;2776
GO:0043237	laminin-1 binding	3	7	0.0154274	0.148384	4811;59277;9353
GO:0004879	RNA polymerase II transcription factor activity, ligand-activated sequence-specific DNA binding	9	48	0.0158067	0.149317	2494;3172;3174;5468;5915;6256;7067;7068;7421
GO:0005548	phospholipid transporter activity	9	48	0.0158067	0.149317	10079;114879;335;4547;5205;5359;57088;58488;63982
GO:0098531	transcription factor activity, direct ligand regulated sequence-specific DNA binding	9	48	0.0158067	0.149317	2494;3172;3174;5468;5915;6256;7067;7068;7421
GO:0003714	transcription corepressor activity	28	221	0.0159881	0.150137	10346;10413;1045;10765;1649;22882;25937;27033;27063;284252;28996;29995;3400;4212;467;5074;5629;57326;57761;6672;7068;7088;7639;79365;8092;8204;84962;8531
GO:0004016	adenylate cyclase activity	5	19	0.0169033	0.155962	112;115;196883;2977;4882
GO:0042887	amide transmembrane transporter activity	5	19	0.0169033	0.155962	10991;360;51296;6890;6891
GO:0070064	proline-rich region binding	5	19	0.0169033	0.155962	10413;152503;4734;55971;64762
GO:0033293	monocarboxylic acid binding	11	65	0.017104	0.156902	1645;1646;213;2168;2170;3172;341;5091;5104;5468;7421
GO:0005496	steroid binding	14	91	0.0173667	0.158235	114879;114884;1645;1646;2168;2638;335;336;348;5727;6718;7421;8435;857
GO:0030507	spectrin binding	6	26	0.01746	0.158235	2037;2633;287;288;51332;57662
GO:0005200	structural constituent of cytoskeleton	15	100	0.0175484	0.158235	1756;1832;23336;287;288;347733;3872;3880;50853;5357;54566;5493;6712;7280;84617
GO:0035591	signaling adaptor activity	12	74	0.0180483	0.160888	10019;10044;2059;23542;2549;2887;3667;6461;6714;8471;84941;9846
GO:0017127	cholesterol transporter activity	4	13	0.0183055	0.160888	335;336;338;348
GO:0003726	double-stranded RNA adenosine deaminase activity	2	3	0.0194648	0.160888	103;81030
GO:0004471	malate dehydrogenase (decarboxylating) (NAD+) activity	2	3	0.0194648	0.160888	10873;4199
GO:0004924	oncostatin-M receptor activity	2	3	0.0194648	0.160888	3572;3977
GO:0008109	N-acetyllactosaminide beta-1,6-N-acetylglucosaminyltransferase activity	2	3	0.0194648	0.160888	2651;9245
GO:0015375	glycine:sodium symporter activity	2	3	0.0194648	0.160888	6536;9152
GO:0016661	oxidoreductase activity, acting on other nitrogenous compounds as donors	2	3	0.0194648	0.160888	54996;875
GO:0017095	heparan sulfate 6-O-sulfotransferase activity	2	3	0.0194648	0.160888	90161;9394
GO:0018636	phenanthrene 9,10-monooxygenase activity	2	3	0.0194648	0.160888	1645;1646
GO:0031826	type 2A serotonin receptor binding	2	3	0.0194648	0.160888	2767;2776
GO:0035529	NADH pyrophosphatase activity	2	3	0.0194648	0.160888	5167;83594
GO:0047086	ketosteroid monooxygenase activity	2	3	0.0194648	0.160888	1645;1646
GO:0070644	vitamin D response element binding	2	3	0.0194648	0.160888	6256;7421
GO:0070653	high-density lipoprotein particle receptor binding	2	3	0.0194648	0.160888	335;336
GO:0071791	chemokine (C-C motif) ligand 5 binding	2	3	0.0194648	0.160888	1230;1234
GO:0005080	protein kinase C binding	9	50	0.0203665	0.166606	1832;3667;3685;4082;4753;5074;5318;6385;6714
GO:0030971	receptor tyrosine kinase binding	9	50	0.0203665	0.166606	25759;27237;284;285;3084;3667;5784;8895;9846
GO:0046943	carboxylic acid transmembrane transporter activity	19	139	0.0208765	0.169687	10991;120103;151473;220963;23657;347735;55089;56301;634;6507;6535;6536;6542;6579;8501;9056;9121;9123;9152
GO:0001077	transcriptional activator activity, RNA polymerase II core promoter proximal region sequence-specific binding	28	226	0.020957	0.169687	1051;10736;1649;1999;2034;2494;2624;28999;29841;3169;3172;3229;3662;4086;4212;51804;5359;6662;6666;668;688;6927;7101;7545;8626;90993;9314;9480
GO:0032561	guanyl ribonucleotide binding	44	389	0.0215658	0.17373	10124;10964;10981;11031;115361;116987;1261;151011;158158;1612;1917;205;221079;22808;2633;2643;27289;2747;2767;2770;2776;2977;29984;30844;347733;388;390;394;4337;4599;4600;4882;58480;58528;5865;64284;7280;7984;83871;84617;8654;91608;9258;9693
GO:0004721	phosphoprotein phosphatase activity	23	178	0.0220417	0.176667	10076;11099;11156;128853;138639;151742;152926;1845;1846;1850;2070;5507;55313;57460;5774;5784;5792;5794;7179;80824;818;8555;8613
GO:0003707	steroid hormone receptor activity	10	59	0.0221876	0.176943	2494;3172;3174;5468;5915;6256;7067;7068;7101;7421
GO:0019001	guanyl nucleotide binding	44	390	0.0224268	0.177957	10124;10964;10981;11031;115361;116987;1261;151011;158158;1612;1917;205;221079;22808;2633;2643;27289;2747;2767;2770;2776;2977;29984;30844;347733;388;390;394;4337;4599;4600;4882;58480;58528;5865;64284;7280;7984;83871;84617;8654;91608;9258;9693
GO:0004439	phosphatidylinositol-4,5-bisphosphate 5-phosphatase activity	3	8	0.0231796	0.180121	27124;4952;8871
GO:0008035	high-density lipoprotein particle binding	3	8	0.0231796	0.180121	23780;335;336
GO:0015232	heme transporter activity	3	8	0.0231796	0.180121	10058;3263;55640
GO:0038036	sphingosine-1-phosphate receptor activity	3	8	0.0231796	0.180121	1901;1903;8877
GO:0032934	sterol binding	8	43	0.0232715	0.180121	114879;114884;335;336;348;5727;8435;857
GO:0032947	protein complex scaffold	11	68	0.0233805	0.180121	10636;22941;23286;23328;23542;260425;29775;5318;80014;857;858
GO:0033549	MAP kinase phosphatase activity	4	14	0.0239797	0.183844	1845;1846;1850;80824
GO:0016645	oxidoreductase activity, acting on the CH-NH group of donors	6	28	0.0248066	0.18927	10157;160428;1757;54498;5860;645
GO:0005342	organic acid transmembrane transporter activity	19	142	0.0255162	0.193752	10991;120103;151473;220963;23657;347735;55089;56301;634;6507;6535;6536;6542;6579;8501;9056;9121;9123;9152
GO:0019956	chemokine binding	5	21	0.0257733	0.194085	1230;1234;2;3685;57007
GO:0003727	single-stranded RNA binding	11	69	0.0258047	0.194085	11030;1654;1746;23586;24138;29974;55601;64135;7067;79132;87178
GO:0001078	transcriptional repressor activity, RNA polymerase II core promoter proximal region sequence-specific binding	15	105	0.0262594	0.196574	11107;122953;138151;1602;26137;3280;467;5629;6299;6615;6909;6926;7101;79365;93986
GO:0000979	RNA polymerase II core promoter sequence-specific DNA binding	9	53	0.0288771	0.215155	10413;2624;2627;3172;3665;4086;6239;6772;84166
GO:0042169	SH2 domain binding	6	29	0.0291515	0.216184	10395;3667;394;5747;6714;9143
GO:0005044	scavenger receptor activity	8	45	0.0299061	0.219727	3959;5167;57007;58191;7448;81035;84171;923
GO:0030545	receptor regulator activity	8	45	0.0299061	0.219727	183;1946;255738;3084;3481;5581;7422;7480
GO:0034185	apolipoprotein binding	4	15	0.0306039	0.223818	255738;3990;4040;7436
GO:0009975	cyclase activity	5	22	0.031142	0.226708	112;115;196883;2977;4882
GO:0004716	receptor signaling protein tyrosine kinase activity	3	9	0.0326604	0.233478	1956;3815;7301
GO:0005522	profilin binding	3	9	0.0326604	0.233478	1627;2017;27445
GO:0031994	insulin-like growth factor I binding	3	9	0.0326604	0.233478	3480;3486;3685
GO:1904680	peptide transmembrane transporter activity	3	9	0.0326604	0.233478	51296;6890;6891
GO:0017112	Rab guanyl-nucleotide exchange factor activity	6	30	0.0339675	0.240654	117177;160518;23258;5866;6764;81846
GO:0043548	phosphatidylinositol 3-kinase binding	6	30	0.0339675	0.240654	3480;3667;7301;7494;8471;8660
GO:0005525	GTP binding	41	370	0.0344334	0.24287	10124;10964;10981;11031;115361;116987;151011;158158;1612;1917;205;221079;22808;2633;2643;27289;2747;2767;2770;2776;2977;29984;30844;347733;388;390;394;4337;4599;4600;4882;58480;58528;5865;64284;7280;7984;83871;84617;91608;9258
GO:0001134	transcription factor activity, transcription factor recruiting	2	4	0.0367965	0.246397	3976;9314
GO:0004470	malic enzyme activity	2	4	0.0367965	0.246397	10873;4199
GO:0004694	eukaryotic translation initiation factor 2alpha kinase activity	2	4	0.0367965	0.246397	440275;5610
GO:0005025	transforming growth factor beta receptor activity, type I	2	4	0.0367965	0.246397	658;90
GO:0008948	oxaloacetate decarboxylase activity	2	4	0.0367965	0.246397	10873;4199
GO:0015440	peptide-transporting ATPase activity	2	4	0.0367965	0.246397	6890;6891
GO:0023029	MHC class Ib protein binding	2	4	0.0367965	0.246397	6890;6891
GO:0042296	ISG15 transferase activity	2	4	0.0367965	0.246397	51191;9246
GO:0046978	TAP1 binding	2	4	0.0367965	0.246397	6890;6891
GO:0047115	trans-1,2-dihydrobenzene-1,2-diol dehydrogenase activity	2	4	0.0367965	0.246397	1645;1646
GO:0047756	chondroitin 4-sulfotransferase activity	2	4	0.0367965	0.246397	166012;55501
GO:0070053	thrombospondin receptor activity	2	4	0.0367965	0.246397	2147;6385
GO:0004697	protein kinase C activity	4	16	0.0381992	0.253649	25865;5581;5587;5590
GO:0008093	cytoskeletal adaptor activity	4	16	0.0381992	0.253649	287;288;55971;6386
GO:0001664	G-protein coupled receptor binding	30	259	0.0388467	0.256052	10886;115908;133;183;1901;25805;2767;2770;2776;2920;2921;3576;3627;4040;4734;5064;58191;6374;6386;6387;64108;718;7345;7480;7483;80763;8324;84133;858;9693
GO:0001046	core promoter sequence-specific DNA binding	14	101	0.0388838	0.256052	10413;148523;2624;2627;3172;3665;4086;5468;5629;6239;6662;6772;8204;84166
GO:0005504	fatty acid binding	6	31	0.0392689	0.25752	213;2168;2170;3172;341;5468
GO:0030295	protein kinase activator activity	9	56	0.0396094	0.258684	10040;10253;1026;1946;2065;23542;3084;3481;51422
GO:0003730	mRNA 3'-UTR binding	8	48	0.0421212	0.27396	10642;10643;10644;132864;221662;57060;64506;8531
GO:0015174	basic amino acid transmembrane transporter activity	3	10	0.0438412	0.275025	10991;6542;9056
GO:0015197	peptide transporter activity	3	10	0.0438412	0.275025	51296;6890;6891
GO:0017128	phospholipid scramblase activity	3	10	0.0438412	0.275025	5359;57088;63982
GO:0017166	vinculin binding	3	10	0.0438412	0.275025	1756;23336;87
GO:0005031	tumor necrosis factor-activated receptor activity	5	24	0.0438446	0.275025	27242;355;4055;55504;8793
GO:0005035	death receptor activity	5	24	0.0438446	0.275025	27242;355;4055;55504;8793
GO:0005086	ARF guanyl-nucleotide exchange factor activity	5	24	0.0438446	0.275025	273;440073;54874;57221;9922
GO:0016628	oxidoreductase activity, acting on the CH-CH group of donors, NAD or NADP as acceptor	5	24	0.0438446	0.275025	1645;1646;22949;645;6718
GO:0070566	adenylyltransferase activity	5	24	0.0438446	0.275025	10243;4938;4939;4940;8638
GO:0046965	retinoid X receptor binding	4	17	0.0467738	0.291098	5468;5915;7421;8204
GO:0050750	low-density lipoprotein particle receptor binding	4	17	0.0467738	0.291098	255738;338;348;4322
GO:0016782	transferase activity, transferring sulfur-containing groups	10	67	0.048402	0.300054	166012;27233;51363;55501;6819;8460;90161;9394;9469;9955
GO:0005520	insulin-like growth factor binding	5	25	0.0512015	0.301044	3480;3486;3491;3685;94031
GO:0019201	nucleotide kinase activity	5	25	0.0512015	0.301044	129607;205;260425;4356;9414
GO:0019894	kinesin binding	6	33	0.0513707	0.301044	10783;147700;23542;51332;55638;57698
GO:0017022	myosin binding	9	59	0.0527641	0.301044	10755;128239;1756;4868;51332;55243;5865;6804;800
GO:0005112	Notch binding	4	18	0.0563242	0.301044	182;56892;63917;79094
GO:0015248	sterol transporter activity	4	18	0.0563242	0.301044	335;336;338;348
GO:0055102	lipase inhibitor activity	4	18	0.0563242	0.301044	306;335;336;341
GO:0005092	GDP-dissociation inhibitor activity	3	11	0.0566604	0.301044	10636;23677;26086
GO:0070411	I-SMAD binding	3	11	0.0566604	0.301044	4086;4091;8313
GO:0008134	transcription factor binding	54	525	0.0575412	0.301044	1051;10736;10891;11107;117854;144165;1649;1654;2034;2274;2296;23462;2624;2626;2627;27063;27254;284252;2878;28996;3169;3170;3171;3172;3280;3397;3400;3429;3662;4212;5468;55859;57801;5915;6256;6604;6662;6672;6926;6934;7005;7067;7088;7205;7421;7494;79365;80139;8204;8328;857;8638;9063;9314
GO:0004791	thioredoxin-disulfide reductase activity	2	5	0.0579922	0.301044	114112;64359
GO:0005007	fibroblast growth factor-activated receptor activity	2	5	0.0579922	0.301044	2264;53834
GO:0015057	thrombin receptor activity	2	5	0.0579922	0.301044	2150;2151
GO:0016176	superoxide-generating NADPH oxidase activator activity	2	5	0.0579922	0.301044	183;5155
GO:0042289	MHC class II protein binding	2	5	0.0579922	0.301044	3872;3902
GO:0042609	CD4 receptor binding	2	5	0.0579922	0.301044	5359;57088
GO:0070324	thyroid hormone binding	2	5	0.0579922	0.301044	7067;7068
GO:0043531	ADP binding	6	34	0.0581856	0.301044	2081;2747;4199;4628;51422;6890
GO:0003950	NAD+ ADP-ribosyltransferase activity	5	26	0.0592351	0.301044	54625;56829;64761;83666;84875
GO:0016303	1-phosphatidylinositol-3-kinase activity	7	43	0.0616442	0.301044	152831;2247;2264;2549;3667;8660;9965
GO:0001618	virus receptor activity	10	70	0.0620892	0.301044	1234;1604;1948;26762;290;3685;558;5817;7301;9076
GO:0005070	SH3/SH2 adaptor activity	8	52	0.0629664	0.301044	10044;2059;2549;2887;6461;6714;8471;84941
GO:0019210	kinase inhibitor activity	12	89	0.0632067	0.301044	10253;1026;1030;197;23767;349667;4040;51422;55450;57761;8651;9306
GO:0008514	organic anion transmembrane transporter activity	21	178	0.0635347	0.301044	10991;120103;151473;220963;23657;347735;55089;56301;634;6507;6535;6536;6542;6579;7439;83959;8501;9056;9121;9123;9152
GO:0016773	phosphotransferase activity, alcohol group as acceptor	76	772	0.0646765	0.301044	10000;100130827;10188;1026;10769;10783;115701;152831;157285;1612;1944;1945;1956;2065;2069;2081;2247;2264;23012;2321;2549;25865;26353;26524;285220;28996;3084;3480;3656;3667;3795;3815;389840;4233;4254;440275;4752;4882;5058;51422;5154;5155;5208;53834;55224;5563;558;5581;5587;5590;5610;5649;5747;5754;613;658;6662;6714;7042;7204;7301;7525;780;81788;818;83694;8476;8660;8828;8877;8895;90;93;9578;9891;99…
GO:0045182	translation regulator activity	6	35	0.0655146	0.301044	10642;10643;10644;132864;23034;64506
GO:0016646	oxidoreductase activity, acting on the CH-NH group of donors, NAD or NADP as acceptor	4	19	0.0668365	0.301044	10157;160428;5860;645
GO:0050998	nitric-oxide synthase binding	4	19	0.0668365	0.301044	1000;1756;6640;857
GO:0071889	14-3-3 protein binding	4	19	0.0668365	0.301044	171024;5581;5590;8660
GO:0003705	transcription factor activity, RNA polymerase II distal enhancer sequence-specific binding	12	90	0.0676929	0.301044	1051;2296;2494;2627;3172;4784;5629;60468;6662;7067;79365;9569
GO:0004672	protein kinase activity	64	641	0.0678334	0.301044	10000;100130827;10188;1026;10769;10783;115701;157285;1612;1944;1945;1956;2065;2069;2081;2247;2264;23012;2321;25865;26353;26524;285220;28996;3084;3480;3656;3815;389840;4233;440275;4752;4882;5058;51422;53834;5563;558;5581;5587;5590;5610;5649;5747;5754;613;658;6662;6714;7042;7204;7301;7525;780;81788;818;83694;8476;8828;8895;90;93;9578;9891
GO:0042056	chemoattractant activity	5	27	0.0679441	0.301044	2247;5155;6387;652;7422
GO:0019209	kinase activator activity	9	62	0.0684851	0.301044	10040;10253;1026;1946;2065;23542;3084;3481;51422
GO:0000978	RNA polymerase II core promoter proximal region sequence-specific DNA binding	37	348	0.0700984	0.301044	100129842;1051;10736;11107;113835;116071;122953;138151;163227;1649;1999;2494;255403;29841;3170;3662;4086;4091;4212;440515;467;51804;55893;57116;6299;668;6772;688;6909;6926;6934;7545;7639;79365;90649;93986;9480
GO:0004385	guanylate kinase activity	3	12	0.0710315	0.301044	260425;4356;9414
GO:0015245	fatty acid transporter activity	3	12	0.0710315	0.301044	2168;2170;225
GO:0016493	C-C chemokine receptor activity	3	12	0.0710315	0.301044	1230;1232;1234
GO:0070410	co-SMAD binding	3	12	0.0710315	0.301044	2626;4086;4091
GO:0070405	ammonium ion binding	10	72	0.0724761	0.301044	1131;1137;1141;335;336;341;3512;43;5104;58488
GO:0001102	RNA polymerase II activating transcription factor binding	6	36	0.0733579	0.301044	28996;3172;3429;55859;6926;79365
GO:0016301	kinase activity	82	845	0.0735836	0.301044	10000;100130827;10188;1026;10769;10783;115701;129607;152831;157285;1612;1944;1945;1956;205;2065;2069;2081;2247;2264;23012;2321;2549;25865;260425;26353;26524;285220;28996;3084;3480;3656;3667;3795;3815;389840;4233;4254;4356;440275;4752;4882;5058;51422;5154;5155;5208;53834;55224;5563;558;5581;5587;5590;5610;5649;5747;5754;57761;613;658;6662;6714;7042;7204;7301;7525;780;81788;818;83694;8476;8660;8828…
GO:0001159	core promoter proximal region DNA binding	39	371	0.0736395	0.301044	100129842;1051;10736;11107;113835;116071;122953;138151;163227;1649;1999;2494;255403;29841;3170;3662;4086;4091;4212;440515;467;51804;55893;57116;6299;668;6772;688;6909;6926;6934;7003;7545;7639;79365;90649;9314;93986;9480
GO:0051015	actin filament binding	15	121	0.0753152	0.301044	10529;1956;2318;4082;4430;4628;51332;5357;57619;57698;6624;79778;84962;87;91624
GO:0005104	fibroblast growth factor receptor binding	5	28	0.0773218	0.301044	152831;2247;23767;26291;9965
GO:0005248	voltage-gated sodium channel activity	4	20	0.0782868	0.301044	10021;55800;6328;6335
GO:0001047	core promoter binding	18	152	0.0788465	0.301044	10379;10413;148523;1647;2624;2627;3172;3665;4086;5468;5629;6239;6662;6772;7494;8204;84166;9314
GO:0003924	GTPase activity	27	246	0.0813569	0.301044	10981;11031;115361;158158;1654;1917;22808;2633;27289;2767;2770;2776;29984;347733;388;390;394;4599;4600;58480;58528;5865;5909;64284;7280;83871;84617
GO:0005272	sodium channel activity	6	37	0.0817128	0.301044	10021;54795;55800;6328;6335;83959
GO:0008200	ion channel inhibitor activity	6	37	0.0817128	0.301044	23327;255738;4734;6804;7779;857
GO:0005499	vitamin D binding	2	6	0.082293	0.301044	2638;7421
GO:0008532	N-acetyllactosaminide beta-1,3-N-acetylglucosaminyltransferase activity	2	6	0.082293	0.301044	11041;2651
GO:0009922	fatty acid elongase activity	2	6	0.082293	0.301044	54898;79993
GO:0030020	extracellular matrix structural constituent conferring tensile strength	2	6	0.082293	0.301044	1280;1303
GO:0030297	transmembrane receptor protein tyrosine kinase activator activity	2	6	0.082293	0.301044	1946;3084
GO:0034711	inhibin binding	2	6	0.082293	0.301044	3547;93
GO:0045118	azole transporter activity	2	6	0.082293	0.301044	10991;80704
GO:0050543	icosatetraenoic acid binding	2	6	0.082293	0.301044	2170;5468
GO:0052658	inositol-1,4,5-trisphosphate 5-phosphatase activity	2	6	0.082293	0.301044	27124;4952
GO:1901474	azole transmembrane transporter activity	2	6	0.082293	0.301044	10991;80704
GO:0000210	NAD+ diphosphatase activity	1	1	0.0828963	0.301044	83594
GO:0001135	transcription factor activity, RNA polymerase II transcription factor recruiting	1	1	0.0828963	0.301044	3976
GO:0001532	interleukin-21 receptor activity	1	1	0.0828963	0.301044	50615
GO:0002153	steroid receptor RNA activator RNA binding	1	1	0.0828963	0.301044	7067
GO:0003692	left-handed Z-DNA binding	1	1	0.0828963	0.301044	81030
GO:0003933	GTP cyclohydrolase activity	1	1	0.0828963	0.301044	2643
GO:0003934	GTP cyclohydrolase I activity	1	1	0.0828963	0.301044	2643
GO:0003939	L-iditol 2-dehydrogenase activity	1	1	0.0828963	0.301044	6652
GO:0004123	cystathionine gamma-lyase activity	1	1	0.0828963	0.301044	1491
GO:0004124	cysteine synthase activity	1	1	0.0828963	0.301044	875
GO:0004155	6,7-dihydropteridine reductase activity	1	1	0.0828963	0.301044	5860
GO:0004454	ketohexokinase activity	1	1	0.0828963	0.301044	3795
GO:0004587	ornithine-oxo-acid transaminase activity	1	1	0.0828963	0.301044	4942
GO:0004617	phosphoglycerate dehydrogenase activity	1	1	0.0828963	0.301044	26227
GO:0004654	polyribonucleotide nucleotidyltransferase activity	1	1	0.0828963	0.301044	87178
GO:0004736	pyruvate carboxylase activity	1	1	0.0828963	0.301044	5091
GO:0004753	saccharopine dehydrogenase activity	1	1	0.0828963	0.301044	10157
GO:0004921	interleukin-11 receptor activity	1	1	0.0828963	0.301044	3572
GO:0005008	hepatocyte growth factor-activated receptor activity	1	1	0.0828963	0.301044	4233
GO:0005020	stem cell factor receptor activity	1	1	0.0828963	0.301044	3815
GO:0005141	interleukin-10 receptor binding	1	1	0.0828963	0.301044	3586
GO:0005170	neurotrophin TRKC receptor binding	1	1	0.0828963	0.301044	1946
GO:0005199	structural constituent of cell wall	1	1	0.0828963	0.301044	3728
GO:0005287	high-affinity basic amino acid transmembrane transporter activity	1	1	0.0828963	0.301044	6542
GO:0005289	high-affinity arginine transmembrane transporter activity	1	1	0.0828963	0.301044	6542
GO:0005292	high-affinity lysine transmembrane transporter activity	1	1	0.0828963	0.301044	6542
GO:0005309	creatine:sodium symporter activity	1	1	0.0828963	0.301044	6535
GO:0008434	calcitriol receptor activity	1	1	0.0828963	0.301044	7421
GO:0008480	sarcosine dehydrogenase activity	1	1	0.0828963	0.301044	1757
GO:0008569	ATP-dependent microtubule motor activity, minus-end-directed	1	1	0.0828963	0.301044	3801
GO:0008613	diuretic hormone activity	1	1	0.0828963	0.301044	4879
GO:0008811	chloramphenicol O-acetyltransferase activity	1	1	0.0828963	0.301044	3456
GO:0008859	exoribonuclease II activity	1	1	0.0828963	0.301044	3669
GO:0008903	hydroxypyruvate isomerase activity	1	1	0.0828963	0.301044	81888
GO:0009032	thymidine phosphorylase activity	1	1	0.0828963	0.301044	1890
GO:0015196	L-tryptophan transmembrane transporter activity	1	1	0.0828963	0.301044	120103
GO:0015327	cystine:glutamate antiporter activity	1	1	0.0828963	0.301044	23657
GO:0015328	cystine secondary active transmembrane transporter activity	1	1	0.0828963	0.301044	23657
GO:0015439	heme-transporting ATPase activity	1	1	0.0828963	0.301044	10058
GO:0016154	pyrimidine-nucleoside phosphorylase activity	1	1	0.0828963	0.301044	1890
GO:0016213	linoleoyl-CoA desaturase activity	1	1	0.0828963	0.301044	9415
GO:0016250	N-sulfoglucosamine sulfohydrolase activity	1	1	0.0828963	0.301044	6448
GO:0016662	oxidoreductase activity, acting on other nitrogenous compounds as donors, cytochrome as acceptor	1	1	0.0828963	0.301044	875
GO:0016711	flavonoid 3'-monooxygenase activity	1	1	0.0828963	0.301044	1543
GO:0016826	hydrolase activity, acting on acid sulfur-nitrogen bonds	1	1	0.0828963	0.301044	6448
GO:0017188	aspartate N-acetyltransferase activity	1	1	0.0828963	0.301044	339983
GO:0018112	proline racemase activity	1	1	0.0828963	0.301044	112849
GO:0019782	ISG15 activating enzyme activity	1	1	0.0828963	0.301044	7318
GO:0019912	cyclin-dependent protein kinase activating kinase activity	1	1	0.0828963	0.301044	1026
GO:0019970	interleukin-11 binding	1	1	0.0828963	0.301044	3572
GO:0019975	interleukin-17 binding	1	1	0.0828963	0.301044	3592
GO:0030731	guanidinoacetate N-methyltransferase activity	1	1	0.0828963	0.301044	2593
GO:0031320	hexitol dehydrogenase activity	1	1	0.0828963	0.301044	6652
GO:0031700	adrenomedullin receptor binding	1	1	0.0828963	0.301044	133
GO:0031703	type 2 angiotensin receptor binding	1	1	0.0828963	0.301044	183
GO:0031714	C5a anaphylatoxin chemotactic receptor binding	1	1	0.0828963	0.301044	718
GO:0031715	C5L2 anaphylatoxin chemotactic receptor binding	1	1	0.0828963	0.301044	718
GO:0032003	interleukin-28 receptor binding	1	1	0.0828963	0.301044	282618
GO:0032028	myosin head/neck binding	1	1	0.0828963	0.301044	6804
GO:0032440	2-alkenal reductase [NAD(P)] activity	1	1	0.0828963	0.301044	22949
GO:0033798	thyroxine 5-deiodinase activity	1	1	0.0828963	0.301044	1735
GO:0033862	UMP kinase activity	1	1	0.0828963	0.301044	129607
GO:0034632	retinol transporter activity	1	1	0.0828963	0.301044	5950
GO:0034647	histone demethylase activity (H3-trimethyl-K4 specific)	1	1	0.0828963	0.301044	10765
GO:0035717	chemokine (C-C motif) ligand 7 binding	1	1	0.0828963	0.301044	1230
GO:0036326	VEGF-A-activated receptor activity	1	1	0.0828963	0.301044	2321
GO:0036327	VEGF-B-activated receptor activity	1	1	0.0828963	0.301044	2321
GO:0036332	placental growth factor-activated receptor activity	1	1	0.0828963	0.301044	2321
GO:0038186	lithocholic acid receptor activity	1	1	0.0828963	0.301044	7421
GO:0042163	interleukin-12 beta subunit binding	1	1	0.0828963	0.301044	3592
GO:0042602	riboflavin reductase (NADPH) activity	1	1	0.0828963	0.301044	645
GO:0043273	CTPase activity	1	1	0.0828963	0.301044	1654
GO:0044540	L-cystine L-cysteine-lyase (deaminating)	1	1	0.0828963	0.301044	1491
GO:0045513	interleukin-27 binding	1	1	0.0828963	0.301044	3592
GO:0046526	D-xylulose reductase activity	1	1	0.0828963	0.301044	6652
GO:0046715	borate transmembrane transporter activity	1	1	0.0828963	0.301044	83959
GO:0046911	metal chelating activity	1	1	0.0828963	0.301044	348
GO:0047042	androsterone dehydrogenase (B-specific) activity	1	1	0.0828963	0.301044	1645
GO:0047130	saccharopine dehydrogenase (NADP+, L-lysine-forming) activity	1	1	0.0828963	0.301044	10157
GO:0047131	saccharopine dehydrogenase (NAD+, L-glutamate-forming) activity	1	1	0.0828963	0.301044	10157
GO:0047166	1-alkenylglycerophosphoethanolamine O-acyltransferase activity	1	1	0.0828963	0.301044	254531
GO:0047225	acetylgalactosaminyl-O-glycosyl-glycoprotein beta-1,6-N-acetylglucosaminyltransferase activity	1	1	0.0828963	0.301044	9245
GO:0047734	CDP-glycerol diphosphatase activity	1	1	0.0828963	0.301044	56985
GO:0047915	ganglioside galactosyltransferase activity	1	1	0.0828963	0.301044	8705
GO:0047982	homocysteine desulfhydrase activity	1	1	0.0828963	0.301044	1491
GO:0050121	N-acylglucosamine 2-epimerase activity	1	1	0.0828963	0.301044	5973
GO:0050129	N-formylglutamate deformylase activity	1	1	0.0828963	0.301044	10003
GO:0050346	trans-L-3-hydroxyproline dehydratase activity	1	1	0.0828963	0.301044	112849
GO:0050421	nitrite reductase (NO-forming) activity	1	1	0.0828963	0.301044	875
GO:0050528	acyloxyacyl hydrolase activity	1	1	0.0828963	0.301044	313
GO:0050692	DBD domain binding	1	1	0.0828963	0.301044	5629
GO:0052590	sn-glycerol-3-phosphate:ubiquinone oxidoreductase activity	1	1	0.0828963	0.301044	2820
GO:0052591	sn-glycerol-3-phosphate:ubiquinone-8 oxidoreductase activity	1	1	0.0828963	0.301044	2820
GO:0052894	norspermine:oxygen oxidoreductase activity	1	1	0.0828963	0.301044	54498
GO:0052895	N1-acetylspermine:oxygen oxidoreductase (N1-acetylspermidine-forming) activity	1	1	0.0828963	0.301044	54498
GO:0060422	peptidyl-dipeptidase inhibitor activity	1	1	0.0828963	0.301044	2719
GO:0061459	L-arginine transmembrane transporter activity	1	1	0.0828963	0.301044	6542
GO:0061597	cyclic pyranopterin monophosphate synthase activity	1	1	0.0828963	0.301044	4337
GO:0061598	molybdopterin adenylyltransferase activity	1	1	0.0828963	0.301044	10243
GO:0061599	molybdopterin molybdotransferase activity	1	1	0.0828963	0.301044	10243
GO:0061627	S-methylmethionine-homocysteine S-methyltransferase activity	1	1	0.0828963	0.301044	23743
GO:0070025	carbon monoxide binding	1	1	0.0828963	0.301044	875
GO:0070119	ciliary neurotrophic factor binding	1	1	0.0828963	0.301044	3570
GO:0070320	inward rectifier potassium channel inhibitor activity	1	1	0.0828963	0.301044	857
GO:0070615	nucleosome-dependent ATPase activity	1	1	0.0828963	0.301044	6594
GO:0070856	myosin VI light chain binding	1	1	0.0828963	0.301044	128239
GO:0070976	TIR domain binding	1	1	0.0828963	0.301044	4615
GO:0071820	N-box binding	1	1	0.0828963	0.301044	3280
GO:0072591	citrate-L-glutamate ligase activity	1	1	0.0828963	0.301044	57494
GO:0080146	L-cysteine desulfhydrase activity	1	1	0.0828963	0.301044	1491
GO:0097625	low-affinity basic amino acid transmembrane transporter activity	1	1	0.0828963	0.301044	6542
GO:0097626	low-affinity L-arginine transmembrane transporter activity	1	1	0.0828963	0.301044	6542
GO:0097627	high-affinity L-ornithine transmembrane transporter activity	1	1	0.0828963	0.301044	6542
GO:0097655	serpin family protein binding	1	1	0.0828963	0.301044	1514
GO:0097689	iron channel activity	1	1	0.0828963	0.301044	30061
GO:0098641	cadherin binding involved in cell-cell adhesion	1	1	0.0828963	0.301044	4072
GO:0098809	nitrite reductase activity	1	1	0.0828963	0.301044	875
GO:1901680	sulfur-containing amino acid secondary active transmembrane transporter activity	1	1	0.0828963	0.301044	23657
GO:1902098	calcitriol binding	1	1	0.0828963	0.301044	7421
GO:1902118	calcidiol binding	1	1	0.0828963	0.301044	2638
GO:1902121	lithocholic acid binding	1	1	0.0828963	0.301044	7421
GO:1904047	S-adenosyl-L-methionine binding	1	1	0.0828963	0.301044	875
GO:0017017	MAP kinase tyrosine/serine/threonine phosphatase activity	3	13	0.0868493	0.311832	1846;1850;80824
GO:0019215	intermediate filament binding	3	13	0.0868493	0.311832	10763;23336;5318
GO:0030898	actin-dependent ATPase activity	3	13	0.0868493	0.311832	4430;4625;4628
GO:0034595	phosphatidylinositol phosphate 5-phosphatase activity	3	13	0.0868493	0.311832	27124;4952;8871
GO:0070016	armadillo repeat domain binding	3	13	0.0868493	0.311832	6934;8313;8601
GO:0016248	channel inhibitor activity	6	38	0.0905741	0.323259	23327;255738;4734;6804;7779;857
GO:0031683	G-protein beta/gamma-subunit complex binding	4	21	0.0906429	0.323259	196883;2767;2770;2776
GO:0051184	cofactor transporter activity	4	21	0.0906429	0.323259	10058;3263;55640;6535
GO:0008022	protein C-terminus binding	21	186	0.0910775	0.324081	10133;10413;10516;1261;1601;2192;23328;3397;4059;4301;4688;4734;491;51332;55137;6382;6386;667;6714;8777;9414
GO:0000987	core promoter proximal region sequence-specific DNA binding	38	368	0.093418	0.331665	100129842;1051;10736;11107;113835;116071;122953;138151;163227;1649;1999;2494;255403;29841;3170;3662;4086;4091;4212;440515;467;51804;55893;57116;6299;668;6772;688;6909;6926;6934;7545;7639;79365;90649;9314;93986;9480
GO:0033613	activating transcription factor binding	8	57	0.0967168	0.342611	2626;28996;3172;3429;5468;55859;6926;79365
GO:0005154	epidermal growth factor receptor binding	5	30	0.0980352	0.345737	10188;2069;374;5359;7525
GO:0043236	laminin binding	5	30	0.0980352	0.345737	4059;43;4811;59277;9353
GO:0032555	purine ribonucleotide binding	168	1846	0.0987126	0.347355	10000;100130827;10021;10058;10079;10124;10188;10243;10769;10783;10964;10981;11031;112;115;115361;115701;116987;1183;1261;127602;129607;134111;147945;151011;157285;158158;1612;1654;168400;1917;1956;196883;197358;205;2065;2081;221079;225;2264;22808;22824;22836;23012;23075;2321;23586;25865;260425;2633;2643;26524;27289;2747;2767;2770;2776;285220;28996;2977;29984;30844;3310;343450;347733;3480;3656;379…
GO:0008009	chemokine activity	7	48	0.0990648	0.347823	2920;2921;3576;3627;58191;6374;6387
GO:0003777	microtubule motor activity	10	77	0.102957	0.358785	127602;147700;3800;3801;55567;55614;63971;8632;8701;90990
GO:0000983	transcription factor activity, RNA polymerase II core promoter sequence-specific	3	14	0.103996	0.358785	1602;23462;6772
GO:0005095	GTPase inhibitor activity	3	14	0.103996	0.358785	10188;132864;9353
GO:0005165	neurotrophin receptor binding	3	14	0.103996	0.358785	1946;27018;627
GO:0031402	sodium ion binding	3	14	0.103996	0.358785	123041;6328;6335
GO:0032794	GTPase activating protein binding	3	14	0.103996	0.358785	10636;2770;5333
GO:0045125	bioactive lipid receptor activity	3	14	0.103996	0.358785	1901;1903;8877
GO:0070696	transmembrane receptor protein serine/threonine kinase binding	3	14	0.103996	0.358785	4091;650;652
GO:0005516	calmodulin binding	20	179	0.10516	0.359762	1266;128239;1491;1612;219537;3780;4082;4133;4430;4625;4628;491;54795;57662;6328;65108;6640;800;818;8877
GO:0035091	phosphatidylinositol binding	22	200	0.105177	0.359762	10979;114879;221749;23001;23174;28966;399979;4430;51429;5333;5337;54477;54877;55614;56288;57664;59338;81846;9372;9743;9846;9892
GO:0035257	nuclear hormone receptor binding	17	148	0.105971	0.359762	1051;10579;10891;2274;5468;5915;6256;6604;668;6714;6934;7205;7421;7494;8204;8638;9063
GO:0003708	retinoic acid receptor activity	2	7	0.109039	0.359762	5915;6256
GO:0004032	alditol:NADP+ 1-oxidoreductase activity	2	7	0.109039	0.359762	1645;1646
GO:0004630	phospholipase D activity	2	7	0.109039	0.359762	3162;5337
GO:0004679	AMP-activated protein kinase activity	2	7	0.109039	0.359762	51422;5563
GO:0004887	thyroid hormone receptor activity	2	7	0.109039	0.359762	7067;7068
GO:0005021	vascular endothelial growth factor-activated receptor activity	2	7	0.109039	0.359762	2321;8828
GO:0005114	type II transforming growth factor beta receptor binding	2	7	0.109039	0.359762	25805;7042
GO:0005138	interleukin-6 receptor binding	2	7	0.109039	0.359762	3570;3572
GO:0008603	cAMP-dependent protein kinase regulator activity	2	7	0.109039	0.359762	3627;51422
GO:0015180	L-alanine transmembrane transporter activity	2	7	0.109039	0.359762	10991;120103
GO:0016413	O-acetyltransferase activity	2	7	0.109039	0.359762	254531;3456
GO:0016615	malate dehydrogenase activity	2	7	0.109039	0.359762	10873;4199
GO:0017002	activin-activated receptor activity	2	7	0.109039	0.359762	90;93
GO:0019534	toxin transporter activity	2	7	0.109039	0.359762	4040;4041
GO:0019957	C-C chemokine binding	2	7	0.109039	0.359762	1230;1234
GO:0019958	C-X-C chemokine binding	2	7	0.109039	0.359762	2;57007
GO:0022858	alanine transmembrane transporter activity	2	7	0.109039	0.359762	10991;120103
GO:0046977	TAP binding	2	7	0.109039	0.359762	6890;6891
GO:0032266	phosphatidylinositol-3-phosphate binding	5	31	0.109336	0.359994	28966;399979;54477;55614;56288
GO:0030331	estrogen receptor binding	6	40	0.109782	0.360712	10891;5468;668;6714;7494;8204
GO:0017076	purine nucleotide binding	168	1859	0.116801	0.382418	10000;100130827;10021;10058;10079;10124;10188;10243;10769;10783;10964;10981;11031;112;115;115361;115701;116987;1183;1261;127602;129607;134111;147945;151011;157285;158158;1612;1654;168400;1917;1956;196883;197358;205;2065;2081;221079;225;2264;22808;22824;22836;23012;23075;2321;23586;25865;260425;2633;2643;26524;27289;2747;2767;2770;2776;285220;28996;2977;29984;30844;3310;343450;347733;3480;3656;379…
GO:0005160	transforming growth factor beta receptor binding	7	50	0.11687	0.382418	25805;4091;650;652;7042;83729;9518
GO:0008307	structural constituent of muscle	6	41	0.120106	0.392197	10529;1756;23336;3880;89;91624
GO:0032550	purine ribonucleoside binding	164	1815	0.120532	0.39278	10000;100130827;10058;10079;10124;10188;10243;10769;10783;10964;10981;11031;112;115;115361;115701;116987;1183;127602;129607;134111;147945;151011;157285;158158;1612;1654;168400;1917;1956;196883;197358;205;2065;2081;221079;225;2264;22808;22824;22836;23012;23075;2321;23586;25865;260425;2633;2643;26524;27289;2747;2767;2770;2776;285220;28996;2977;29984;30844;3310;343450;347733;3480;3656;3795;3800;3801…
GO:0032553	ribonucleotide binding	168	1862	0.121277	0.393034	10000;100130827;10021;10058;10079;10124;10188;10243;10769;10783;10964;10981;11031;112;115;115361;115701;116987;1183;1261;127602;129607;134111;147945;151011;157285;158158;1612;1654;168400;1917;1956;196883;197358;205;2065;2081;221079;225;2264;22808;22824;22836;23012;23075;2321;23586;25865;260425;2633;2643;26524;27289;2747;2767;2770;2776;285220;28996;2977;29984;30844;3310;343450;347733;3480;3656;379…
GO:0005159	insulin-like growth factor receptor binding	3	15	0.122343	0.393034	3481;3667;8651
GO:0030169	low-density lipoprotein particle binding	3	15	0.122343	0.393034	255738;3990;81035
GO:0030296	protein tyrosine kinase activator activity	3	15	0.122343	0.393034	1946;2065;3084
GO:0033612	receptor serine/threonine kinase binding	3	15	0.122343	0.393034	4091;650;652
GO:0034483	heparan sulfate sulfotransferase activity	3	15	0.122343	0.393034	90161;9394;9955
GO:0038191	neuropilin binding	3	15	0.122343	0.393034	10371;57715;7422
GO:0001883	purine nucleoside binding	164	1818	0.125157	0.400451	10000;100130827;10058;10079;10124;10188;10243;10769;10783;10964;10981;11031;112;115;115361;115701;116987;1183;127602;129607;134111;147945;151011;157285;158158;1612;1654;168400;1917;1956;196883;197358;205;2065;2081;221079;225;2264;22808;22824;22836;23012;23075;2321;23586;25865;260425;2633;2643;26524;27289;2747;2767;2770;2776;285220;28996;2977;29984;30844;3310;343450;347733;3480;3656;3795;3800;3801…
GO:0032549	ribonucleoside binding	164	1818	0.125157	0.400451	10000;100130827;10058;10079;10124;10188;10243;10769;10783;10964;10981;11031;112;115;115361;115701;116987;1183;127602;129607;134111;147945;151011;157285;158158;1612;1654;168400;1917;1956;196883;197358;205;2065;2081;221079;225;2264;22808;22824;22836;23012;23075;2321;23586;25865;260425;2633;2643;26524;27289;2747;2767;2770;2776;285220;28996;2977;29984;30844;3310;343450;347733;3480;3656;3795;3800;3801…
GO:0016247	channel regulator activity	15	131	0.12546	0.400615	183;23327;255738;27075;27094;4734;5318;55800;5590;57463;5774;6640;6804;7779;857
GO:0052742	phosphatidylinositol kinase activity	7	51	0.126355	0.402662	152831;2247;2264;2549;3667;8660;9965
GO:0042166	acetylcholine binding	4	24	0.132721	0.406798	1131;1137;1141;43
GO:0001786	phosphatidylserine binding	5	33	0.133714	0.406798	114879;114884;4082;5333;558
GO:0001882	nucleoside binding	164	1825	0.136406	0.406798	10000;100130827;10058;10079;10124;10188;10243;10769;10783;10964;10981;11031;112;115;115361;115701;116987;1183;127602;129607;134111;147945;151011;157285;158158;1612;1654;168400;1917;1956;196883;197358;205;2065;2081;221079;225;2264;22808;22824;22836;23012;23075;2321;23586;25865;260425;2633;2643;26524;27289;2747;2767;2770;2776;285220;28996;2977;29984;30844;3310;343450;347733;3480;3656;3795;3800;3801…
GO:0004383	guanylate cyclase activity	2	8	0.137659	0.406798	2977;4882
GO:0005113	patched binding	2	8	0.137659	0.406798	5727;857
GO:0005167	neurotrophin TRK receptor binding	2	8	0.137659	0.406798	1946;627
GO:0005381	iron ion transmembrane transporter activity	2	8	0.137659	0.406798	30061;7018
GO:0008172	S-methyltransferase activity	2	8	0.137659	0.406798	100506658;23743
GO:0008430	selenium binding	2	8	0.137659	0.406798	2878;6414
GO:0015187	glycine transmembrane transporter activity	2	8	0.137659	0.406798	6536;9152
GO:0015194	L-serine transmembrane transporter activity	2	8	0.137659	0.406798	347735;56301
GO:0019870	potassium channel inhibitor activity	2	8	0.137659	0.406798	23327;857
GO:0022889	serine transmembrane transporter activity	2	8	0.137659	0.406798	347735;56301
GO:0030368	interleukin-17 receptor activity	2	8	0.137659	0.406798	3572;84818
GO:0043008	ATP-dependent protein binding	2	8	0.137659	0.406798	10769;6804
GO:0019207	kinase regulator activity	20	186	0.138475	0.406798	10040;10253;1026;1030;1946;197;2065;23542;23767;3084;3481;349667;3627;4040;51422;55450;57761;8651;9306;9314
GO:0031406	carboxylic acid binding	22	208	0.141371	0.406798	114879;114884;1645;1646;1757;213;2168;2170;23576;2747;3172;341;4082;4734;5091;5104;5333;5468;55214;558;6507;7421
GO:0008106	alcohol dehydrogenase (NADP+) activity	3	16	0.141761	0.406798	1645;1646;9249
GO:0030553	cGMP binding	3	16	0.141761	0.406798	1261;8654;9693
GO:0048018	receptor agonist activity	3	16	0.141761	0.406798	183;7422;7480
GO:0022839	ion gated channel activity	6	43	0.142119	0.406798	27094;343450;3780;54795;63982;7439
GO:0016616	oxidoreductase activity, acting on the CH-OH group of donors, NAD or NADP as acceptor	13	113	0.142407	0.406798	10202;10873;1645;1646;22949;26227;4199;51171;650;6652;6718;9249;93517
GO:0043177	organic acid binding	22	209	0.146348	0.406798	114879;114884;1645;1646;1757;213;2168;2170;23576;2747;3172;341;4082;4734;5091;5104;5333;5468;55214;558;6507;7421
GO:0005547	phosphatidylinositol-3,4,5-trisphosphate binding	5	34	0.146737	0.406798	10979;4430;55614;56288;9846
GO:0008270	zinc ion binding	106	1158	0.147091	0.406798	10346;10475;10493;10765;10924;11043;11074;11262;113835;117854;1361;140691;144165;151636;153769;1756;1837;213;2274;2275;22949;23089;23174;23321;23586;23743;2494;253827;25797;26108;2624;2626;2627;2643;27033;290;29995;3172;3174;340481;3431;378884;3827;4007;4224;4322;4324;442247;4493;4494;4501;4938;4939;51131;51201;5167;5251;5371;5468;54739;54751;54790;54877;54941;55521;57169;57484;57553;57630;57643;…
GO:0001637	G-protein coupled chemoattractant receptor activity	4	25	0.148249	0.406798	1230;1232;1234;57007
GO:0004950	chemokine receptor activity	4	25	0.148249	0.406798	1230;1232;1234;57007
GO:0016791	phosphatase activity	28	275	0.149991	0.406798	10076;11099;11156;128853;138639;151742;152926;1845;1846;1850;2070;27124;4907;4952;5208;5507;55313;57460;5774;5784;5792;5794;7179;80824;818;8555;8613;8871
GO:0043621	protein self-association	6	44	0.153774	0.406798	1508;255738;3397;43;51332;91543
GO:0008013	beta-catenin binding	10	84	0.15625	0.406798	1000;10076;116931;6299;6662;6934;8313;83439;8601;9314
GO:0004871	signal transducer activity	155	1732	0.157377	0.406798	10019;10076;10082;10475;10497;10636;10769;10783;10886;11245;1131;1137;1141;115330;119774;1230;1232;1234;1268;133396;135;152831;183;1901;1903;1944;1945;1946;1952;1956;2065;2147;2150;2151;221393;2239;2264;23129;2321;23767;2494;2549;2565;25780;2674;27242;2767;2770;2776;2786;2788;2825;283383;285220;285704;2861;3084;3162;3172;3174;3431;345557;3460;3480;3547;355;3556;3570;3572;3601;3667;3685;3728;3815;…
GO:0001010	transcription factor activity, sequence-specific DNA binding transcription factor recruiting	1	2	0.158925	0.406798	9314
GO:0001179	RNA polymerase I transcription factor binding	1	2	0.158925	0.406798	857
GO:0001785	prostaglandin J receptor activity	1	2	0.158925	0.406798	5729
GO:0003990	acetylcholinesterase activity	1	2	0.158925	0.406798	43
GO:0004066	asparagine synthase (glutamine-hydrolyzing) activity	1	2	0.158925	0.406798	440
GO:0004074	biliverdin reductase activity	1	2	0.158925	0.406798	645
GO:0004122	cystathionine beta-synthase activity	1	2	0.158925	0.406798	875
GO:0004145	diamine N-acetyltransferase activity	1	2	0.158925	0.406798	6303
GO:0004342	glucosamine-6-phosphate deaminase activity	1	2	0.158925	0.406798	10007
GO:0004352	glutamate dehydrogenase (NAD+) activity	1	2	0.158925	0.406798	2747
GO:0004353	glutamate dehydrogenase [NAD(P)+] activity	1	2	0.158925	0.406798	2747
GO:0004368	glycerol-3-phosphate dehydrogenase activity	1	2	0.158925	0.406798	2820
GO:0004392	heme oxygenase (decyclizing) activity	1	2	0.158925	0.406798	3162
GO:0004727	prenylated protein tyrosine phosphatase activity	1	2	0.158925	0.406798	11156
GO:0004772	sterol O-acyltransferase activity	1	2	0.158925	0.406798	8435
GO:0004794	L-threonine ammonia-lyase activity	1	2	0.158925	0.406798	113675
GO:0004798	thymidylate kinase activity	1	2	0.158925	0.406798	129607
GO:0004830	tryptophan-tRNA ligase activity	1	2	0.158925	0.406798	7453
GO:0004906	interferon-gamma receptor activity	1	2	0.158925	0.406798	3460
GO:0004909	interleukin-1, Type I, activating receptor activity	1	2	0.158925	0.406798	8808
GO:0004910	interleukin-1, Type II, blocking receptor activity	1	2	0.158925	0.406798	7850
GO:0004956	prostaglandin D receptor activity	1	2	0.158925	0.406798	5729
GO:0005006	epidermal growth factor-activated receptor activity	1	2	0.158925	0.406798	1956
GO:0005055	laminin receptor activity	1	2	0.158925	0.406798	4059
GO:0005133	interferon-gamma receptor binding	1	2	0.158925	0.406798	3458
GO:0005137	interleukin-5 receptor binding	1	2	0.158925	0.406798	6386
GO:0005146	leukemia inhibitory factor receptor binding	1	2	0.158925	0.406798	3976
GO:0005153	interleukin-8 receptor binding	1	2	0.158925	0.406798	3576
GO:0005163	nerve growth factor receptor binding	1	2	0.158925	0.406798	27018
GO:0005308	creatine transmembrane transporter activity	1	2	0.158925	0.406798	6535
GO:0008107	galactoside 2-alpha-L-fucosyltransferase activity	1	2	0.158925	0.406798	2523
GO:0008119	thiopurine S-methyltransferase activity	1	2	0.158925	0.406798	100506658
GO:0008160	protein tyrosine phosphatase activator activity	1	2	0.158925	0.406798	3486
GO:0008459	chondroitin 6-sulfotransferase activity	1	2	0.158925	0.406798	9469
GO:0008476	protein-tyrosine sulfotransferase activity	1	2	0.158925	0.406798	8460
GO:0008481	sphinganine kinase activity	1	2	0.158925	0.406798	8877
GO:0008940	nitrate reductase activity	1	2	0.158925	0.406798	54996
GO:0015433	peptide antigen-transporting ATPase activity	1	2	0.158925	0.406798	6891
GO:0016155	formyltetrahydrofolate dehydrogenase activity	1	2	0.158925	0.406798	160428
GO:0016362	activin receptor activity, type II	1	2	0.158925	0.406798	93
GO:0016403	dimethylargininase activity	1	2	0.158925	0.406798	23576
GO:0016603	glutaminyl-peptide cyclotransferase activity	1	2	0.158925	0.406798	25797
GO:0016639	oxidoreductase activity, acting on the CH-NH2 group of donors, NAD or NADP as acceptor	1	2	0.158925	0.406798	2747
GO:0016855	racemase and epimerase activity, acting on amino acids and derivatives	1	2	0.158925	0.406798	112849
GO:0017050	D-erythro-sphingosine kinase activity	1	2	0.158925	0.406798	8877
GO:0017116	single-stranded DNA-dependent ATP-dependent DNA helicase activity	1	2	0.158925	0.406798	92797
GO:0019785	ISG15-specific protease activity	1	2	0.158925	0.406798	11274
GO:0019972	interleukin-12 binding	1	2	0.158925	0.406798	3592
GO:0030617	transforming growth factor beta receptor, inhibitory cytoplasmic mediator activity	1	2	0.158925	0.406798	4091
GO:0030899	calcium-dependent ATPase activity	1	2	0.158925	0.406798	491
GO:0031127	alpha-(1,2)-fucosyltransferase activity	1	2	0.158925	0.406798	2523
GO:0031763	galanin receptor binding	1	2	0.158925	0.406798	80763
GO:0031765	type 2 galanin receptor binding	1	2	0.158925	0.406798	80763
GO:0031766	type 3 galanin receptor binding	1	2	0.158925	0.406798	80763
GO:0032029	myosin tail binding	1	2	0.158925	0.406798	51332
GO:0033872	[heparan sulfate]-glucosamine 3-sulfotransferase 3 activity	1	2	0.158925	0.406798	9955
GO:0034437	glycoprotein transporter activity	1	2	0.158925	0.406798	7436
GO:0034736	cholesterol O-acyltransferase activity	1	2	0.158925	0.406798	8435
GO:0036132	13-prostaglandin reductase activity	1	2	0.158925	0.406798	22949
GO:0036361	racemase activity, acting on amino acids and derivatives	1	2	0.158925	0.406798	112849
GO:0036461	BLOC-2 complex binding	1	2	0.158925	0.406798	10981
GO:0036505	prosaposin receptor activity	1	2	0.158925	0.406798	2861
GO:0038025	reelin receptor activity	1	2	0.158925	0.406798	7436
GO:0038062	protein tyrosine kinase collagen receptor activity	1	2	0.158925	0.406798	780
GO:0042954	lipoprotein transporter activity	1	2	0.158925	0.406798	4036
GO:0043120	tumor necrosis factor binding	1	2	0.158925	0.406798	2
GO:0043183	vascular endothelial growth factor receptor 1 binding	1	2	0.158925	0.406798	7422
GO:0045509	interleukin-27 receptor activity	1	2	0.158925	0.406798	3572
GO:0046592	polyamine oxidase activity	1	2	0.158925	0.406798	54498
GO:0046899	nucleoside triphosphate adenylate kinase activity	1	2	0.158925	0.406798	205
GO:0046997	oxidoreductase activity, acting on the CH-NH group of donors, flavin as acceptor	1	2	0.158925	0.406798	1757
GO:0047006	17-alpha,20-alpha-dihydroxypregn-4-en-3-one dehydrogenase activity	1	2	0.158925	0.406798	1645
GO:0047134	protein-disulfide reductase activity	1	2	0.158925	0.406798	64359
GO:0047150	betaine-homocysteine S-methyltransferase activity	1	2	0.158925	0.406798	23743
GO:0047322	[hydroxymethylglutaryl-CoA reductase (NADPH)] kinase activity	1	2	0.158925	0.406798	5563
GO:0047522	15-oxoprostaglandin 13-oxidase activity	1	2	0.158925	0.406798	22949
GO:0047661	amino-acid racemase activity	1	2	0.158925	0.406798	112849
GO:0047787	delta4-3-oxosteroid 5beta-reductase activity	1	2	0.158925	0.406798	6718
GO:0050135	NAD(P)+ nucleosidase activity	1	2	0.158925	0.406798	952
GO:0050405	[acetyl-CoA carboxylase] kinase activity	1	2	0.158925	0.406798	5563
GO:0050659	N-acetylgalactosamine 4-sulfate 6-O-sulfotransferase activity	1	2	0.158925	0.406798	51363
GO:0052739	phosphatidylserine 1-acylhydrolase activity	1	2	0.158925	0.406798	11145
GO:0052740	1-acyl-2-lysophosphatidylserine acylhydrolase activity	1	2	0.158925	0.406798	11145
GO:0052901	spermine:oxygen oxidoreductase (spermidine-forming) activity	1	2	0.158925	0.406798	54498
GO:0070026	nitric oxide binding	1	2	0.158925	0.406798	875
GO:0070404	NADH binding	1	2	0.158925	0.406798	5860
GO:0070538	oleic acid binding	1	2	0.158925	0.406798	2170
GO:0070698	type I activin receptor binding	1	2	0.158925	0.406798	4091
GO:0070853	myosin VI binding	1	2	0.158925	0.406798	128239
GO:0072590	N-acetyl-L-aspartate-L-glutamate ligase activity	1	2	0.158925	0.406798	57494
GO:1990698	palmitoleoyltransferase activity	1	2	0.158925	0.406798	1374
GO:0005178	integrin binding	12	105	0.159455	0.407495	10516;1903;2191;2192;3491;3913;667;6714;7448;8613;87;89
GO:0004675	transmembrane receptor protein serine/threonine kinase activity	3	17	0.162116	0.410987	658;90;93
GO:0005001	transmembrane receptor protein tyrosine phosphatase activity	3	17	0.162116	0.410987	10076;5792;5794
GO:0015269	calcium-activated potassium channel activity	3	17	0.162116	0.410987	27094;343450;3780
GO:0019198	transmembrane receptor protein phosphatase activity	3	17	0.162116	0.410987	10076;5792;5794
GO:0030742	GTP-dependent protein binding	3	17	0.162116	0.410987	10981;22808;2643
GO:0035639	purine ribonucleoside triphosphate binding	161	1805	0.16282	0.41186	10000;100130827;10058;10079;10124;10188;10243;10769;10783;10964;10981;11031;112;115;115361;115701;116987;1183;127602;129607;134111;147945;151011;157285;158158;1612;1654;168400;1917;1956;196883;197358;205;2065;2081;221079;225;2264;22808;22824;22836;23012;23075;2321;23586;25865;260425;2633;2643;26524;27289;2747;2767;2770;2776;285220;28996;2977;29984;30844;3310;343450;347733;3480;3656;3795;3800;3801…
GO:0051427	hormone receptor binding	18	169	0.162979	0.41186	1051;10579;10891;2274;5468;5744;5915;6256;6604;668;6714;6934;7205;7421;7494;8204;8638;9063
GO:0017124	SH3 domain binding	13	116	0.16363	0.412519	10040;1793;22941;27124;4036;5359;54206;55740;57088;83699;83992;92359;9564
GO:0004033	aldo-keto reductase (NADP) activity	4	26	0.164433	0.412519	1645;1646;6718;9249
GO:0008028	monocarboxylic acid transmembrane transporter activity	6	45	0.165836	0.412519	151473;220963;634;6579;9121;9123
GO:0097110	scaffold protein binding	6	45	0.165836	0.412519	1832;3856;3875;6714;858;8912
GO:0002162	dystroglycan binding	2	9	0.167659	0.412519	1756;4133
GO:0004551	nucleotide diphosphatase activity	2	9	0.167659	0.412519	5167;83594
GO:0004955	prostaglandin receptor activity	2	9	0.167659	0.412519	5468;5729
GO:0005005	transmembrane-ephrin receptor activity	2	9	0.167659	0.412519	1944;1945
GO:0005222	intracellular cAMP activated cation channel activity	2	9	0.167659	0.412519	10021;1261
GO:0008296	3'-5'-exodeoxyribonuclease activity	2	9	0.167659	0.412519	11277;3669
GO:0016668	oxidoreductase activity, acting on a sulfur group of donors, NAD(P) as acceptor	2	9	0.167659	0.412519	114112;64359
GO:0035925	mRNA 3'-UTR AU-rich region binding	2	9	0.167659	0.412519	132864;64506
GO:0039706	co-receptor binding	2	9	0.167659	0.412519	650;652
GO:0051371	muscle alpha-actinin binding	2	9	0.167659	0.412519	171024;23022
GO:0052659	inositol-1,3,4,5-tetrakisphosphate 5-phosphatase activity	2	9	0.167659	0.412519	27124;4952
GO:0070679	inositol 1,4,5 trisphosphate binding	2	9	0.167659	0.412519	5334;7220
GO:0070700	BMP receptor binding	2	9	0.167659	0.412519	650;652
GO:0042562	hormone binding	8	65	0.167994	0.412703	1889;30061;3480;4882;7067;7068;7276;90
GO:0004860	protein kinase inhibitor activity	10	86	0.173604	0.425826	10253;1026;1030;23767;349667;51422;55450;57761;8651;9306
GO:0017046	peptide hormone binding	5	36	0.174292	0.426855	1889;30061;3480;4882;90
GO:0005201	extracellular matrix structural constituent	9	76	0.17627	0.431034	1277;1280;1303;1306;145864;2192;2201;7286;7373
GO:0004715	non-membrane spanning protein tyrosine kinase activity	6	46	0.178282	0.435281	10188;157285;5610;5747;6714;7525
GO:0016763	transferase activity, transferring pentosyl groups	7	56	0.179165	0.436766	1890;54625;56829;64761;83666;84875;9215
GO:0008509	anion transmembrane transporter activity	29	293	0.182366	0.443888	10723;10991;1183;120103;144453;151473;220963;23657;2565;25932;347735;53405;55089;56301;634;63982;6507;6535;6536;6542;6579;7439;83959;8501;8542;9056;9121;9123;9152
GO:0005123	death receptor binding	3	18	0.183274	0.445415	27018;4615;64114
GO:0005179	hormone activity	13	119	0.186361	0.452225	133;151176;183;3481;4879;4922;5744;7276;7425;79924;80763;83729;8614
GO:0000988	transcription factor activity, protein binding	55	588	0.18905	0.458048	10346;10413;1045;10765;10891;11030;116931;133396;138151;1649;1999;2247;2274;22882;23286;23462;25937;2626;27033;27063;284252;28996;29995;3084;3400;3728;3976;4212;467;5074;5371;5468;5629;57326;57761;5784;6256;6604;6666;6672;676;7068;7088;7639;79365;8092;8204;84962;8531;85441;8609;8626;87;9063;9314
GO:0042379	chemokine receptor binding	7	57	0.190708	0.461361	2920;2921;3576;3627;58191;6374;6387
GO:0032813	tumor necrosis factor receptor superfamily binding	6	47	0.191089	0.461581	10673;27018;4615;64114;6772;8743
GO:0019903	protein phosphatase binding	13	120	0.194256	0.468517	1000;153769;1956;3728;4233;5074;5468;5507;56288;634;8660;8877;9961
GO:0003774	motor activity	14	131	0.196529	0.470447	127602;147700;3800;3801;4430;4625;4628;55567;55614;57530;63971;8632;8701;90990
GO:0015293	symporter activity	15	142	0.19826	0.470447	10723;10991;120103;123041;151473;220963;51296;55089;6507;6535;6536;83959;9121;9123;9152
GO:0005227	calcium activated cation channel activity	4	28	0.198529	0.470447	27094;343450;3780;54795
GO:0045296	cadherin binding	4	28	0.198529	0.470447	1500;288;3728;4072
GO:0000900	translation repressor activity, nucleic acid binding	2	10	0.198613	0.470447	132864;64506
GO:0004312	fatty acid synthase activity	2	10	0.198613	0.470447	54898;79993
GO:0004954	prostanoid receptor activity	2	10	0.198613	0.470447	5468;5729
GO:0005024	transforming growth factor beta-activated receptor activity	2	10	0.198613	0.470447	658;90
GO:0005068	transmembrane receptor protein tyrosine kinase adaptor activity	2	10	0.198613	0.470447	3667;9846
GO:0005072	transforming growth factor beta receptor, cytoplasmic mediator activity	2	10	0.198613	0.470447	4086;4091
GO:0019855	calcium channel inhibitor activity	2	10	0.198613	0.470447	6804;7779
GO:0047372	acylglycerol lipase activity	2	10	0.198613	0.470447	3990;747
GO:0005003	ephrin receptor activity	3	19	0.205106	0.475601	1944;1945;285220
GO:0005328	neurotransmitter:sodium symporter activity	3	19	0.205106	0.475601	6535;6536;9152
GO:0031690	adrenergic receptor binding	3	19	0.205106	0.475601	4734;7345;9693
GO:0070717	poly-purine tract binding	3	19	0.205106	0.475601	11030;1654;87178
GO:0003712	transcription cofactor activity	50	538	0.215545	0.475601	10346;10413;1045;10765;10891;11030;116931;133396;1649;1999;2247;2274;22882;23286;25937;2626;27033;27063;284252;28996;29995;3084;3400;3728;4212;467;5074;5371;5468;5629;57326;57761;5784;6256;6604;6666;6672;676;7068;7088;7639;79365;8092;8204;84962;8531;85441;8609;87;9063
GO:0000989	transcription factor activity, transcription factor binding	54	584	0.216144	0.475601	10346;10413;1045;10765;10891;11030;116931;133396;138151;1649;1999;2247;2274;22882;23286;25937;2626;27033;27063;284252;28996;29995;3084;3400;3728;3976;4212;467;5074;5371;5468;5629;57326;57761;5784;6256;6604;6666;6672;676;7068;7088;7639;79365;8092;8204;84962;8531;85441;8609;8626;87;9063;9314
GO:0042805	actinin binding	4	29	0.216316	0.475601	171024;23022;5468;79778
GO:0016614	oxidoreductase activity, acting on CH-OH group of donors	14	134	0.220135	0.475601	10202;10873;1645;1646;22949;26227;2820;4199;51171;650;6652;6718;9249;93517
GO:0035258	steroid hormone receptor binding	9	81	0.226978	0.475601	1051;10891;2274;5468;668;6714;7494;8204;9063
GO:0003746	translation elongation factor activity	3	20	0.227486	0.475601	1917;56648;80325
GO:0030371	translation repressor activity	3	20	0.227486	0.475601	132864;23034;64506
GO:0030506	ankyrin binding	3	20	0.227486	0.475601	2318;4897;85456
GO:0043325	phosphatidylinositol-3,4-bisphosphate binding	3	20	0.227486	0.475601	55614;59338;9846
GO:0070273	phosphatidylinositol-4-phosphate binding	3	20	0.227486	0.475601	114879;28966;54477
GO:0008017	microtubule binding	20	201	0.227542	0.475601	10636;11043;1266;147700;22924;283431;3800;3801;4130;4131;4133;51361;54627;55614;55638;56896;57662;63971;667;90990
GO:0001075	transcription factor activity, RNA polymerase II core promoter sequence-specific binding involved in preinitiation complex assembly	1	3	0.228656	0.475601	1602
GO:0003829	beta-1,3-galactosyl-O-glycosyl-glycoprotein beta-1,6-N-acetylglucosaminyltransferase activity	1	3	0.228656	0.475601	9245
GO:0003876	AMP deaminase activity	1	3	0.228656	0.475601	272
GO:0003941	L-serine ammonia-lyase activity	1	3	0.228656	0.475601	113675
GO:0003953	NAD+ nucleosidase activity	1	3	0.228656	0.475601	952
GO:0003987	acetate-CoA ligase activity	1	3	0.228656	0.475601	79611
GO:0004104	cholinesterase activity	1	3	0.228656	0.475601	43
GO:0004142	diacylglycerol cholinephosphotransferase activity	1	3	0.228656	0.475601	1040
GO:0004359	glutaminase activity	1	3	0.228656	0.475601	27165
GO:0004605	phosphatidate cytidylyltransferase activity	1	3	0.228656	0.475601	1040
GO:0004699	calcium-independent protein kinase C activity	1	3	0.228656	0.475601	5581
GO:0004768	stearoyl-CoA 9-desaturase activity	1	3	0.228656	0.475601	9415
GO:0004800	thyroxine 5'-deiodinase activity	1	3	0.228656	0.475601	1735
GO:0004873	asialoglycoprotein receptor activity	1	3	0.228656	0.475601	433
GO:0004886	9-cis retinoic acid receptor activity	1	3	0.228656	0.475601	6256
GO:0004949	cannabinoid receptor activity	1	3	0.228656	0.475601	1268
GO:0005010	insulin-like growth factor-activated receptor activity	1	3	0.228656	0.475601	3480
GO:0005119	smoothened binding	1	3	0.228656	0.475601	5727
GO:0005173	stem cell factor receptor binding	1	3	0.228656	0.475601	4254
GO:0005290	L-histidine transmembrane transporter activity	1	3	0.228656	0.475601	10991
GO:0008330	protein tyrosine/threonine phosphatase activity	1	3	0.228656	0.475601	1846
GO:0008332	low voltage-gated calcium channel activity	1	3	0.228656	0.475601	8912
GO:0008427	calcium-dependent protein kinase inhibitor activity	1	3	0.228656	0.475601	55450
GO:0008525	phosphatidylcholine transporter activity	1	3	0.228656	0.475601	58488
GO:0008597	calcium-dependent protein serine/threonine phosphatase regulator activity	1	3	0.228656	0.475601	1827
GO:0008898	S-adenosylmethionine-homocysteine S-methyltransferase activity	1	3	0.228656	0.475601	23743
GO:0009041	uridylate kinase activity	1	3	0.228656	0.475601	129607
GO:0015091	ferric iron transmembrane transporter activity	1	3	0.228656	0.475601	7018
GO:0015093	ferrous iron transmembrane transporter activity	1	3	0.228656	0.475601	30061
GO:0015173	aromatic amino acid transmembrane transporter activity	1	3	0.228656	0.475601	120103
GO:0015182	L-asparagine transmembrane transporter activity	1	3	0.228656	0.475601	10991
GO:0015234	thiamine transmembrane transporter activity	1	3	0.228656	0.475601	80704
GO:0015403	thiamine uptake transmembrane transporter activity	1	3	0.228656	0.475601	80704
GO:0016167	glial cell-derived neurotrophic factor receptor activity	1	3	0.228656	0.475601	2674
GO:0016215	acyl-CoA desaturase activity	1	3	0.228656	0.475601	9415
GO:0016647	oxidoreductase activity, acting on the CH-NH group of donors, oxygen as acceptor	1	3	0.228656	0.475601	54498
GO:0016941	natriuretic peptide receptor activity	1	3	0.228656	0.475601	4882
GO:0019797	procollagen-proline 3-dioxygenase activity	1	3	0.228656	0.475601	55214
GO:0019862	IgA binding	1	3	0.228656	0.475601	3512
GO:0019959	interleukin-8 binding	1	3	0.228656	0.475601	2
GO:0030160	GKAP/Homer scaffold activity	1	3	0.228656	0.475601	22941
GO:0030984	kininogen binding	1	3	0.228656	0.475601	1508
GO:0031697	beta-1 adrenergic receptor binding	1	3	0.228656	0.475601	9693
GO:0031750	D3 dopamine receptor binding	1	3	0.228656	0.475601	5064
GO:0034648	histone demethylase activity (H3-dimethyl-K4 specific)	1	3	0.228656	0.475601	10765
GO:0035276	ethanol binding	1	3	0.228656	0.475601	5581
GO:0035373	chondroitin sulfate proteoglycan binding	1	3	0.228656	0.475601	5792
GO:0035650	AP-1 adaptor complex binding	1	3	0.228656	0.475601	10981
GO:0035651	AP-3 adaptor complex binding	1	3	0.228656	0.475601	10981
GO:0035939	microsatellite binding	1	3	0.228656	0.475601	23462
GO:0038181	bile acid receptor activity	1	3	0.228656	0.475601	7421
GO:0042731	PH domain binding	1	3	0.228656	0.475601	2037
GO:0044323	retinoic acid-responsive element binding	1	3	0.228656	0.475601	6256
GO:0046979	TAP2 binding	1	3	0.228656	0.475601	6890
GO:0047023	androsterone dehydrogenase activity	1	3	0.228656	0.475601	1645
GO:0047045	testosterone 17-beta-dehydrogenase (NADP+) activity	1	3	0.228656	0.475601	51171
GO:0047192	1-alkylglycerophosphocholine O-acetyltransferase activity	1	3	0.228656	0.475601	254531
GO:0047623	adenosine-phosphate deaminase activity	1	3	0.228656	0.475601	272
GO:0047718	indanol dehydrogenase activity	1	3	0.228656	0.475601	1645
GO:0050698	proteoglycan sulfotransferase activity	1	3	0.228656	0.475601	9469
GO:0050816	phosphothreonine binding	1	3	0.228656	0.475601	4734
GO:0050897	cobalt ion binding	1	3	0.228656	0.475601	5371
GO:0051120	hepoxilin A3 synthase activity	1	3	0.228656	0.475601	59344
GO:0070051	fibrinogen binding	1	3	0.228656	0.475601	2192
GO:0070576	vitamin D 24-hydroxylase activity	1	3	0.228656	0.475601	1543
GO:0070740	tubulin-glutamic acid ligase activity	1	3	0.228656	0.475601	79739
GO:0072510	trivalent inorganic cation transmembrane transporter activity	1	3	0.228656	0.475601	7018
GO:0097016	L27 domain binding	1	3	0.228656	0.475601	8825
GO:0097108	hedgehog family protein binding	1	3	0.228656	0.475601	5727
GO:1990430	extracellular matrix protein binding	1	3	0.228656	0.475601	3685
GO:0019887	protein kinase regulator activity	17	168	0.228942	0.475601	10040;10253;1026;1030;1946;2065;23542;23767;3084;3481;349667;3627;51422;55450;57761;8651;9306
GO:0004000	adenosine deaminase activity	2	11	0.230158	0.475601	103;81030
GO:0004062	aryl sulfotransferase activity	2	11	0.230158	0.475601	27233;6819
GO:0005221	intracellular cyclic nucleotide activated cation channel activity	2	11	0.230158	0.475601	10021;1261
GO:0015129	lactate transmembrane transporter activity	2	11	0.230158	0.475601	9121;9123
GO:0016861	intramolecular oxidoreductase activity, interconverting aldoses and ketoses	2	11	0.230158	0.475601	10007;81888
GO:0017154	semaphorin receptor activity	2	11	0.230158	0.475601	23129;8828
GO:0019211	phosphatase activator activity	2	11	0.230158	0.475601	3486;650
GO:0043522	leucine zipper domain binding	2	11	0.230158	0.475601	1649;5074
GO:0043560	insulin receptor substrate binding	2	11	0.230158	0.475601	3480;5590
GO:0043855	cyclic nucleotide-gated ion channel activity	2	11	0.230158	0.475601	10021;1261
GO:0046030	inositol trisphosphate phosphatase activity	2	11	0.230158	0.475601	27124;4952
GO:0052743	inositol tetrakisphosphate phosphatase activity	2	11	0.230158	0.475601	27124;4952
GO:0005343	organic acid:sodium symporter activity	4	30	0.234513	0.482089	6507;6535;6536;9152
GO:0030291	protein serine/threonine kinase inhibitor activity	4	30	0.234513	0.482089	10253;1026;1030;51422
GO:0042165	neurotransmitter binding	4	30	0.234513	0.482089	1131;1137;1141;43
GO:0042287	MHC protein binding	4	30	0.234513	0.482089	3872;3902;6890;6891
GO:0016772	transferase activity, transferring phosphorus-containing groups	89	996	0.23866	0.489978	10000;100130827;10188;10243;1026;1040;10769;10783;115701;129607;152831;157285;1612;1944;1945;1956;205;2065;2069;2081;2247;2264;23012;2321;2549;25865;260425;26353;26524;285220;28996;3084;3480;3656;3667;3795;3815;389840;4233;4254;4356;440275;4752;4882;4938;4939;4940;5058;51422;5154;5155;5208;53834;55224;5563;558;5581;5587;5590;5610;5649;5747;5754;57761;613;658;6662;6714;7042;7204;7301;7525;780;8178…
GO:0048306	calcium-dependent protein binding	7	61	0.239605	0.491284	2;306;4322;5648;6804;7436;8895
GO:0000146	microfilament motor activity	3	21	0.250293	0.51058	4430;4625;4628
GO:0031420	alkali metal ion binding	3	21	0.250293	0.51058	123041;6328;6335
GO:0051393	alpha-actinin binding	3	21	0.250293	0.51058	171024;23022;5468
GO:0016776	phosphotransferase activity, phosphate group as acceptor	5	41	0.250354	0.51058	129607;205;260425;4356;9414
GO:0005509	calcium ion binding	63	697	0.250625	0.51058	1000;10235;1047;10516;11328;123041;126567;133584;158158;182;1824;1829;1952;2147;2192;2195;2201;22981;23075;23158;23349;25780;25801;2643;27445;2820;286097;3026;306;30844;4036;4322;4324;4753;4811;491;5097;51162;5167;5330;5333;5357;5358;5359;54510;5648;57088;60681;667;7436;79633;80303;84206;85407;8642;87;89;9353;94122;9501;9620;9651;9693
GO:0030170	pyridoxal phosphate binding	6	52	0.259706	0.527625	113675;1491;213;4942;54996;875
GO:0004861	cyclin-dependent protein serine/threonine kinase inhibitor activity	2	12	0.261984	0.527625	1026;1030
GO:0005283	sodium:amino acid symporter activity	2	12	0.261984	0.527625	6536;9152
GO:0010314	phosphatidylinositol-5-phosphate binding	2	12	0.261984	0.527625	28966;54477
GO:0032036	myosin heavy chain binding	2	12	0.261984	0.527625	51332;6804
GO:0043024	ribosomal small subunit binding	2	12	0.261984	0.527625	132864;1654
GO:0044213	intronic transcription regulatory region DNA binding	2	12	0.261984	0.527625	59348;7067
GO:0045295	gamma-catenin binding	2	12	0.261984	0.527625	1000;6934
GO:0048185	activin binding	2	12	0.261984	0.527625	90;93
GO:0001965	G-protein alpha-subunit binding	3	22	0.273413	0.543476	10636;2150;55188
GO:0008198	ferrous iron binding	3	22	0.273413	0.543476	4907;54790;7018
GO:0030215	semaphorin receptor binding	3	22	0.273413	0.543476	10371;57556;57715
GO:0030374	ligand-dependent nuclear receptor transcription coactivator activity	6	53	0.274166	0.543476	10891;2247;5468;6604;85441;87
GO:0005261	cation channel activity	28	299	0.276481	0.543476	10021;11094;1137;1141;123041;1261;160518;162514;170850;23258;23704;27094;30061;343450;3685;3780;5026;51063;54795;55283;55800;6328;6335;7220;784;83959;8912;90134
GO:0004177	aminopeptidase activity	5	43	0.282864	0.543476	10003;2191;290;51056;5251
GO:0019239	deaminase activity	4	33	0.290948	0.543476	10007;103;272;81030
GO:0001515	opioid peptide activity	1	4	0.292609	0.543476	10435
GO:0002046	opsin binding	1	4	0.292609	0.543476	51332
GO:0003839	gamma-glutamylcyclotransferase activity	1	4	0.292609	0.543476	79094
GO:0003873	6-phosphofructo-2-kinase activity	1	4	0.292609	0.543476	5208
GO:0003960	NADPH:quinone reductase activity	1	4	0.292609	0.543476	9540
GO:0004090	carbonyl reductase (NADPH) activity	1	4	0.292609	0.543476	10202
GO:0004095	carnitine O-palmitoyltransferase activity	1	4	0.292609	0.543476	1374
GO:0004127	cytidylate kinase activity	1	4	0.292609	0.543476	129607
GO:0004305	ethanolamine kinase activity	1	4	0.292609	0.543476	55224
GO:0004366	glycerol-3-phosphate O-acyltransferase activity	1	4	0.292609	0.543476	84803
GO:0004634	phosphopyruvate hydratase activity	1	4	0.292609	0.543476	2026
GO:0005176	ErbB-2 class receptor binding	1	4	0.292609	0.543476	3084
GO:0005534	galactose binding	1	4	0.292609	0.543476	81035
GO:0008294	calcium- and calmodulin-responsive adenylate cyclase activity	1	4	0.292609	0.543476	112
GO:0008310	single-stranded DNA 3'-5' exodeoxyribonuclease activity	1	4	0.292609	0.543476	3669
GO:0008381	mechanically-gated ion channel activity	1	4	0.292609	0.543476	63895
GO:0008607	phosphorylase kinase regulator activity	1	4	0.292609	0.543476	51422
GO:0008853	exodeoxyribonuclease III activity	1	4	0.292609	0.543476	11277
GO:0009374	biotin binding	1	4	0.292609	0.543476	5091
GO:0010858	calcium-dependent protein kinase regulator activity	1	4	0.292609	0.543476	55450
GO:0015181	arginine transmembrane transporter activity	1	4	0.292609	0.543476	6542
GO:0015189	L-lysine transmembrane transporter activity	1	4	0.292609	0.543476	6542
GO:0015333	peptide:proton symporter activity	1	4	0.292609	0.543476	51296
GO:0015562	efflux transmembrane transporter activity	1	4	0.292609	0.543476	10058
GO:0015563	uptake transmembrane transporter activity	1	4	0.292609	0.543476	80704
GO:0016286	small conductance calcium-activated potassium channel activity	1	4	0.292609	0.543476	3780
GO:0016361	activin receptor activity, type I	1	4	0.292609	0.543476	90
GO:0017089	glycolipid transporter activity	1	4	0.292609	0.543476	388323
GO:0019145	aminobutyraldehyde dehydrogenase activity	1	4	0.292609	0.543476	160428
GO:0019834	phospholipase A2 inhibitor activity	1	4	0.292609	0.543476	306
GO:0022833	mechanically gated channel activity	1	4	0.292609	0.543476	63895
GO:0022897	proton-dependent peptide secondary active transmembrane transporter activity	1	4	0.292609	0.543476	51296
GO:0030023	extracellular matrix constituent conferring elasticity	1	4	0.292609	0.543476	2201
GO:0030151	molybdenum ion binding	1	4	0.292609	0.543476	54996
GO:0030229	very-low-density lipoprotein particle receptor activity	1	4	0.292609	0.543476	7436
GO:0030620	U2 snRNA binding	1	4	0.292609	0.543476	3669
GO:0031544	peptidyl-proline 3-dioxygenase activity	1	4	0.292609	0.543476	55214
GO:0033743	peptide-methionine (R)-S-oxide reductase activity	1	4	0.292609	0.543476	253827
GO:0034056	estrogen response element binding	1	4	0.292609	0.543476	27324
GO:0034191	apolipoprotein A-I receptor binding	1	4	0.292609	0.543476	335
GO:0034485	phosphatidylinositol-3,4,5-trisphosphate 5-phosphatase activity	1	4	0.292609	0.543476	27124
GO:0034511	U3 snoRNA binding	1	4	0.292609	0.543476	3669
GO:0034714	type III transforming growth factor beta receptor binding	1	4	0.292609	0.543476	7042
GO:0038064	collagen receptor activity	1	4	0.292609	0.543476	780
GO:0042134	rRNA primary transcript binding	1	4	0.292609	0.543476	284119
GO:0043125	ErbB-3 class receptor binding	1	4	0.292609	0.543476	3084
GO:0043141	ATP-dependent 5'-3' DNA helicase activity	1	4	0.292609	0.543476	92797
GO:0043813	phosphatidylinositol-3,5-bisphosphate 5-phosphatase activity	1	4	0.292609	0.543476	8871
GO:0045569	TRAIL binding	1	4	0.292609	0.543476	8793
GO:0047105	4-trimethylammoniobutyraldehyde dehydrogenase activity	1	4	0.292609	0.543476	160428
GO:0050693	LBD domain binding	1	4	0.292609	0.543476	5629
GO:0070579	methylcytosine dioxygenase activity	1	4	0.292609	0.543476	54790
GO:0070728	leucine binding	1	4	0.292609	0.543476	2747
GO:0070891	lipoteichoic acid binding	1	4	0.292609	0.543476	923
GO:1901612	cardiolipin binding	1	4	0.292609	0.543476	5205
GO:0004859	phospholipase inhibitor activity	2	13	0.293826	0.543476	306;341
GO:0005313	L-glutamate transmembrane transporter activity	2	13	0.293826	0.543476	23657;6507
GO:0008143	poly(A) binding	2	13	0.293826	0.543476	11030;1654
GO:0008239	dipeptidyl-peptidase activity	2	13	0.293826	0.543476	10003;2191
GO:0008417	fucosyltransferase activity	2	13	0.293826	0.543476	2523;2526
GO:0016805	dipeptidase activity	2	13	0.293826	0.543476	10003;9805
GO:0035497	cAMP response element binding	2	13	0.293826	0.543476	84699;90993
GO:0070300	phosphatidic acid binding	2	13	0.293826	0.543476	5333;9693
GO:0016922	ligand-dependent nuclear receptor binding	3	23	0.296739	0.546317	10891;5629;6604
GO:0017134	fibroblast growth factor binding	3	23	0.296739	0.546317	152831;2264;53834
GO:0030159	receptor signaling complex scaffold activity	3	23	0.296739	0.546317	10636;22941;29775
GO:0070412	R-SMAD binding	3	23	0.296739	0.546317	202151;27063;4091
GO:0072341	modified amino acid binding	7	66	0.305472	0.561743	114879;114884;1757;4082;5333;558;875
GO:0072509	divalent inorganic cation transmembrane transporter activity	16	167	0.309583	0.568643	11094;123041;123606;160518;162514;23258;30061;3685;491;54795;55283;55532;7220;7779;784;8912
GO:0016814	hydrolase activity, acting on carbon-nitrogen (but not peptide) bonds, in cyclic amidines	4	34	0.310176	0.569075	103;2643;272;81030
GO:0032559	adenyl ribonucleotide binding	130	1505	0.318009	0.582772	10000;100130827;10021;10058;10079;10188;10243;10769;10783;112;115;115701;1183;127602;129607;134111;147945;157285;1612;1654;168400;1956;196883;197358;205;2065;2081;225;2264;22824;22836;23012;23075;2321;23586;25865;260425;26524;2747;285220;28996;30844;3310;343450;3480;3656;3795;3800;3801;3815;389840;4199;4233;440;440275;4430;4625;4628;4752;4882;491;4938;4939;4940;5026;5058;5091;51363;51422;5167;520…
GO:0005544	calcium-dependent phospholipid binding	6	56	0.318544	0.58308	126567;27445;306;8895;94122;9501
GO:0051183	vitamin transporter activity	3	24	0.32017	0.585381	2638;5950;80704
GO:0016829	lyase activity	17	180	0.323106	0.589626	10873;112;112849;113675;115;1491;196883;2026;2977;4199;4337;4882;59344;760;763;875;952
GO:0005262	calcium channel activity	11	112	0.323944	0.589626	11094;123041;160518;162514;23258;3685;54795;55283;7220;784;8912
GO:0004089	carbonate dehydratase activity	2	14	0.325465	0.589626	760;763
GO:0005523	tropomyosin binding	2	14	0.325465	0.589626	10529;800
GO:0015172	acidic amino acid transmembrane transporter activity	2	14	0.325465	0.589626	23657;6507
GO:0035259	glucocorticoid receptor binding	2	14	0.325465	0.589626	1051;8204
GO:0036041	long-chain fatty acid binding	2	14	0.325465	0.589626	2170;5468
GO:0070402	NADPH binding	2	14	0.325465	0.589626	5860;9540
GO:0016788	hydrolase activity, acting on ester bonds	65	740	0.328353	0.592406	10076;10924;11099;11145;11156;11277;1131;1230;1234;128853;138639;151742;152926;1845;1846;1850;2070;2081;2151;23052;27124;283;313;3162;3172;345557;3669;3990;43;4907;4952;51365;5151;5167;5208;5330;5333;5334;5337;54464;54913;5507;55313;57460;57579;5774;5784;5792;5794;5920;6448;7179;747;760;80055;80824;818;85463;8555;8605;8613;8654;87178;8871;9651
GO:0015108	chloride transmembrane transporter activity	9	90	0.329043	0.592406	10723;1183;144453;2565;25932;53405;63982;7439;8542
GO:1901505	carbohydrate derivative transporter activity	4	35	0.329519	0.592406	11046;222962;388323;7436
GO:0015459	potassium channel regulator activity	5	46	0.33292	0.592406	23327;27094;5590;57463;857
GO:0042974	retinoic acid receptor binding	5	46	0.33292	0.592406	5468;5915;6256;7421;8204
GO:0036094	small molecule binding	226	2656	0.339187	0.592406	10000;100130827;10021;10058;10079;10124;10188;10243;10642;10643;10644;10769;10783;10873;10891;10964;10981;11030;11031;112;114112;114879;114884;115;115361;115701;116987;1183;1261;127602;129607;132864;134111;147945;151011;157285;158158;1612;1645;1646;1654;168400;1757;1827;1917;1956;196883;197358;205;2065;2081;213;2168;2170;221079;221662;225;2264;22808;22824;22836;23012;23075;2321;23576;23586;25865;…
GO:0003785	actin monomer binding	3	25	0.343614	0.592406	22837;23242;5581
GO:0005326	neurotransmitter transporter activity	3	25	0.343614	0.592406	6535;6536;9152
GO:0033764	steroid dehydrogenase activity, acting on the CH-OH group of donors, NAD or NADP as acceptor	3	25	0.343614	0.592406	1645;51171;93517
GO:0005254	chloride channel activity	8	80	0.343925	0.592406	1183;144453;2565;25932;53405;63982;7439;8542
GO:0031490	chromatin DNA binding	8	80	0.343925	0.592406	10891;29841;3005;55506;6256;7067;7068;7494
GO:0001105	RNA polymerase II transcription coactivator activity	4	36	0.348922	0.592406	116931;27063;28996;6666
GO:0030551	cyclic nucleotide binding	4	36	0.348922	0.592406	10021;1261;8654;9693
GO:0019825	oxygen binding	5	47	0.349804	0.592406	1543;1545;1555;213;875
GO:0030554	adenyl nucleotide binding	130	1516	0.350675	0.592406	10000;100130827;10021;10058;10079;10188;10243;10769;10783;112;115;115701;1183;127602;129607;134111;147945;157285;1612;1654;168400;1956;196883;197358;205;2065;2081;225;2264;22824;22836;23012;23075;2321;23586;25865;260425;26524;2747;285220;28996;30844;3310;343450;3480;3656;3795;3800;3801;3815;389840;4199;4233;440;440275;4430;4625;4628;4752;4882;491;4938;4939;4940;5026;5058;5091;51363;51422;5167;520…
GO:0000064	L-ornithine transmembrane transporter activity	1	5	0.351263	0.592406	6542
GO:0001537	N-acetylgalactosamine 4-O-sulfotransferase activity	1	5	0.351263	0.592406	166012
GO:0002151	G-quadruplex RNA binding	1	5	0.351263	0.592406	2334
GO:0004075	biotin carboxylase activity	1	5	0.351263	0.592406	5091
GO:0004331	fructose-2,6-bisphosphate 2-phosphatase activity	1	5	0.351263	0.592406	5208
GO:0004528	phosphodiesterase I activity	1	5	0.351263	0.592406	5167
GO:0004839	ubiquitin activating enzyme activity	1	5	0.351263	0.592406	7318
GO:0004904	interferon receptor activity	1	5	0.351263	0.592406	3460
GO:0005143	interleukin-12 receptor binding	1	5	0.351263	0.592406	3592
GO:0005314	high-affinity glutamate transmembrane transporter activity	1	5	0.351263	0.592406	6507
GO:0008142	oxysterol binding	1	5	0.351263	0.592406	114879
GO:0008273	calcium, potassium:sodium antiporter activity	1	5	0.351263	0.592406	123041
GO:0015186	L-glutamine transmembrane transporter activity	1	5	0.351263	0.592406	10991
GO:0015252	hydrogen ion channel activity	1	5	0.351263	0.592406	83959
GO:0015379	potassium:chloride symporter activity	1	5	0.351263	0.592406	10723
GO:0016416	O-palmitoyltransferase activity	1	5	0.351263	0.592406	1374
GO:0016717	oxidoreductase activity, acting on paired donors, with oxidation of a pair of donors resulting in the reduction of molecular oxygen to two molecules of water	1	5	0.351263	0.592406	9415
GO:0016841	ammonia-lyase activity	1	5	0.351263	0.592406	113675
GO:0016901	oxidoreductase activity, acting on the CH-OH group of donors, quinone or similar compound as acceptor	1	5	0.351263	0.592406	2820
GO:0017034	Rap guanyl-nucleotide exchange factor activity	1	5	0.351263	0.592406	9693
GO:0019960	C-X3-C chemokine binding	1	5	0.351263	0.592406	3685
GO:0022820	potassium ion symporter activity	1	5	0.351263	0.592406	10723
GO:0030021	extracellular matrix structural constituent conferring compression resistance	1	5	0.351263	0.592406	7286
GO:0030345	structural constituent of tooth enamel	1	5	0.351263	0.592406	7286
GO:0030618	transforming growth factor beta receptor, pathway-specific cytoplasmic mediator activity	1	5	0.351263	0.592406	4086
GO:0030619	U1 snRNA binding	1	5	0.351263	0.592406	3669
GO:0031694	alpha-2A adrenergic receptor binding	1	5	0.351263	0.592406	7345
GO:0031698	beta-2 adrenergic receptor binding	1	5	0.351263	0.592406	4734
GO:0032190	acrosin binding	1	5	0.351263	0.592406	5104
GO:0032407	MutSalpha complex binding	1	5	0.351263	0.592406	11277
GO:0035671	enone reductase activity	1	5	0.351263	0.592406	6718
GO:0042392	sphingosine-1-phosphate phosphatase activity	1	5	0.351263	0.592406	8613
GO:0043426	MRF binding	1	5	0.351263	0.592406	79365
GO:0043546	molybdopterin cofactor binding	1	5	0.351263	0.592406	54996
GO:0043559	insulin binding	1	5	0.351263	0.592406	3480
GO:0045505	dynein intermediate chain binding	1	5	0.351263	0.592406	51332
GO:0045545	syndecan binding	1	5	0.351263	0.592406	6386
GO:0047184	1-acylglycerophosphocholine O-acyltransferase activity	1	5	0.351263	0.592406	254531
GO:0047499	calcium-independent phospholipase A2 activity	1	5	0.351263	0.592406	8605
GO:0047631	ADP-ribose diphosphatase activity	1	5	0.351263	0.592406	56985
GO:0048248	CXCR3 chemokine receptor binding	1	5	0.351263	0.592406	3627
GO:0050145	nucleoside phosphate kinase activity	1	5	0.351263	0.592406	205
GO:0050544	arachidonic acid binding	1	5	0.351263	0.592406	5468
GO:0050815	phosphoserine binding	1	5	0.351263	0.592406	4734
GO:0051525	NFAT protein binding	1	5	0.351263	0.592406	2626
GO:0061665	SUMO ligase activity	1	5	0.351263	0.592406	9063
GO:0070290	N-acylphosphatidylethanolamine-specific phospholipase D activity	1	5	0.351263	0.592406	5337
GO:0070697	activin receptor binding	1	5	0.351263	0.592406	4091
GO:0086006	voltage-gated sodium channel activity involved in cardiac muscle cell action potential	1	5	0.351263	0.592406	55800
GO:1901611	phosphatidylglycerol binding	1	5	0.351263	0.592406	5205
GO:0097159	organic cyclic compound binding	497	5914	0.356277	0.599053	10000;100129842;100130827;10021;10058;10079;10124;10172;10188;10243;103;10379;10389;10413;1045;1051;10642;10643;10644;10736;10765;10769;10780;10783;10795;10873;10891;10964;10981;11030;11031;11107;112;11262;11277;11281;11328;113675;113835;114112;114879;114884;115;115361;115560;115701;116071;116987;117608;1183;122953;126070;1261;127602;129607;132864;134111;138151;140685;147657;147837;147945;147948;…
GO:0004953	icosanoid receptor activity	2	15	0.356714	0.599053	5468;5729
GO:0015125	bile acid transmembrane transporter activity	2	15	0.356714	0.599053	634;6579
GO:0050811	GABA receptor binding	2	15	0.356714	0.599053	2565;5334
GO:0002020	protease binding	10	104	0.36035	0.60452	2;2191;355;3685;3815;462;5104;5265;5345;7494
GO:1901981	phosphatidylinositol phosphate binding	11	116	0.366635	0.613059	10979;114879;28966;399979;4430;5333;54477;55614;56288;59338;9846
GO:0008374	O-acyltransferase activity	5	48	0.366731	0.613059	1374;254531;3456;8435;84803
GO:0016712	oxidoreductase activity, acting on paired donors, with incorporation or reduction of molecular oxygen, reduced flavin or flavoprotein as one donor, and incorporation of one atom of oxygen	3	26	0.366986	0.613059	1543;1545;1555
GO:0034593	phosphatidylinositol bisphosphate phosphatase activity	3	26	0.366986	0.613059	27124;4952;8871
GO:0005216	ion channel activity	37	419	0.367618	0.613469	10021;11094;1137;1141;1183;123041;1261;144453;160518;162514;170850;23258;23704;2565;25932;27094;30061;343450;3685;3780;5026;51063;53405;54795;55283;55800;6328;6335;63895;63982;7220;7439;784;83959;8542;8912;90134
GO:0016709	oxidoreductase activity, acting on paired donors, with incorporation or reduction of molecular oxygen, NAD(P)H as one donor, and incorporation of one atom of oxygen	4	37	0.368336	0.614022	1543;1645;1646;57553
GO:0046914	transition metal ion binding	120	1403	0.369282	0.614953	10346;10475;10493;10765;10826;10924;11043;11074;11262;113835;117854;1361;140691;144165;151636;153769;1543;1545;1555;1756;1837;213;2274;2275;22949;23089;23174;23321;23586;23743;2494;253827;25797;26108;2624;2626;2627;2643;27033;283;290;29995;3172;3174;340481;3431;378884;3827;4007;4199;4224;4322;4324;442247;4493;4494;4501;4907;4938;4939;51056;51131;51201;5167;5251;5371;5468;54739;54751;54790;54877;5…
GO:0015085	calcium ion transmembrane transporter activity	12	128	0.37203	0.61888	11094;123041;160518;162514;23258;3685;491;54795;55283;7220;784;8912
GO:0015291	secondary active transmembrane transporter activity	21	233	0.377073	0.626613	10723;10991;1183;120103;123041;151473;220963;23657;51296;55089;56301;6507;6535;6536;6542;6579;83959;9056;9121;9123;9152
GO:1901618	organic hydroxy compound transmembrane transporter activity	6	60	0.379089	0.629303	204962;360;634;6579;9121;9123
GO:0022838	substrate-specific channel activity	38	433	0.380224	0.630529	10021;11094;1137;1141;1183;123041;1261;144453;160518;162514;170850;23258;23704;2565;25932;27094;30061;343450;360;3685;3780;5026;51063;53405;54795;55283;55800;6328;6335;63895;63982;7220;7439;784;83959;8542;8912;90134
GO:0019205	nucleobase-containing compound kinase activity	5	49	0.383666	0.635572	129607;205;260425;4356;9414
GO:0004012	phospholipid-translocating ATPase activity	2	16	0.387422	0.636298	10079;5205
GO:0005149	interleukin-1 receptor binding	2	16	0.387422	0.636298	3556;7205
GO:0005229	intracellular calcium activated chloride channel activity	2	16	0.387422	0.636298	63982;7439
GO:0005416	cation:amino acid symporter activity	2	16	0.387422	0.636298	6536;9152
GO:0017049	GTP-Rho binding	2	16	0.387422	0.636298	10435;11135
GO:0050431	transforming growth factor beta binding	2	16	0.387422	0.636298	3685;90
GO:0070628	proteasome binding	2	16	0.387422	0.636298	10537;3397
GO:0072349	modified amino acid transmembrane transporter activity	2	16	0.387422	0.636298	23657;6535
GO:0016504	peptidase activator activity	4	38	0.387712	0.636298	2192;26577;27018;857
GO:0001727	lipid kinase activity	1	6	0.405057	0.648663	8877
GO:0003854	3-beta-hydroxy-delta5-steroid dehydrogenase activity	1	6	0.405057	0.648663	93517
GO:0004064	arylesterase activity	1	6	0.405057	0.648663	760
GO:0004445	inositol-polyphosphate 5-phosphatase activity	1	6	0.405057	0.648663	27124
GO:0004645	phosphorylase activity	1	6	0.405057	0.648663	1890
GO:0004723	calcium-dependent protein serine/threonine phosphatase activity	1	6	0.405057	0.648663	818
GO:0008297	single-stranded DNA exodeoxyribonuclease activity	1	6	0.405057	0.648663	3669
GO:0008422	beta-glucosidase activity	1	6	0.405057	0.648663	152831
GO:0008432	JUN kinase binding	1	6	0.405057	0.648663	5747
GO:0016406	carnitine O-acyltransferase activity	1	6	0.405057	0.648663	1374
GO:0019238	cyclohydrolase activity	1	6	0.405057	0.648663	2643
GO:0031849	olfactory receptor binding	1	6	0.405057	0.648663	64108
GO:0032027	myosin light chain binding	1	6	0.405057	0.648663	128239
GO:0032405	MutLalpha complex binding	1	6	0.405057	0.648663	11277
GO:0032453	histone demethylase activity (H3-K4 specific)	1	6	0.405057	0.648663	10765
GO:0034594	phosphatidylinositol trisphosphate phosphatase activity	1	6	0.405057	0.648663	27124
GO:0035473	lipase binding	1	6	0.405057	0.648663	338
GO:0043184	vascular endothelial growth factor receptor 2 binding	1	6	0.405057	0.648663	7422
GO:0050542	icosanoid binding	1	6	0.405057	0.648663	5468
GO:0070087	chromo shadow domain binding	1	6	0.405057	0.648663	6672
GO:0070739	protein-glutamic acid ligase activity	1	6	0.405057	0.648663	79739
GO:0097371	MDM2/MDM4 family protein binding	1	6	0.405057	0.648663	857
GO:0097493	structural molecule activity conferring elasticity	1	6	0.405057	0.648663	2201
GO:1901567	fatty acid derivative binding	1	6	0.405057	0.648663	5468
GO:0016597	amino acid binding	10	108	0.405957	0.649166	114879;114884;1757;23576;2747;4082;4734;5333;558;6507
GO:0004712	protein serine/threonine/tyrosine kinase activity	4	39	0.407007	0.649166	10188;5563;5649;93
GO:0046915	transition metal ion transmembrane transporter activity	4	39	0.407007	0.649166	30061;55532;7018;7779
GO:0050681	androgen receptor binding	4	39	0.407007	0.649166	10891;2274;8204;9063
GO:0003713	transcription coactivator activity	26	296	0.408262	0.650514	10413;10891;11030;116931;133396;1999;2247;2274;23286;25937;2626;27063;28996;3728;5371;5468;6256;6604;6666;6672;676;8204;85441;8609;87;9063
GO:0015631	tubulin binding	24	273	0.412546	0.656681	10636;10891;11043;1266;147700;22924;26056;283431;3800;3801;4130;4131;4133;51361;54627;55614;55638;56896;57662;63971;667;79739;81551;90990
GO:0016229	steroid dehydrogenase activity	3	28	0.413209	0.657076	1645;51171;93517
GO:0008144	drug binding	10	109	0.417399	0.657908	1131;11328;1141;1268;213;2168;5468;5915;60681;6624
GO:0016836	hydro-lyase activity	5	51	0.417441	0.657908	112849;2026;760;763;875
GO:0019003	GDP binding	5	51	0.417441	0.657908	11031;2770;388;5865;64284
GO:0008329	signaling pattern recognition receptor activity	2	17	0.417463	0.657908	81035;85363
GO:0008574	ATP-dependent microtubule motor activity, plus-end-directed	2	17	0.417463	0.657908	3800;55614
GO:0016854	racemase and epimerase activity	2	17	0.417463	0.657908	112849;5973
GO:0030275	LRR domain binding	2	17	0.417463	0.657908	1649;5074
GO:0038187	pattern recognition receptor activity	2	17	0.417463	0.657908	81035;85363
GO:0050780	dopamine receptor binding	2	17	0.417463	0.657908	5064;858
GO:0001076	transcription factor activity, RNA polymerase II transcription factor binding	12	133	0.423772	0.667189	10413;10891;116931;138151;2626;27063;28996;3976;6666;7088;79365;9314
GO:0005524	ATP binding	124	1469	0.427822	0.672898	10000;100130827;10058;10079;10188;10243;10769;10783;112;115;115701;1183;127602;129607;134111;147945;157285;1612;1654;168400;1956;196883;197358;205;2065;2081;225;2264;22824;22836;23012;23075;2321;23586;25865;260425;26524;285220;28996;30844;3310;343450;3480;3656;3795;3800;3801;3815;389840;4233;440;440275;4430;4625;4628;4752;4882;491;4938;4939;4940;5026;5058;5091;51422;5167;5205;5208;54795;55137;552…
GO:0052866	phosphatidylinositol phosphate phosphatase activity	3	29	0.435927	0.681573	27124;4952;8871
GO:0004722	protein serine/threonine phosphatase activity	6	64	0.439781	0.681573	151742;152926;5507;57460;818;8555
GO:0004529	exodeoxyribonuclease activity	2	18	0.446736	0.681573	11277;3669
GO:0004550	nucleoside diphosphate kinase activity	2	18	0.446736	0.681573	129607;205
GO:0004745	retinol dehydrogenase activity	2	18	0.446736	0.681573	650;9249
GO:0005527	macrolide binding	2	18	0.446736	0.681573	11328;60681
GO:0005528	FK506 binding	2	18	0.446736	0.681573	11328;60681
GO:0015238	drug transmembrane transporter activity	2	18	0.446736	0.681573	10991;80704
GO:0016895	exodeoxyribonuclease activity, producing 5'-phosphomonoesters	2	18	0.446736	0.681573	11277;3669
GO:0017075	syntaxin-1 binding	2	18	0.446736	0.681573	1612;55638
GO:0090079	translation regulator activity, nucleic acid binding	2	18	0.446736	0.681573	132864;64506
GO:0001190	transcriptional activator activity, RNA polymerase II transcription factor binding	5	53	0.450894	0.681573	116931;27063;28996;6666;9314
GO:0015296	anion:cation symporter activity	5	53	0.450894	0.681573	10723;6507;6535;6536;9152
GO:0051287	NAD binding	5	53	0.450894	0.681573	10873;26227;4199;5860;6652
GO:0098811	transcriptional repressor activity, RNA polymerase II activating transcription factor binding	5	53	0.450894	0.681573	116931;27063;28996;6666;9314
GO:0000099	sulfur amino acid transmembrane transporter activity	1	7	0.454393	0.681573	23657
GO:0001517	N-acetylglucosamine 6-O-sulfotransferase activity	1	7	0.454393	0.681573	9469
GO:0001609	G-protein coupled adenosine receptor activity	1	7	0.454393	0.681573	135
GO:0003696	satellite DNA binding	1	7	0.454393	0.681573	23462
GO:0004568	chitinase activity	1	7	0.454393	0.681573	5016
GO:0004767	sphingomyelin phosphodiesterase activity	1	7	0.454393	0.681573	10924
GO:0004931	extracellular ATP-gated cation channel activity	1	7	0.454393	0.681573	5026
GO:0005078	MAP-kinase scaffold activity	1	7	0.454393	0.681573	23542
GO:0005168	neurotrophin TRKA receptor binding	1	7	0.454393	0.681573	1946
GO:0005223	intracellular cGMP activated cation channel activity	1	7	0.454393	0.681573	1261
GO:0008443	phosphofructokinase activity	1	7	0.454393	0.681573	5208
GO:0008467	[heparan sulfate]-glucosamine 3-sulfotransferase 1 activity	1	7	0.454393	0.681573	9955
GO:0015165	pyrimidine nucleotide-sugar transmembrane transporter activity	1	7	0.454393	0.681573	11046
GO:0015193	L-proline transmembrane transporter activity	1	7	0.454393	0.681573	120103
GO:0015204	urea transmembrane transporter activity	1	7	0.454393	0.681573	360
GO:0015220	choline transmembrane transporter activity	1	7	0.454393	0.681573	204962
GO:0016494	C-X-C chemokine receptor activity	1	7	0.454393	0.681573	57007
GO:0016885	ligase activity, forming carbon-carbon bonds	1	7	0.454393	0.681573	5091
GO:0016907	G-protein coupled acetylcholine receptor activity	1	7	0.454393	0.681573	1131
GO:0019798	procollagen-proline dioxygenase activity	1	7	0.454393	0.681573	55214
GO:0019966	interleukin-1 binding	1	7	0.454393	0.681573	2
GO:0022821	potassium ion antiporter activity	1	7	0.454393	0.681573	123041
GO:0030274	LIM domain binding	1	7	0.454393	0.681573	9501
GO:0034046	poly(G) binding	1	7	0.454393	0.681573	87178
GO:0035014	phosphatidylinositol 3-kinase regulator activity	1	7	0.454393	0.681573	9314
GO:0035252	UDP-xylosyltransferase activity	1	7	0.454393	0.681573	9215
GO:0035381	ATP-gated ion channel activity	1	7	0.454393	0.681573	5026
GO:0035612	AP-2 adaptor complex binding	1	7	0.454393	0.681573	10981
GO:0042285	xylosyltransferase activity	1	7	0.454393	0.681573	9215
GO:0043023	ribosomal large subunit binding	1	7	0.454393	0.681573	132864
GO:0043139	5'-3' DNA helicase activity	1	7	0.454393	0.681573	92797
GO:0070097	delta-catenin binding	1	7	0.454393	0.681573	144100
GO:0071933	Arp2/3 complex binding	1	7	0.454393	0.681573	51429
GO:0090482	vitamin transmembrane transporter activity	1	7	0.454393	0.681573	80704
GO:0030276	clathrin binding	6	65	0.454811	0.681573	10040;126567;1601;94122;9501;9892
GO:0005164	tumor necrosis factor receptor binding	3	30	0.458306	0.68487	10673;6772;8743
GO:0005184	neuropeptide hormone activity	3	30	0.458306	0.68487	4922;7425;80763
GO:0015464	acetylcholine receptor activity	3	30	0.458306	0.68487	1131;1137;1141
GO:0015297	antiporter activity	8	89	0.459886	0.686584	10991;1183;123041;23657;56301;6542;83959;9056
GO:0042277	peptide binding	21	245	0.469701	0.700578	10886;114928;1508;1889;23542;2825;283;2861;290;30061;335;348;3480;43;4882;5125;6890;7042;7855;81618;90
GO:0003841	1-acylglycerol-3-phosphate O-acyltransferase activity	2	19	0.475163	0.702781	254531;84803
GO:0004653	polypeptide N-acetylgalactosaminyltransferase activity	2	19	0.475163	0.702781	374378;63917
GO:0015106	bicarbonate transmembrane transporter activity	2	19	0.475163	0.702781	7439;83959
GO:0016638	oxidoreductase activity, acting on the CH-NH2 group of donors	2	19	0.475163	0.702781	2747;84171
GO:0030332	cyclin binding	2	19	0.475163	0.702781	1026;5727
GO:0042171	lysophosphatidic acid acyltransferase activity	2	19	0.475163	0.702781	254531;84803
GO:0043539	protein serine/threonine kinase activator activity	2	19	0.475163	0.702781	10253;3481
GO:0070530	K63-linked polyubiquitin binding	2	19	0.475163	0.702781	10133;84875
GO:0071617	lysophospholipid acyltransferase activity	2	19	0.475163	0.702781	254531;84803
GO:0019902	phosphatase binding	14	162	0.476229	0.703701	1000;153769;1956;3728;4233;5074;5468;5507;56288;634;81846;8660;8877;9961
GO:0004623	phospholipase A2 activity	3	31	0.480297	0.709053	11145;5920;8605
GO:0005253	anion channel activity	8	91	0.485345	0.715839	1183;144453;2565;25932;53405;63982;7439;8542
GO:0015267	channel activity	39	464	0.488567	0.718701	10021;11094;1137;1141;1183;123041;1261;144453;160518;162514;170850;23258;23704;2565;25932;27094;30061;343450;360;3685;3780;5026;51063;53405;54795;55283;55800;6328;6335;63895;63982;7220;7439;784;83959;84694;8542;8912;90134
GO:0033218	amide binding	23	272	0.492258	0.718701	10886;114928;1508;1757;1889;23542;2825;283;2861;290;30061;335;348;3480;43;4882;5091;5125;6890;7042;7855;81618;90
GO:0022803	passive transmembrane transporter activity	39	465	0.494215	0.718701	10021;11094;1137;1141;1183;123041;1261;144453;160518;162514;170850;23258;23704;2565;25932;27094;30061;343450;360;3685;3780;5026;51063;53405;54795;55283;55800;6328;6335;63895;63982;7220;7439;784;83959;84694;8542;8912;90134
GO:1901363	heterocyclic compound binding	484	5832	0.497862	0.718701	10000;100129842;100130827;10021;10058;10079;10124;10172;10188;10243;103;10379;10389;10413;1045;1051;10642;10643;10644;10736;10765;10769;10780;10783;10795;10873;10891;10964;10981;11030;11031;11107;112;11262;11277;11281;11328;113675;113835;114112;115;115361;115560;115701;116071;116987;117608;1183;122953;126070;1261;127602;129607;132864;134111;138151;140685;147657;147837;147945;147948;147949;148203;…
GO:0001158	enhancer sequence-specific DNA binding	7	80	0.498571	0.718701	1045;2494;2624;2626;60468;6662;7494
GO:0001162	RNA polymerase II intronic transcription regulatory region sequence-specific DNA binding	1	8	0.499641	0.718701	59348
GO:0003831	beta-N-acetylglucosaminylglycopeptide beta-1,4-galactosyltransferase activity	1	8	0.499641	0.718701	23001
GO:0004465	lipoprotein lipase activity	1	8	0.499641	0.718701	313
GO:0008061	chitin binding	1	8	0.499641	0.718701	5016
GO:0015377	cation:chloride symporter activity	1	8	0.499641	0.718701	10723
GO:0016742	hydroxymethyl-, formyl- and related transferase activity	1	8	0.499641	0.718701	160428
GO:0017169	CDP-alcohol phosphatidyltransferase activity	1	8	0.499641	0.718701	1040
GO:0031386	protein tag	1	8	0.499641	0.718701	9636
GO:0031748	D1 dopamine receptor binding	1	8	0.499641	0.718701	858
GO:0031995	insulin-like growth factor II binding	1	8	0.499641	0.718701	3486
GO:0032404	mismatch repair complex binding	1	8	0.499641	0.718701	11277
GO:0034452	dynactin binding	1	8	0.499641	0.718701	51332
GO:0035174	histone serine kinase activity	1	8	0.499641	0.718701	5563
GO:0036310	annealing helicase activity	1	8	0.499641	0.718701	6594
GO:0046920	alpha-(1->3)-fucosyltransferase activity	1	8	0.499641	0.718701	2526
GO:0047429	nucleoside-triphosphate diphosphatase activity	1	8	0.499641	0.718701	5167
GO:0051011	microtubule minus-end binding	1	8	0.499641	0.718701	57662
GO:0051400	BH domain binding	1	8	0.499641	0.718701	666
GO:0072542	protein phosphatase activator activity	1	8	0.499641	0.718701	3486
GO:0097157	pre-mRNA intronic binding	1	8	0.499641	0.718701	6662
GO:1990459	transferrin receptor binding	1	8	0.499641	0.718701	7018
GO:1990841	promoter-specific chromatin binding	1	8	0.499641	0.718701	10891
GO:0016879	ligase activity, forming carbon-nitrogen bonds	5	56	0.500018	0.718701	440;5091;57494;7706;79739
GO:0000166	nucleotide binding	194	2336	0.501464	0.718701	10000;100130827;10021;10058;10079;10124;10188;10243;10642;10643;10644;10769;10783;10873;10891;10964;10981;11030;11031;112;114112;115;115361;115701;116987;1183;1261;127602;129607;132864;134111;147945;151011;157285;158158;1612;1654;168400;1757;1827;1917;1956;196883;197358;205;2065;2081;221079;221662;225;2264;22808;22824;22836;23012;23075;2321;23586;25865;260425;26227;2633;2643;26524;27289;2747;2767…
GO:0004622	lysophospholipase activity	2	20	0.502683	0.718701	3990;8605
GO:0004806	triglyceride lipase activity	2	20	0.502683	0.718701	313;3990
GO:0008157	protein phosphatase 1 binding	2	20	0.502683	0.718701	153769;5074
GO:0019200	carbohydrate kinase activity	2	20	0.502683	0.718701	3795;5208
GO:0052745	inositol phosphate phosphatase activity	2	20	0.502683	0.718701	27124;4952
GO:1901265	nucleoside phosphate binding	194	2337	0.504139	0.720133	10000;100130827;10021;10058;10079;10124;10188;10243;10642;10643;10644;10769;10783;10873;10891;10964;10981;11030;11031;112;114112;115;115361;115701;116987;1183;1261;127602;129607;132864;134111;147945;151011;157285;158158;1612;1654;168400;1757;1827;1917;1956;196883;197358;205;2065;2081;221079;221662;225;2264;22808;22824;22836;23012;23075;2321;23586;25865;260425;26227;2633;2643;26524;27289;2747;2767…
GO:0015103	inorganic anion transmembrane transporter activity	10	117	0.508052	0.725071	10723;1183;144453;2565;25932;53405;63982;7439;83959;8542
GO:0042826	histone deacetylase binding	9	105	0.509185	0.726034	1051;138151;27063;3280;7101;7494;79365;8204;9314
GO:0016627	oxidoreductase activity, acting on the CH-CH group of donors	5	57	0.516021	0.735122	1645;1646;22949;645;6718
GO:0004674	protein serine/threonine kinase activity	37	446	0.523608	0.745262	10000;100130827;10188;10769;10783;115701;1612;1956;2081;23012;25865;26524;28996;3656;389840;440275;4752;5058;51422;5563;5581;5587;5590;5610;613;658;7042;7204;81788;818;83694;8476;8895;90;93;9578;9891
GO:0016209	antioxidant activity	6	70	0.528166	0.749929	114112;213;2168;2878;348;64359
GO:0004198	calcium-dependent cysteine-type endopeptidase activity	2	21	0.52925	0.749929	25801;726
GO:0016881	acid-amino acid ligase activity	2	21	0.52925	0.749929	7706;79739
GO:0080025	phosphatidylinositol-3,5-bisphosphate binding	2	21	0.52925	0.749929	54477;55614
GO:0090484	drug transporter activity	2	21	0.52925	0.749929	10991;80704
GO:0017171	serine hydrolase activity	20	242	0.539898	0.750688	10003;11098;1508;1514;2147;2191;255738;3026;360200;43;4322;4324;5125;5648;5649;64285;718;78989;9372;94031
GO:0001206	transcriptional repressor activity, RNA polymerase II distal enhancer sequence-specific binding	1	9	0.541138	0.750688	60468
GO:0004017	adenylate kinase activity	1	9	0.541138	0.750688	205
GO:0004862	cAMP-dependent protein kinase inhibitor activity	1	9	0.541138	0.750688	51422
GO:0005338	nucleotide-sugar transmembrane transporter activity	1	9	0.541138	0.750688	11046
GO:0008140	cAMP response element binding protein binding	1	9	0.541138	0.750688	1649
GO:0008504	monoamine transmembrane transporter activity	1	9	0.541138	0.750688	222962
GO:0016405	CoA-ligase activity	1	9	0.541138	0.750688	79611
GO:0016595	glutamate binding	1	9	0.541138	0.750688	6507
GO:0016840	carbon-nitrogen lyase activity	1	9	0.541138	0.750688	113675
GO:0019869	chloride channel inhibitor activity	1	9	0.541138	0.750688	6804
GO:0030235	nitric-oxide synthase regulator activity	1	9	0.541138	0.750688	1956
GO:0031628	opioid receptor binding	1	9	0.541138	0.750688	10886
GO:0031681	G-protein beta-subunit binding	1	9	0.541138	0.750688	2150
GO:0034596	phosphatidylinositol phosphate 4-phosphatase activity	1	9	0.541138	0.750688	8871
GO:0034713	type I transforming growth factor beta receptor binding	1	9	0.541138	0.750688	4091
GO:0035615	clathrin adaptor activity	1	9	0.541138	0.750688	1601
GO:0046703	natural killer cell lectin-like receptor binding	1	9	0.541138	0.750688	80329
GO:0047144	2-acylglycerol-3-phosphate O-acyltransferase activity	1	9	0.541138	0.750688	254531
GO:0048495	Roundabout binding	1	9	0.541138	0.750688	9353
GO:0052650	NADP-retinol dehydrogenase activity	1	9	0.541138	0.750688	9249
GO:0070567	cytidylyltransferase activity	1	9	0.541138	0.750688	1040
GO:0098748	endocytic adaptor activity	1	9	0.541138	0.750688	1601
GO:1904264	ubiquitin protein ligase activity involved in ERAD pathway	1	9	0.541138	0.750688	7706
GO:0015020	glucuronosyltransferase activity	3	34	0.543538	0.753358	11041;167127;9215
GO:0001871	pattern binding	2	22	0.554834	0.766337	5167;7448
GO:0004709	MAP kinase kinase kinase activity	2	22	0.554834	0.766337	1956;389840
GO:0004889	acetylcholine-activated cation-selective channel activity	2	22	0.554834	0.766337	1137;1141
GO:0030247	polysaccharide binding	2	22	0.554834	0.766337	5167;7448
GO:0051219	phosphoprotein binding	5	60	0.562652	0.776459	11043;27324;4734;5774;6714
GO:1902936	phosphatidylinositol bisphosphate binding	6	73	0.570178	0.779924	4430;54477;55614;56288;59338;9846
GO:0046873	metal ion transmembrane transporter activity	34	418	0.572893	0.779924	10021;10723;11094;123041;123606;1261;160518;162514;170850;23258;23704;27094;30061;343450;3685;3780;491;54795;55283;55532;55800;6328;6335;6507;6535;6536;7018;7220;7779;784;83959;8912;90134;9152
GO:0001191	transcriptional repressor activity, RNA polymerase II transcription factor binding	7	86	0.576932	0.779924	116931;27063;28996;6666;7088;79365;9314
GO:0004176	ATP-dependent peptidase activity	1	10	0.579197	0.779924	79836
GO:0005172	vascular endothelial growth factor receptor binding	1	10	0.579197	0.779924	7422
GO:0005388	calcium-transporting ATPase activity	1	10	0.579197	0.779924	491
GO:0008158	hedgehog receptor activity	1	10	0.579197	0.779924	5727
GO:0008179	adenylate cyclase binding	1	10	0.579197	0.779924	9590
GO:0008190	eukaryotic initiation factor 4E binding	1	10	0.579197	0.779924	1654
GO:0008199	ferric iron binding	1	10	0.579197	0.779924	7018
GO:0008641	small protein activating enzyme activity	1	10	0.579197	0.779924	7318
GO:0015368	calcium:cation antiporter activity	1	10	0.579197	0.779924	123041
GO:0016208	AMP binding	1	10	0.579197	0.779924	51422
GO:0016679	oxidoreductase activity, acting on diphenols and related substances as donors	1	10	0.579197	0.779924	1543
GO:0016857	racemase and epimerase activity, acting on carbohydrates and derivatives	1	10	0.579197	0.779924	5973
GO:0017153	sodium:dicarboxylate symporter activity	1	10	0.579197	0.779924	6507
GO:0031702	type 1 angiotensin receptor binding	1	10	0.579197	0.779924	183
GO:0035613	RNA stem-loop binding	1	10	0.579197	0.779924	1654
GO:0036312	phosphatidylinositol 3-kinase regulatory subunit binding	1	10	0.579197	0.779924	7494
GO:0042577	lipid phosphatase activity	1	10	0.579197	0.779924	8613
GO:0046625	sphingolipid binding	1	10	0.579197	0.779924	1901
GO:0046790	virion binding	1	10	0.579197	0.779924	28996
GO:0050308	sugar-phosphatase activity	1	10	0.579197	0.779924	5208
GO:0051010	microtubule plus-end binding	1	10	0.579197	0.779924	667
GO:0015081	sodium ion transmembrane transporter activity	11	136	0.579408	0.779924	10021;123041;54795;55800;6328;6335;6507;6535;6536;83959;9152
GO:0005385	zinc ion transmembrane transporter activity	2	23	0.579414	0.779924	55532;7779
GO:0017091	AU-rich element binding	2	23	0.579414	0.779924	132864;64506
GO:0030552	cAMP binding	2	23	0.579414	0.779924	10021;9693
GO:0070330	aromatase activity	2	23	0.579414	0.779924	1543;1545
GO:0017111	nucleoside-triphosphatase activity	63	774	0.581474	0.782033	10058;10079;10981;11031;115361;127602;147700;158158;1654;168400;1917;225;22808;22836;23586;2633;27289;2767;2770;2776;29984;3310;347733;3800;3801;388;390;394;4430;4599;4600;4625;4628;491;5205;55137;55567;55601;55614;55760;57530;58480;58528;5865;5909;63971;64135;64284;6594;6890;6891;7280;79132;79836;83871;84617;85441;8632;8701;89797;90990;91351;92797
GO:0016409	palmitoyltransferase activity	3	36	0.583119	0.783581	1374;340481;51201
GO:0022843	voltage-gated cation channel activity	12	149	0.585136	0.785627	10021;1261;170850;23704;343450;3685;55800;6328;6335;784;8912;90134
GO:0008375	acetylglucosaminyltransferase activity	4	49	0.587689	0.788387	11041;2651;9215;9245
GO:0022892	substrate-specific transporter activity	90	1105	0.588683	0.789054	10021;10079;10723;10991;11046;11094;1137;1141;114879;1183;120103;123041;123606;1261;144453;151473;160518;162514;170850;204962;2168;2170;220963;222962;225;23258;23657;23704;2565;25932;27094;30061;335;336;338;343450;347735;348;360;3685;3780;388323;4036;4547;491;5026;51063;51296;5205;53405;5359;54795;55089;55283;55356;55532;55800;56301;57088;58488;5950;6328;6335;634;63895;63982;6507;6535;6536;6542;6…
GO:0019208	phosphatase regulator activity	7	87	0.589422	0.789377	153769;1827;3486;5507;5610;650;81846
GO:0020037	heme binding	10	125	0.594193	0.795096	10058;1543;1545;1555;2977;3162;55640;6714;8614;875
GO:0004114	3',5'-cyclic-nucleotide phosphodiesterase activity	2	24	0.602982	0.804821	5151;8654
GO:0015665	alcohol transmembrane transporter activity	2	24	0.602982	0.804821	204962;360
GO:0045309	protein phosphorylated amino acid binding	2	24	0.602982	0.804821	4734;5774
GO:0016462	pyrophosphatase activity	66	818	0.612275	0.808778	10058;10079;10981;11031;115361;127602;147700;158158;1654;168400;1917;225;22808;22836;23586;2633;27289;2767;2770;2776;29984;3310;347733;3800;3801;388;390;394;4430;4599;4600;4625;4628;491;5167;5205;55137;55567;55601;55614;55760;56985;57530;58480;58528;5865;5909;63971;64135;64284;6594;6890;6891;7280;79132;79836;83594;83871;84617;85441;8632;8701;89797;90990;91351;92797
GO:0001161	intronic transcription regulatory region sequence-specific DNA binding	1	11	0.614101	0.808778	59348
GO:0001846	opsonin binding	1	11	0.614101	0.808778	3685
GO:0003796	lysozyme activity	1	11	0.614101	0.808778	4069
GO:0004303	estradiol 17-beta-dehydrogenase activity	1	11	0.614101	0.808778	51171
GO:0004526	ribonuclease P activity	1	11	0.614101	0.808778	54913
GO:0008195	phosphatidate phosphatase activity	1	11	0.614101	0.808778	8613
GO:0008331	high voltage-gated calcium channel activity	1	11	0.614101	0.808778	784
GO:0008568	microtubule-severing ATPase activity	1	11	0.614101	0.808778	55137
GO:0015279	store-operated calcium channel activity	1	11	0.614101	0.808778	7220
GO:0016175	superoxide-generating NADPH oxidase activity	1	11	0.614101	0.808778	4688
GO:0016813	hydrolase activity, acting on carbon-nitrogen (but not peptide) bonds, in linear amidines	1	11	0.614101	0.808778	23576
GO:0016846	carbon-sulfur lyase activity	1	11	0.614101	0.808778	1491
GO:0019203	carbohydrate phosphatase activity	1	11	0.614101	0.808778	5208
GO:0042301	phosphate ion binding	1	11	0.614101	0.808778	55970
GO:0052629	phosphatidylinositol-3,5-bisphosphate 3-phosphatase activity	1	11	0.614101	0.808778	8871
GO:0008236	serine-type peptidase activity	19	240	0.617903	0.813112	10003;11098;1508;1514;2147;2191;255738;3026;360200;4322;4324;5125;5648;5649;64285;718;78989;9372;94031
GO:0015370	solute:sodium symporter activity	4	51	0.619833	0.81444	6507;6535;6536;9152
GO:0005246	calcium channel regulator activity	3	38	0.620444	0.81444	27075;6804;7779
GO:0016818	hydrolase activity, acting on acid anhydrides, in phosphorus-containing anhydrides	66	820	0.620452	0.81444	10058;10079;10981;11031;115361;127602;147700;158158;1654;168400;1917;225;22808;22836;23586;2633;27289;2767;2770;2776;29984;3310;347733;3800;3801;388;390;394;4430;4599;4600;4625;4628;491;5167;5205;55137;55567;55601;55614;55760;56985;57530;58480;58528;5865;5909;63971;64135;64284;6594;6890;6891;7280;79132;79836;83594;83871;84617;85441;8632;8701;89797;90990;91351;92797
GO:0004386	helicase activity	12	153	0.622529	0.816386	1654;168400;23586;55601;55760;64135;6594;79132;85441;89797;91351;92797
GO:0005244	voltage-gated ion channel activity	15	191	0.625386	0.816386	10021;1183;1261;170850;23704;25932;343450;3685;53405;55800;6328;6335;784;8912;90134
GO:0022832	voltage-gated channel activity	15	191	0.625386	0.816386	10021;1183;1261;170850;23704;25932;343450;3685;53405;55800;6328;6335;784;8912;90134
GO:0004112	cyclic-nucleotide phosphodiesterase activity	2	25	0.625536	0.816386	5151;8654
GO:0019706	protein-cysteine S-palmitoyltransferase activity	2	25	0.625536	0.816386	340481;51201
GO:0019707	protein-cysteine S-acyltransferase activity	2	25	0.625536	0.816386	340481;51201
GO:0035586	purinergic receptor activity	2	25	0.625536	0.816386	135;5026
GO:0016817	hydrolase activity, acting on acid anhydrides	66	822	0.628563	0.819663	10058;10079;10981;11031;115361;127602;147700;158158;1654;168400;1917;225;22808;22836;23586;2633;27289;2767;2770;2776;29984;3310;347733;3800;3801;388;390;394;4430;4599;4600;4625;4628;491;5167;5205;55137;55567;55601;55614;55760;56985;57530;58480;58528;5865;5909;63971;64135;64284;6594;6890;6891;7280;79132;79836;83594;83871;84617;85441;8632;8701;89797;90990;91351;92797
GO:0016874	ligase activity	32	406	0.645098	0.832187	10346;10475;11043;11074;117854;140691;151636;153769;23321;23327;378884;440;4734;5091;51191;54941;55008;55521;57161;57494;57630;7318;7345;7453;7706;79611;79739;84133;85363;8916;9063;93082
GO:0005247	voltage-gated chloride channel activity	1	12	0.646111	0.832187	1183
GO:0015168	glycerol transmembrane transporter activity	1	12	0.646111	0.832187	360
GO:0015254	glycerol channel activity	1	12	0.646111	0.832187	360
GO:0015643	toxic substance binding	1	12	0.646111	0.832187	213
GO:0016290	palmitoyl-CoA hydrolase activity	1	12	0.646111	0.832187	3172
GO:0016884	carbon-nitrogen ligase activity, with glutamine as amido-N-donor	1	12	0.646111	0.832187	440
GO:0030547	receptor inhibitor activity	1	12	0.646111	0.832187	255738
GO:0031543	peptidyl-proline dioxygenase activity	1	12	0.646111	0.832187	55214
GO:0031701	angiotensin receptor binding	1	12	0.646111	0.832187	183
GO:0032395	MHC class II receptor activity	1	12	0.646111	0.832187	3872
GO:0042834	peptidoglycan binding	1	12	0.646111	0.832187	3512
GO:0048156	tau protein binding	1	12	0.646111	0.832187	348
GO:0097617	annealing activity	1	12	0.646111	0.832187	6594
GO:0016810	hydrolase activity, acting on carbon-nitrogen (but not peptide) bonds	11	143	0.646821	0.832187	10003;103;10570;138151;23576;2643;27165;272;56896;6299;81030
GO:0016755	transferase activity, transferring amino-acyl groups	2	26	0.647082	0.832187	25797;79094
GO:0043014	alpha-tubulin binding	2	26	0.647082	0.832187	10891;79739
GO:0004702	receptor signaling protein serine/threonine kinase activity	7	92	0.648926	0.833883	1956;389840;5058;658;7042;90;93
GO:0043566	structure-specific DNA binding	9	118	0.651921	0.837053	10891;29841;3005;55506;6256;7067;7068;7494;81030
GO:0035326	enhancer binding	7	93	0.660195	0.846992	1045;2494;2624;2626;60468;6662;7494
GO:0008238	exopeptidase activity	8	106	0.660793	0.847074	10003;1361;2191;290;51056;5251;7345;9805
GO:0002039	p53 binding	5	67	0.661668	0.847512	27063;4487;80854;8626;9891
GO:0003682	chromatin binding	34	435	0.667213	0.851713	10413;1051;10891;117608;122953;1746;1956;2168;23314;2494;2624;2626;2627;26471;27324;29841;3005;3229;4091;5468;55506;5563;57597;6256;6594;6604;6662;7067;7068;7494;80854;84962;8626;90993
GO:0001103	RNA polymerase II repressing transcription factor binding	2	27	0.667632	0.851713	2627;6934
GO:0034987	immunoglobulin receptor binding	2	27	0.667632	0.851713	100423062;3512
GO:0051879	Hsp90 protein binding	2	27	0.667632	0.851713	2081;2633
GO:1901682	sulfur compound transmembrane transporter activity	2	27	0.667632	0.851713	23657;80704
GO:0008253	5'-nucleotidase activity	1	13	0.675468	0.854839	4907
GO:0008499	UDP-galactose:beta-N-acetylglucosamine beta-1,3-galactosyltransferase activity	1	13	0.675468	0.854839	8705
GO:0015926	glucosidase activity	1	13	0.675468	0.854839	152831
GO:0016671	oxidoreductase activity, acting on a sulfur group of donors, disulfide as acceptor	1	13	0.675468	0.854839	253827
GO:0017160	Ral GTPase binding	1	13	0.675468	0.854839	83871
GO:0019841	retinol binding	1	13	0.675468	0.854839	5950
GO:0030676	Rac guanyl-nucleotide exchange factor activity	1	13	0.675468	0.854839	64787
GO:0034450	ubiquitin-ubiquitin ligase activity	1	13	0.675468	0.854839	57161
GO:0043142	single-stranded DNA-dependent ATPase activity	1	13	0.675468	0.854839	92797
GO:0055106	ubiquitin-protein transferase regulator activity	1	13	0.675468	0.854839	57761
GO:0005057	receptor signaling protein activity	13	172	0.676886	0.855951	10636;1956;23767;3815;389840;4086;4091;5058;658;7042;7301;90;93
GO:0005198	structural molecule activity	58	736	0.679609	0.85871	10529;10636;10763;1277;1280;1303;1306;1366;137075;144501;145864;1756;182;1832;2037;2192;2201;2243;2244;22941;23286;23328;23336;23542;260425;287;288;29775;338785;347733;3728;3856;3872;3875;3880;3892;3898;3913;4130;4131;4133;50853;5318;5357;54566;5493;6640;6712;7280;7286;7373;80014;84617;857;858;89;9076;91624
GO:0046906	tetrapyrrole binding	10	134	0.681759	0.860741	10058;1543;1545;1555;2977;3162;55640;6714;8614;875
GO:0019842	vitamin binding	6	82	0.68381	0.861446	1757;2638;5091;55214;5950;7421
GO:0000175	3'-5'-exoribonuclease activity	2	28	0.687203	0.861446	3669;87178
GO:0004683	calmodulin-dependent protein kinase activity	2	28	0.687203	0.861446	1612;818
GO:0005217	intracellular ligand-gated ion channel activity	2	28	0.687203	0.861446	10021;1261
GO:0016411	acylglycerol O-acyltransferase activity	2	28	0.687203	0.861446	254531;84803
GO:0016538	cyclin-dependent protein serine/threonine kinase regulator activity	2	28	0.687203	0.861446	1026;1030
GO:0035035	histone acetyltransferase binding	2	28	0.687203	0.861446	1051;2034
GO:0035250	UDP-galactosyltransferase activity	2	28	0.687203	0.861446	23001;8705
GO:0043425	bHLH transcription factor binding	2	28	0.687203	0.861446	6662;79365
GO:0005245	voltage-gated calcium channel activity	3	42	0.688023	0.861727	3685;784;8912
GO:0022836	gated channel activity	25	326	0.688513	0.861727	10021;1137;1141;1183;1261;170850;23704;2565;25932;27094;343450;3685;3780;5026;53405;54795;55800;6328;6335;63895;63982;7439;784;8912;90134
GO:0048037	cofactor binding	20	263	0.690104	0.863038	10873;113675;114112;1491;1757;213;26227;2643;3172;4199;440;4942;54996;57553;5860;6652;718;8435;875;9540
GO:0052689	carboxylic ester hydrolase activity	10	135	0.690753	0.86317	11145;313;3990;43;51365;57579;5920;747;760;8605
GO:0004252	serine-type endopeptidase activity	16	213	0.696646	0.864775	11098;1508;1514;2147;2191;255738;3026;360200;4322;4324;5125;5648;64285;718;78989;94031
GO:0004438	phosphatidylinositol-3-phosphatase activity	1	14	0.702392	0.864775	8871
GO:0005337	nucleoside transmembrane transporter activity	1	14	0.702392	0.864775	222962
GO:0005542	folic acid binding	1	14	0.702392	0.864775	1757
GO:0008191	metalloendopeptidase inhibitor activity	1	14	0.702392	0.864775	684
GO:0010576	metalloenzyme regulator activity	1	14	0.702392	0.864775	684
GO:0015250	water channel activity	1	14	0.702392	0.864775	360
GO:0016918	retinal binding	1	14	0.702392	0.864775	5950
GO:0031432	titin binding	1	14	0.702392	0.864775	27063
GO:0032183	SUMO binding	1	14	0.702392	0.864775	5371
GO:0042043	neurexin family protein binding	1	14	0.702392	0.864775	6386
GO:0044183	protein binding involved in protein folding	1	14	0.702392	0.864775	1047
GO:0047555	3',5'-cyclic-GMP phosphodiesterase activity	1	14	0.702392	0.864775	8654
GO:0048551	metalloenzyme inhibitor activity	1	14	0.702392	0.864775	684
GO:0052744	phosphatidylinositol monophosphate phosphatase activity	1	14	0.702392	0.864775	8871
GO:0055103	ligase regulator activity	1	14	0.702392	0.864775	57761
GO:0070742	C2H2 zinc finger domain binding	1	14	0.702392	0.864775	2624
GO:0071949	FAD binding	1	14	0.702392	0.864775	57553
GO:0099528	G-protein coupled neurotransmitter receptor activity	1	14	0.702392	0.864775	1131
GO:0022804	active transmembrane transporter activity	27	354	0.704037	0.866129	10058;10723;10991;1183;120103;123041;151473;220963;222962;225;23657;491;51296;55089;56301;6507;6535;6536;6542;6579;6890;6891;83959;9056;9121;9123;9152
GO:0016417	S-acyltransferase activity	2	29	0.705816	0.866941	340481;51201
GO:0016896	exoribonuclease activity, producing 5'-phosphomonoesters	2	29	0.705816	0.866941	3669;87178
GO:0070491	repressing transcription factor binding	4	57	0.706336	0.866941	11107;2627;6934;80139
GO:0016706	oxidoreductase activity, acting on paired donors, with incorporation or reduction of molecular oxygen, 2-oxoglutarate as one donor, and incorporation of one atom each of oxygen into both donors	3	44	0.718252	0.877283	10765;54790;55214
GO:0050661	NADP binding	3	44	0.718252	0.877283	4199;5860;9540
GO:0004872	receptor activity	131	1650	0.720221	0.877283	10021;10076;10082;10497;10886;11245;1131;1137;1141;115330;119774;1230;1232;1234;1261;1268;133396;135;1601;1604;1901;1903;1944;1945;1948;1952;1956;2065;2147;2150;2151;221393;2239;2264;23129;2321;2494;2565;2674;26762;27242;2825;283383;285220;285704;2861;290;29967;30061;3172;3174;3460;3480;349667;3547;355;3556;3570;3572;3601;3685;3815;3872;3902;3959;3977;4036;4040;4041;4055;4059;4163;4233;433;4882;5…
GO:0060089	molecular transducer activity	131	1650	0.720221	0.877283	10021;10076;10082;10497;10886;11245;1131;1137;1141;115330;119774;1230;1232;1234;1261;1268;133396;135;1601;1604;1901;1903;1944;1945;1948;1952;1956;2065;2147;2150;2151;221393;2239;2264;23129;2321;2494;2565;2674;26762;27242;2825;283383;285220;285704;2861;290;29967;30061;3172;3174;3460;3480;349667;3547;355;3556;3570;3572;3601;3685;3815;3872;3902;3959;3977;4036;4040;4041;4055;4059;4163;4233;433;4882;5…
GO:0016835	carbon-oxygen lyase activity	5	72	0.722795	0.877283	112849;2026;760;763;875
GO:0030544	Hsp70 protein binding	2	30	0.723495	0.877283	2081;2861
GO:0046966	thyroid hormone receptor binding	2	30	0.723495	0.877283	7205;8638
GO:0001784	phosphotyrosine binding	1	15	0.727083	0.877283	5774
GO:0004115	3',5'-cyclic-AMP phosphodiesterase activity	1	15	0.727083	0.877283	5151
GO:0005372	water transmembrane transporter activity	1	15	0.727083	0.877283	360
GO:0008252	nucleotidase activity	1	15	0.727083	0.877283	4907
GO:0008266	poly(U) RNA binding	1	15	0.727083	0.877283	87178
GO:0008391	arachidonic acid monooxygenase activity	1	15	0.727083	0.877283	1555
GO:0008392	arachidonic acid epoxygenase activity	1	15	0.727083	0.877283	1555
GO:0015166	polyol transmembrane transporter activity	1	15	0.727083	0.877283	360
GO:0016641	oxidoreductase activity, acting on the CH-NH2 group of donors, oxygen as acceptor	1	15	0.727083	0.877283	84171
GO:0019789	SUMO transferase activity	1	15	0.727083	0.877283	9063
GO:0030955	potassium ion binding	1	15	0.727083	0.877283	123041
GO:0034236	protein kinase A catalytic subunit binding	1	15	0.727083	0.877283	6662
GO:0042975	peroxisome proliferator activated receptor binding	1	15	0.727083	0.877283	10891
GO:0048531	beta-1,3-galactosyltransferase activity	1	15	0.727083	0.877283	8705
GO:0070006	metalloaminopeptidase activity	1	15	0.727083	0.877283	290
GO:0004197	cysteine-type endopeptidase activity	6	86	0.727476	0.877283	1508;1514;25801;5641;726;7345
GO:0004222	metalloendopeptidase activity	8	113	0.7292	0.878694	1889;2191;4224;4322;4324;5251;60676;79875
GO:0000062	fatty-acyl-CoA binding	2	31	0.740267	0.888657	3172;8435
GO:0008395	steroid hydroxylase activity	2	31	0.740267	0.888657	1543;1555
GO:0008536	Ran GTPase binding	2	31	0.740267	0.888657	202151;727851
GO:0015932	nucleobase-containing compound transmembrane transporter activity	2	31	0.740267	0.888657	11046;222962
GO:0031624	ubiquitin conjugating enzyme binding	2	31	0.740267	0.888657	54941;668
GO:0016796	exonuclease activity, active with either ribo- or deoxyribonucleic acids and producing 5'-phosphomonoesters	3	46	0.746155	0.891916	11277;3669;87178
GO:0005215	transporter activity	100	1277	0.74682	0.891916	10021;10058;10079;10723;10991;11046;11094;1137;1141;114879;1183;120103;123041;123264;123606;1261;144453;151473;160518;162514;170850;202915;204962;2168;2170;220963;222962;225;23258;23657;23704;2565;25932;2638;27094;30061;3263;335;336;338;343450;347735;348;360;3685;3780;388323;4036;4040;4041;4547;491;5026;51063;51296;5205;53405;5359;54795;55089;55283;55356;55532;55640;55800;56301;57088;58488;5950;6…
GO:0003729	mRNA binding	11	155	0.747266	0.891916	10642;10643;10644;132864;1654;221662;23424;57060;64506;80004;8531
GO:0016705	oxidoreductase activity, acting on paired donors, with incorporation or reduction of molecular oxygen	11	155	0.747266	0.891916	10765;1543;1545;1555;1645;1646;3162;54790;55214;57553;9415
GO:0004549	tRNA-specific ribonuclease activity	1	16	0.749727	0.891916	54913
GO:0005243	gap junction channel activity	1	16	0.749727	0.891916	84694
GO:0015095	magnesium ion transmembrane transporter activity	1	16	0.749727	0.891916	123606
GO:0017081	chloride channel regulator activity	1	16	0.749727	0.891916	6804
GO:0031434	mitogen-activated protein kinase kinase binding	1	16	0.749727	0.891916	57761
GO:0035198	miRNA binding	1	16	0.749727	0.891916	87178
GO:0046527	glucosyltransferase activity	1	16	0.749727	0.891916	143888
GO:0050664	oxidoreductase activity, acting on NAD(P)H, oxygen as acceptor	1	16	0.749727	0.891916	4688
GO:0019888	protein phosphatase regulator activity	5	75	0.755459	0.898063	153769;1827;3486;5507;5610
GO:0043022	ribosome binding	3	47	0.759256	0.901901	132864;56648;64506
GO:0043130	ubiquitin binding	7	103	0.760259	0.902416	10040;10133;4734;58476;7345;84875;9246
GO:0003676	nucleic acid binding	318	3961	0.762115	0.903943	100129842;10172;103;10379;10389;10413;1045;1051;10642;10643;10644;10736;10765;10780;10795;10891;11030;11107;11262;11277;11281;113835;115560;116071;117608;122953;126070;132864;138151;140685;147657;147837;147948;147949;148203;148254;148266;148268;148523;152687;153222;157848;1602;162963;162967;163051;163059;163227;1647;1649;1654;168400;168620;169792;170958;1746;1827;1832;1917;1956;1999;200350;2034;2…
GO:0015079	potassium ion transmembrane transporter activity	10	144	0.764461	0.905256	10021;10723;123041;1261;170850;23704;27094;343450;3780;90134
GO:0051117	ATPase binding	5	76	0.765684	0.905256	27113;287;5774;6640;857
GO:0005249	voltage-gated potassium channel activity	6	90	0.766725	0.905256	10021;1261;170850;23704;343450;90134
GO:0005521	lamin binding	1	17	0.770493	0.905256	3429
GO:0008187	poly-pyrimidine tract binding	1	17	0.770493	0.905256	87178
GO:0008308	voltage-gated anion channel activity	1	17	0.770493	0.905256	1183
GO:0008484	sulfuric ester hydrolase activity	1	17	0.770493	0.905256	6448
GO:0031489	myosin V binding	1	17	0.770493	0.905256	5865
GO:0042809	vitamin D receptor binding	1	17	0.770493	0.905256	6256
GO:0048038	quinone binding	1	17	0.770493	0.905256	9540
GO:0051428	peptide hormone receptor binding	1	17	0.770493	0.905256	5744
GO:0070577	lysine-acetylated histone binding	1	17	0.770493	0.905256	676
GO:0005310	dicarboxylic acid transmembrane transporter activity	2	33	0.771207	0.905256	23657;6507
GO:0008378	galactosyltransferase activity	2	33	0.771207	0.905256	23001;8705
GO:0030145	manganese ion binding	3	48	0.771804	0.905287	4199;51056;9215
GO:0044389	ubiquitin-like protein ligase binding	19	264	0.773013	0.906035	1026;1051;10891;1956;2861;4055;4091;51429;51666;5371;57761;7345;7494;7855;8313;8322;8323;875;9063
GO:0001104	RNA polymerase II transcription cofactor activity	6	91	0.775851	0.90869	10891;116931;27063;28996;6666;7088
GO:0001653	peptide receptor activity	9	133	0.782815	0.912509	10886;1230;1232;1234;2150;2151;2861;4882;57007
GO:0016667	oxidoreductase activity, acting on a sulfur group of donors	3	49	0.783812	0.912509	114112;253827;64359
GO:0050662	coenzyme binding	13	187	0.784576	0.912509	10873;114112;1757;26227;2643;3172;4199;54996;57553;5860;6652;8435;9540
GO:0004003	ATP-dependent DNA helicase activity	2	34	0.785437	0.912509	1654;92797
GO:0004364	glutathione transferase activity	2	34	0.785437	0.912509	25932;53405
GO:0004532	exoribonuclease activity	2	34	0.785437	0.912509	3669;87178
GO:0008376	acetylgalactosaminyltransferase activity	2	34	0.785437	0.912509	374378;63917
GO:0017069	snRNA binding	2	34	0.785437	0.912509	11030;3669
GO:0032451	demethylase activity	2	34	0.785437	0.912509	10765;1543
GO:0044390	ubiquitin-like protein conjugating enzyme binding	2	34	0.785437	0.912509	54941;668
GO:0070888	E-box binding	2	34	0.785437	0.912509	148523;79365
GO:0022891	substrate-specific transmembrane transporter activity	71	930	0.788611	0.913263	10021;10723;10991;11046;11094;1137;1141;1183;120103;123041;123606;1261;144453;151473;160518;162514;170850;204962;220963;222962;23258;23657;23704;2565;25932;27094;30061;343450;347735;360;3685;3780;491;5026;51063;51296;53405;54795;55089;55283;55356;55532;55800;56301;6328;6335;634;63895;63982;6507;6535;6536;6542;6579;6890;6891;7018;7220;7439;7779;784;80704;83959;8501;8542;8912;90134;9056;9121;9123;9…
GO:0004602	glutathione peroxidase activity	1	18	0.789538	0.913263	2878
GO:0005537	mannose binding	1	18	0.789538	0.913263	78989
GO:0008242	omega peptidase activity	1	18	0.789538	0.913263	7345
GO:0008656	cysteine-type endopeptidase activator activity involved in apoptotic process	1	18	0.789538	0.913263	27018
GO:0031435	mitogen-activated protein kinase kinase kinase binding	1	18	0.789538	0.913263	23328
GO:0008237	metallopeptidase activity	13	188	0.790747	0.913995	10003;1361;155185;1889;2191;290;4224;4322;4324;51056;5251;60676;79875
GO:0016651	oxidoreductase activity, acting on NAD(P)H	6	93	0.793293	0.915249	114112;1645;1646;4688;64359;9540
GO:0019905	syntaxin binding	6	93	0.793293	0.915249	126567;1612;55638;857;94122;9501
GO:0005267	potassium channel activity	8	121	0.795133	0.915249	10021;1261;170850;23704;27094;343450;3780;90134
GO:0032182	ubiquitin-like protein binding	8	121	0.795133	0.915249	10040;10133;4734;5371;58476;7345;84875;9246
GO:0008408	3'-5' exonuclease activity	3	50	0.795292	0.915249	11277;3669;87178
GO:0030594	neurotransmitter receptor activity	3	50	0.795292	0.915249	1131;1137;1141
GO:0000980	RNA polymerase II distal enhancer sequence-specific DNA binding	4	65	0.798067	0.916448	1045;2494;2624;60468
GO:0004004	ATP-dependent RNA helicase activity	4	65	0.798067	0.916448	1654;168400;55760;92797
GO:0008186	RNA-dependent ATPase activity	4	65	0.798067	0.916448	1654;168400;55760;92797
GO:0004527	exonuclease activity	5	80	0.803344	0.919393	11277;3669;5167;54464;87178
GO:0016830	carbon-carbon lyase activity	3	51	0.806258	0.919393	10873;4199;4337
GO:0001848	complement binding	1	19	0.807003	0.919393	966
GO:0004029	aldehyde dehydrogenase (NAD) activity	1	19	0.807003	0.919393	160428
GO:0004890	GABA-A receptor activity	1	19	0.807003	0.919393	2565
GO:0015215	nucleotide transmembrane transporter activity	1	19	0.807003	0.919393	11046
GO:0016780	phosphotransferase activity, for other substituted phosphate groups	1	19	0.807003	0.919393	1040
GO:0035173	histone kinase activity	1	19	0.807003	0.919393	5563
GO:0042288	MHC class I protein binding	1	19	0.807003	0.919393	6890
GO:0043274	phospholipase binding	1	19	0.807003	0.919393	5590
GO:0047617	acyl-CoA hydrolase activity	1	19	0.807003	0.919393	3172
GO:0004497	monooxygenase activity	6	95	0.809674	0.921774	1543;1545;1555;1645;1646;57553
GO:0016831	carboxy-lyase activity	2	36	0.811573	0.923273	10873;4199
GO:0016655	oxidoreductase activity, acting on NAD(P)H, quinone or similar compound as acceptor	3	52	0.816725	0.928108	1645;1646;9540
GO:0003724	RNA helicase activity	4	67	0.816992	0.928108	1654;168400;55760;92797
GO:0031625	ubiquitin protein ligase binding	18	260	0.819857	0.930696	1026;10891;1956;2861;4055;4091;51429;51666;5371;57761;7345;7494;7855;8313;8322;8323;875;9063
GO:0008301	DNA binding, bending	1	20	0.82302	0.931621	2296
GO:0016878	acid-thiol ligase activity	1	20	0.82302	0.931621	79611
GO:0017025	TBP-class protein binding	1	20	0.82302	0.931621	7067
GO:0051861	glycolipid binding	1	20	0.82302	0.931621	388323
GO:0008194	UDP-glycosyltransferase activity	9	139	0.82379	0.931828	11041;167127;23001;2651;374378;63917;8705;9215;9245
GO:0008235	metalloexopeptidase activity	3	53	0.826707	0.934462	1361;290;51056
GO:0015075	ion transmembrane transporter activity	64	857	0.831026	0.937548	10021;10723;10991;11094;1137;1141;1183;120103;123041;123606;1261;144453;151473;160518;162514;170850;204962;220963;23258;23657;23704;2565;25932;27094;30061;343450;347735;3685;3780;491;5026;51063;51296;53405;54795;55089;55283;55532;55800;56301;6328;6335;634;63895;63982;6507;6535;6536;6542;6579;7018;7220;7439;7779;784;83959;8501;8542;8912;90134;9056;9121;9123;9152
GO:0005501	retinoid binding	2	38	0.834828	0.937548	5104;5950
GO:0015301	anion:anion antiporter activity	2	38	0.834828	0.937548	23657;83959
GO:0005507	copper ion binding	3	54	0.83622	0.937548	213;283;84171
GO:0001530	lipopolysaccharide binding	1	21	0.837709	0.937548	923
GO:0001614	purinergic nucleotide receptor activity	1	21	0.837709	0.937548	5026
GO:0005452	inorganic anion exchanger activity	1	21	0.837709	0.937548	83959
GO:0008483	transaminase activity	1	21	0.837709	0.937548	4942
GO:0008601	protein phosphatase type 2A regulator activity	1	21	0.837709	0.937548	5610
GO:0015347	sodium-independent organic anion transmembrane transporter activity	1	21	0.837709	0.937548	6579
GO:0016289	CoA hydrolase activity	1	21	0.837709	0.937548	3172
GO:0016502	nucleotide receptor activity	1	21	0.837709	0.937548	5026
GO:0016505	peptidase activator activity involved in apoptotic process	1	21	0.837709	0.937548	27018
GO:0031418	L-ascorbic acid binding	1	21	0.837709	0.937548	55214
GO:0015294	solute:cation symporter activity	6	99	0.839369	0.938744	10723;51296;6507;6535;6536;9152
GO:0000149	SNARE binding	8	128	0.842297	0.941356	126567;1612;55638;6804;7127;857;94122;9501
GO:0005231	excitatory extracellular ligand-gated ion channel activity	3	55	0.845279	0.944024	1137;1141;5026
GO:0038023	signaling receptor activity	106	1394	0.846367	0.944574	10076;10082;10886;11245;1131;1137;1141;115330;119774;1230;1232;1234;1268;133396;135;1901;1903;1944;1945;1952;1956;2065;2147;2150;2151;221393;2239;2264;23129;2321;2494;2565;2674;27242;2825;283383;285220;285704;2861;3172;3174;3460;3480;3547;355;3556;3570;3572;3601;3685;3815;3872;3902;3977;4040;4041;4055;4059;4233;4882;5026;50615;53834;5468;55366;55504;558;55890;57007;57211;5727;5729;57512;5754;576;…
GO:0005540	hyaluronic acid binding	1	22	0.851179	0.947944	145864
GO:0016917	GABA receptor activity	1	22	0.851179	0.947944	2565
GO:0042923	neuropeptide binding	1	22	0.851179	0.947944	2825
GO:0016877	ligase activity, forming carbon-sulfur bonds	2	40	0.855456	0.950912	7318;79611
GO:0019840	isoprenoid binding	2	40	0.855456	0.950912	5104;5950
GO:0008324	cation transmembrane transporter activity	45	623	0.855641	0.950912	10021;10723;10991;11094;1137;1141;120103;123041;123606;1261;160518;162514;170850;204962;23258;23704;27094;30061;343450;347735;3685;3780;491;5026;51063;51296;54795;55283;55532;55800;56301;6328;6335;6507;6535;6536;6542;7018;7220;7779;784;83959;8912;90134;9152
GO:0008528	G-protein coupled peptide receptor activity	8	131	0.859687	0.953008	10886;1230;1232;1234;2150;2151;2861;57007
GO:0004842	ubiquitin-protein transferase activity	28	403	0.861175	0.953008	113730;114818;114907;117854;134111;140691;148203;151636;23321;23327;26260;378884;4734;51191;51666;54941;55008;55521;57161;60468;7318;7706;80176;84133;85363;8916;9246;93082
GO:0022857	transmembrane transporter activity	74	998	0.86346	0.953008	10021;10058;10723;10991;11046;11094;1137;1141;1183;120103;123041;123606;1261;144453;151473;160518;162514;170850;204962;220963;222962;225;23258;23657;23704;2565;25932;27094;30061;343450;347735;360;3685;3780;491;5026;51063;51296;53405;54795;55089;55283;55356;55532;55800;56301;6328;6335;634;63895;63982;6507;6535;6536;6542;6579;6890;6891;7018;7220;7439;7779;784;80704;83959;84694;8501;8542;8912;90134;…
GO:0001972	retinoic acid binding	1	23	0.863532	0.953008	5104
GO:0015605	organophosphate ester transmembrane transporter activity	1	23	0.863532	0.953008	11046
GO:0016769	transferase activity, transferring nitrogenous groups	1	23	0.863532	0.953008	4942
GO:0016799	hydrolase activity, hydrolyzing N-glycosyl compounds	1	23	0.863532	0.953008	952
GO:0019865	immunoglobulin binding	1	23	0.863532	0.953008	3512
GO:0022829	wide pore channel activity	1	23	0.863532	0.953008	84694
GO:0035255	ionotropic glutamate receptor binding	1	23	0.863532	0.953008	22941
GO:0004180	carboxypeptidase activity	2	41	0.864863	0.953151	10003;1361
GO:0051539	4 iron, 4 sulfur cluster binding	2	41	0.864863	0.953151	4337;91543
GO:0016758	transferase activity, transferring hexosyl groups	13	203	0.868521	0.9562	11041;143888;167127;1890;23001;2523;2526;2651;374378;63917;8705;9215;9245
GO:0008135	translation factor activity, RNA binding	5	89	0.870514	0.9562	132864;1917;56648;64506;80325
GO:0005230	extracellular ligand-gated ion channel activity	4	74	0.872033	0.9562	1137;1141;2565;5026
GO:0019787	ubiquitin-like protein transferase activity	29	420	0.872918	0.9562	113730;114818;114907;117854;134111;140691;148203;151636;23321;23327;26260;378884;4734;51191;51666;54941;55008;55521;57161;60468;7318;7706;80176;84133;85363;8916;9063;9246;93082
GO:0004407	histone deacetylase activity	2	42	0.873705	0.9562	138151;6299
GO:0031593	polyubiquitin binding	2	42	0.873705	0.9562	10133;84875
GO:0043028	cysteine-type endopeptidase regulator activity involved in apoptotic process	2	42	0.873705	0.9562	27018;668
GO:0051018	protein kinase A binding	2	42	0.873705	0.9562	6662;9590
GO:0001221	transcription cofactor binding	1	24	0.87486	0.9562	9314
GO:0015035	protein disulfide oxidoreductase activity	1	24	0.87486	0.9562	114112
GO:0036002	pre-mRNA binding	1	24	0.87486	0.9562	6662
GO:0043015	gamma-tubulin binding	1	24	0.87486	0.9562	26056
GO:0003755	peptidyl-prolyl cis-trans isomerase activity	2	43	0.882011	0.962691	11328;60681
GO:0033558	protein deacetylase activity	2	43	0.882011	0.962691	138151;6299
GO:0043492	ATPase activity, coupled to movement of substances	7	121	0.883302	0.963437	10058;10079;225;491;5205;6890;6891
GO:0015491	cation:cation antiporter activity	1	25	0.885248	0.964896	123041
GO:0016746	transferase activity, transferring acyl groups	16	249	0.886282	0.96536	1374;24142;254531;25797;339983;340481;3456;3990;51201;54898;54979;6303;79094;79993;8435;84803
GO:0000049	tRNA binding	2	44	0.889809	0.968537	24138;440275
GO:0001106	RNA polymerase II transcription corepressor activity	1	26	0.894775	0.969951	7088
GO:0015295	solute:proton symporter activity	1	26	0.894775	0.969951	51296
GO:0016702	oxidoreductase activity, acting on single donors with incorporation of molecular oxygen, incorporation of two atoms of oxygen	1	26	0.894775	0.969951	59344
GO:0030515	snoRNA binding	1	26	0.894775	0.969951	3669
GO:0032452	histone demethylase activity	1	26	0.894775	0.969951	10765
GO:0045502	dynein binding	1	26	0.894775	0.969951	51332
GO:0016859	cis-trans isomerase activity	2	45	0.897127	0.971836	11328;60681
GO:0099516	ion antiporter activity	3	63	0.903275	0.974943	123041;23657;83959
GO:0004181	metallocarboxypeptidase activity	1	27	0.903511	0.974943	1361
GO:0008519	ammonium transmembrane transporter activity	1	27	0.903511	0.974943	204962
GO:0016701	oxidoreductase activity, acting on single donors with incorporation of molecular oxygen	1	27	0.903511	0.974943	59344
GO:0043021	ribonucleoprotein complex binding	5	95	0.903588	0.974943	132864;1654;56648;64135;64506
GO:0016757	transferase activity, transferring glycosyl groups	18	282	0.90368	0.974943	11041;143888;167127;1890;23001;2523;2526;2651;374378;54625;56829;63917;64761;83666;84875;8705;9215;9245
GO:0009055	electron carrier activity	6	112	0.910884	0.981402	114112;26227;4199;4688;5860;9249
GO:0051721	protein phosphatase 2A binding	1	28	0.911523	0.981402	8877
GO:0061631	ubiquitin conjugating enzyme activity	1	28	0.911523	0.981402	134111
GO:0031369	translation initiation factor binding	1	29	0.91887	0.987303	1654
GO:0061650	ubiquitin-like protein conjugating enzyme activity	1	29	0.91887	0.987303	134111
GO:0071855	neuropeptide receptor binding	1	29	0.91887	0.987303	80763
GO:1901677	phosphate transmembrane transporter activity	1	30	0.925607	0.99322	11046
GO:0016811	hydrolase activity, acting on carbon-nitrogen (but not peptide) bonds, in linear amides	4	84	0.925629	0.99322	10003;138151;27165;6299
GO:0016779	nucleotidyltransferase activity	7	132	0.928495	0.995541	10243;1040;4938;4939;4940;8638;87178
GO:0004540	ribonuclease activity	5	101	0.929046	0.995541	2081;283;3669;54913;87178
GO:0005506	iron ion binding	9	163	0.931024	0.996357	10826;1543;1545;1555;4907;54790;55214;59344;7018
GO:0015036	disulfide oxidoreductase activity	1	31	0.931785	0.996357	114112
GO:0042605	peptide antigen binding	1	31	0.931785	0.996357	6890
GO:0005546	phosphatidylinositol-4,5-bisphosphate binding	2	51	0.932319	0.996357	4430;56288
GO:0022890	inorganic cation transmembrane transporter activity	35	528	0.935185	0.998373	10021;10723;11094;123041;123606;1261;160518;162514;170850;204962;23258;23704;27094;30061;343450;3685;3780;491;54795;55283;55532;55800;6328;6335;6507;6535;6536;7018;7220;7779;784;83959;8912;90134;9152
GO:0016407	acetyltransferase activity	5	103	0.936093	0.998373	24142;254531;339983;3456;6303
GO:0047485	protein N-terminus binding	5	103	0.936093	0.998373	23424;3397;6386;6804;9143
GO:0048029	monosaccharide binding	3	70	0.937052	0.998478	55214;78989;81035
GO:0015298	solute:cation antiporter activity	1	32	0.93745	0.998478	123041
GO:0016747	transferase activity, transferring acyl groups other than amino-acyl groups	12	211	0.940544	0.99865	1374;24142;254531;339983;340481;3456;51201;54898;6303;79993;8435;84803
GO:0051213	dioxygenase activity	4	88	0.940682	0.99865	10765;54790;55214;59344
GO:0016740	transferase activity	174	2324	0.941147	0.99865	10000;100130827;100506658;10188;10243;1026;1040;10769;10783;11041;11107;113730;114818;114907;115701;117854;129607;134111;1374;140691;143888;148203;151636;152831;157285;160428;1612;166012;167127;1890;1944;1945;1956;196410;205;2065;2069;2081;2247;2264;23001;23012;2321;23321;23327;23743;24142;2523;2526;254531;2549;25797;25865;2593;25932;260425;26260;26353;2651;26524;27233;285220;28996;3084;339983;34…
GO:0003678	DNA helicase activity	2	53	0.941266	0.99865	1654;92797
GO:0016860	intramolecular oxidoreductase activity	2	53	0.941266	0.99865	10007;81888
GO:0015662	ATPase activity, coupled to transmembrane movement of ions, phosphorylative mechanism	1	33	0.942645	0.99865	491
GO:0016790	thiolester hydrolase activity	1	33	0.942645	0.99865	3172
GO:0016891	endoribonuclease activity, producing 5'-phosphomonoesters	1	33	0.942645	0.99865	54913
GO:0031072	heat shock protein binding	4	89	0.943984	0.999347	2081;2633;2861;3310
GO:0042626	ATPase activity, coupled to transmembrane movement of substances	5	106	0.94549	0.999347	10058;225;491;6890;6891
GO:0000287	magnesium ion binding	11	199	0.946657	0.999347	10079;10783;2026;2081;23012;2770;5205;81788;8476;8877;9578
GO:0004843	thiol-dependent ubiquitin-specific protease activity	3	73	0.947876	0.999347	11274;220213;7345
GO:0036459	thiol-dependent ubiquitinyl hydrolase activity	5	107	0.948333	0.999347	11274;220213;54532;55230;7345
GO:0101005	ubiquitinyl hydrolase activity	5	107	0.948333	0.999347	11274;220213;54532;55230;7345
GO:0008234	cysteine-type peptidase activity	10	185	0.948689	0.999347	11274;1508;1514;220213;25801;54532;55230;5641;726;7345
GO:0004521	endoribonuclease activity	2	55	0.949081	0.999347	2081;54913
GO:0019213	deacetylase activity	2	55	0.949081	0.999347	138151;6299
GO:0016820	hydrolase activity, acting on acid anhydrides, catalyzing transmembrane movement of substances	5	108	0.951041	0.999347	10058;225;491;6890;6891
GO:0050660	flavin adenine dinucleotide binding	3	74	0.95108	0.999347	114112;1757;57553
GO:0016787	hydrolase activity	187	2503	0.951901	0.999347	10003;10007;10058;10076;10079;103;10570;10924;10981;11031;11098;11099;11145;11156;11274;11277;1131;115361;1230;1234;127602;128853;1361;138151;138639;147700;1508;1514;151742;152831;152926;155185;158158;1654;168400;1845;1846;1850;1889;1917;196463;2070;2081;2147;2151;2191;220213;225;22808;22836;23052;23576;23586;255738;25801;25864;2633;2643;27124;27165;272;27289;2767;2770;2776;283;285848;290;29984;3…
GO:0004869	cysteine-type endopeptidase inhibitor activity	2	56	0.952606	0.999347	197;3827
GO:0016279	protein-lysine N-methyltransferase activity	2	56	0.952606	0.999347	3662;80854
GO:0004864	protein phosphatase inhibitor activity	1	36	0.955783	0.999347	153769
GO:0005251	delayed rectifier potassium channel activity	1	36	0.955783	0.999347	170850
GO:0016620	oxidoreductase activity, acting on the aldehyde or oxo group of donors, NAD or NADP as acceptor	1	36	0.955783	0.999347	160428
GO:0048487	beta-tubulin binding	1	36	0.955783	0.999347	79739
GO:0070063	RNA polymerase binding	1	36	0.955783	0.999347	4734
GO:0016278	lysine N-methyltransferase activity	2	57	0.955897	0.999347	3662;80854
GO:0003697	single-stranded DNA binding	4	94	0.958108	1	11277;23635;3512;8531
GO:0019843	rRNA binding	2	58	0.958969	1	283;284119
GO:0035254	glutamate receptor binding	1	37	0.959456	1	22941
GO:0005484	SNAP receptor activity	1	38	0.962825	1	6804
GO:0019212	phosphatase inhibitor activity	1	38	0.962825	1	153769
GO:0008094	DNA-dependent ATPase activity	3	79	0.964519	1	1654;6594;92797
GO:0003823	antigen binding	5	114	0.964747	1	100423062;3512;3902;6890;80329
GO:0042623	ATPase activity, coupled	18	313	0.965391	1	10058;10079;1654;168400;225;3310;4430;4625;4628;491;5205;55137;55760;6594;6890;6891;79836;92797
GO:0004518	nuclease activity	11	210	0.966231	1	11277;2081;23052;283;3669;5167;54464;54913;80055;85463;87178
GO:0015399	primary active transmembrane transporter activity	5	115	0.966654	1	10058;225;491;6890;6891
GO:0015405	P-P-bond-hydrolysis-driven transmembrane transporter activity	5	115	0.966654	1	10058;225;491;6890;6891
GO:0008026	ATP-dependent helicase activity	4	98	0.966953	1	1654;168400;55760;92797
GO:0070035	purine NTP-dependent helicase activity	4	98	0.966953	1	1654;168400;55760;92797
GO:0016887	ATPase activity	26	429	0.967498	1	10058;10079;1654;168400;225;22836;3310;3800;3801;4430;4625;4628;491;5205;55137;55614;55760;63971;6594;6890;6891;79836;8632;8701;90990;92797
GO:0051087	chaperone binding	3	81	0.968851	1	213;2244;3280
GO:0016765	transferase activity, transferring alkyl or aryl (other than methyl) groups	2	62	0.969325	1	25932;53405
GO:0004601	peroxidase activity	1	41	0.971343	1	2878
GO:0019783	ubiquitin-like protein-specific protease activity	5	118	0.971819	1	11274;220213;54532;55230;7345
GO:0061659	ubiquitin-like protein ligase activity	10	199	0.972113	1	117854;378884;4734;51666;54941;57161;7706;84133;9063;93082
GO:0051536	iron-sulfur cluster binding	2	64	0.973508	1	4337;91543
GO:0051540	metal cluster binding	2	64	0.973508	1	4337;91543
GO:0016684	oxidoreductase activity, acting on peroxide as acceptor	1	42	0.973724	1	2878
GO:0016893	endonuclease activity, active with either ribo- or deoxyribonucleic acids and producing 5'-phosphomonoesters	1	42	0.973724	1	54913
GO:0008757	S-adenosylmethionine-dependent methyltransferase activity	6	139	0.977498	1	100506658;196410;23743;2593;3662;80854
GO:0004812	aminoacyl-tRNA ligase activity	1	44	0.97791	1	7453
GO:0008188	neuropeptide receptor activity	1	44	0.97791	1	10886
GO:0015144	carbohydrate transmembrane transporter activity	1	44	0.97791	1	360
GO:0016875	ligase activity, forming carbon-oxygen bonds	1	44	0.97791	1	7453
GO:0016876	ligase activity, forming aminoacyl-tRNA and related compounds	1	44	0.97791	1	7453
GO:1901476	carbohydrate transporter activity	1	44	0.97791	1	360
GO:0008080	N-acetyltransferase activity	3	87	0.979038	1	24142;339983;6303
GO:0018024	histone-lysine N-methyltransferase activity	1	45	0.979746	1	80854
GO:0031491	nucleosome binding	1	45	0.979746	1	6594
GO:0015276	ligand-gated ion channel activity	6	142	0.980892	1	10021;1137;1141;1261;2565;5026
GO:0022834	ligand-gated channel activity	6	142	0.980892	1	10021;1137;1141;1261;2565;5026
GO:0016853	isomerase activity	7	159	0.981119	1	10007;112849;11328;59344;5973;60681;81888
GO:0016903	oxidoreductase activity, acting on the aldehyde or oxo group of donors	1	46	0.98143	1	160428
GO:0004536	deoxyribonuclease activity	2	70	0.983008	1	11277;3669
GO:0061630	ubiquitin protein ligase activity	9	194	0.983192	1	117854;378884;4734;51666;54941;57161;7706;84133;93082
GO:0004888	transmembrane signaling receptor activity	87	1288	0.985388	1	10076;10886;11245;1131;1137;1141;115330;119774;1230;1232;1234;1268;133396;135;1901;1903;1944;1945;1952;1956;2065;2150;2151;221393;2264;23129;2321;2565;2674;27242;2825;283383;285220;2861;3460;3480;355;3556;3570;3572;3601;3815;3872;3902;3977;4040;4041;4055;4059;4233;4882;5026;50615;53834;5468;55366;55504;558;55890;57007;57211;5727;5729;57512;576;5792;5794;64582;658;7301;7436;780;7850;7855;80045;832…
GO:0015077	monovalent inorganic cation transmembrane transporter activity	20	367	0.985951	1	10021;10723;123041;1261;170850;204962;23704;27094;343450;3780;54795;55800;6328;6335;6507;6535;6536;83959;90134;9152
GO:0004519	endonuclease activity	5	131	0.986715	1	2081;23052;283;54913;85463
GO:0008227	G-protein coupled amine receptor activity	1	51	0.987968	1	1131
GO:0004553	hydrolase activity, hydrolyzing O-glycosyl compounds	3	96	0.988586	1	152831;4069;5016
GO:0016491	oxidoreductase activity	44	719	0.989459	1	10157;10202;10493;10765;10826;10873;114112;1543;1545;1555;160428;1645;1646;1735;1757;22949;253827;26227;2747;2820;2878;29948;3162;4199;4688;51171;54498;54790;54996;55214;57553;5860;59344;64359;645;650;6652;6718;84171;875;9249;93517;9415;9540
GO:0004175	endopeptidase activity	25	451	0.990368	1	11098;1508;1514;1889;2147;2191;255738;25801;3026;360200;4224;4322;4324;5125;5251;5641;5648;60676;64285;718;726;7345;78989;79875;94031
GO:0099600	transmembrane receptor activity	89	1342	0.991987	1	10021;10076;10886;11245;1131;1137;1141;115330;119774;1230;1232;1234;1261;1268;133396;135;1901;1903;1944;1945;1952;1956;2065;2150;2151;221393;2264;23129;2321;2565;2674;27242;2825;283383;285220;2861;3460;3480;355;3556;3570;3572;3601;3815;3872;3902;3977;4040;4041;4055;4059;4233;4882;5026;50615;53834;5468;55366;55504;558;55890;57007;57211;5727;5729;57512;576;5792;5794;64582;658;7301;7436;780;7850;785…
GO:0016798	hydrolase activity, acting on glycosyl bonds	4	122	0.992603	1	152831;4069;5016;952
GO:0070011	peptidase activity, acting on L-amino acid peptides	38	647	0.992754	1	10003;11098;11274;1361;1508;1514;155185;1889;2147;2191;220213;255738;25801;290;3026;360200;4224;4322;4324;51056;5125;5251;54532;55230;5641;5648;5649;60676;64285;718;726;7345;78989;79836;79875;9372;94031;9805
GO:0008276	protein methyltransferase activity	2	82	0.993122	1	3662;80854
GO:0016410	N-acyltransferase activity	3	104	0.99343	1	24142;339983;6303
GO:0042054	histone methyltransferase activity	1	58	0.993448	1	80854
GO:0019829	cation-transporting ATPase activity	1	59	0.993993	1	491
GO:0008170	N-methyltransferase activity	2	88	0.995654	1	3662;80854
GO:0003684	damaged DNA binding	1	63	0.995756	1	8626
GO:0008233	peptidase activity	38	667	0.996201	1	10003;11098;11274;1361;1508;1514;155185;1889;2147;2191;220213;255738;25801;290;3026;360200;4224;4322;4324;51056;5125;5251;54532;55230;5641;5648;5649;60676;64285;718;726;7345;78989;79836;79875;9372;94031;9805
GO:0042625	ATPase coupled ion transmembrane transporter activity	1	71	0.997882	1	491
GO:0008565	protein transporter activity	2	99	0.998145	1	4036;7436
GO:0051082	unfolded protein binding	2	100	0.998284	1	1047;3310
GO:0030246	carbohydrate binding	11	277	0.998657	1	131544;284194;374378;433;5167;55214;63917;6652;7448;78989;81035
GO:0016741	transferase activity, transferring one-carbon groups	8	225	0.998715	1	100506658;11107;160428;196410;23743;2593;3662;80854
GO:0008168	methyltransferase activity	7	213	0.999122	1	100506658;11107;196410;23743;2593;3662;80854
GO:0003824	catalytic activity	422	5774	0.999659	1	10000;10003;10007;100130827;100506658;10058;10076;10079;10157;10188;10202;10243;1026;103;10346;1040;10475;10493;10570;10765;10769;10783;10826;10873;10924;10981;11031;11041;11043;11074;11098;11099;11107;11145;11156;112;11274;11277;112849;1131;11328;113675;113730;114112;114818;114907;115;115361;115701;117854;1230;1234;127602;128853;129607;134111;1361;1374;138151;138639;140691;143888;147700;148203;1…
GO:0042393	histone binding	3	177	0.99997	1	1514;151636;676
GO:0004930	G-protein coupled receptor activity	36	880	1	1	10886;11245;1131;115330;119774;1230;1232;1234;1268;135;1901;1903;1952;2150;2151;221393;2825;283383;2861;5468;55366;55890;57007;57211;5729;57512;576;64582;7855;80045;8322;8323;8324;8549;8877;9620
GO:0003723	RNA binding	81	1602	1	1	103;10642;10643;10644;10891;11030;132864;1654;168400;1746;1832;1917;221662;23034;23089;2334;23424;23586;24138;255738;26010;27254;283;284119;29974;3005;3433;3434;3437;3669;3875;440275;4938;4939;4940;51191;54464;54502;54913;55225;55323;55337;55601;55603;55760;5610;56648;56829;57060;57169;5939;64135;64283;64506;64761;64778;6624;6662;684;7067;7145;7205;7373;7706;79132;80004;80114;80325;81030;83481;84…
GO:0044822	poly(A) RNA binding	51	1171	1	1	103;10642;10643;10644;11030;132864;1654;1832;221662;23034;23089;23424;24138;255738;26010;284119;3005;3433;3875;51191;54464;54502;54913;55225;55603;55760;5610;56829;57060;57169;5939;64506;64761;64778;6624;684;7145;7205;7373;7706;80004;80114;83481;84206;8531;85441;8638;87178;8895;9123;92797
GO:0003674	molecular_function	1391	16780	1	1	1000;10000;10003;10007;100129842;100130827;10019;10021;10040;100423062;10044;100506658;10058;10076;10079;10082;10124;10129;10133;10144;10157;10172;10184;10188;10202;10235;10243;10253;1026;102724862;103;1030;10346;10371;10379;10389;10395;1040;10410;10413;10435;1045;1047;10475;10486;10493;10497;1051;10516;10529;10537;10570;10579;10586;10636;10642;10643;10644;10673;10723;10736;10755;10763;10765;1076…
GO:0004984	olfactory receptor activity	1	425	1	1	119774

## Sheet: P
GO ID	Description	out (1391)	All (16708)	pvalue	qvalue	Genes
GO:0009653	anatomical structure morphogenesis	372	2539	1.72805e-31	1.42287e-27	1000;10082;10117;10129;10253;10371;10389;10395;10413;10435;1045;10486;10493;1051;10529;10570;10586;10643;10644;10736;10763;10765;10810;10891;10979;11041;11135;1141;114793;115908;117177;121227;123041;1232;125058;1277;1280;128506;1303;1306;133;1361;138639;144165;144535;151835;152503;1545;158038;1601;168667;1690;1746;1756;182;183;1832;1846;1889;1890;1901;1903;1944;1945;1946;1948;1952;1956;199221;199…
GO:0044707	single-multicellular organism process	673	5836	3.0752e-27	1.14206e-23	1000;10019;10021;10058;10076;10082;10117;10129;10172;10202;10253;1026;103;1030;10371;10395;10413;1045;10475;10497;1051;10529;10537;10570;10579;10586;10636;10642;10643;10644;10736;10755;10763;10765;10769;10787;10810;10891;10991;11041;11156;112;11277;11281;1131;1137;1141;114112;115;115908;116071;117854;121227;1230;123041;1232;1268;1277;1280;128178;128239;128506;1303;1306;133;133396;135;1361;140685;…
GO:0048856	anatomical structure development	599	5019	4.16102e-27	1.14206e-23	1000;10019;10058;10076;10082;10117;10129;10202;10253;1026;103;1030;10371;10389;10395;10413;10435;1045;10486;10493;10497;1051;10529;10537;10570;10579;10586;10636;10642;10643;10644;10736;10763;10765;10769;10787;10810;10891;10979;10991;11041;11135;112;11281;1131;1141;114793;115908;116071;117177;121227;1230;123041;1232;125058;1266;1268;1277;1280;128239;128506;1303;1306;133;133396;135;1361;1374;138639…
GO:0048731	system development	522	4202	8.40341e-27	1.72984e-23	1000;10019;10058;10076;10082;10117;10129;10202;10253;1026;103;1030;10371;10395;10413;1045;10497;1051;10529;10537;10570;10579;10586;10636;10642;10736;10763;10765;10769;10787;10810;10891;10991;11041;112;11281;1131;1141;115908;116071;121227;1230;123041;1232;1268;1277;1280;128239;128506;1303;1306;133;133396;135;1361;140685;144165;145864;1491;1500;1508;151835;1543;1545;158038;1601;161357;1627;1649;168…
GO:0007275	multicellular organism development	571	4774	1.28679e-25	2.11909e-22	1000;10019;10058;10076;10082;10117;10129;10172;10202;10253;1026;103;1030;10371;10395;10413;1045;10497;1051;10529;10537;10570;10579;10586;10636;10642;10736;10763;10765;10769;10787;10810;10891;10991;11041;112;11281;1131;1141;114112;115908;116071;121227;1230;123041;1232;1268;1277;1280;128178;128239;128506;1303;1306;133;133396;135;1361;140685;144165;145864;1491;1500;1508;151835;1543;1545;157848;15803…
GO:0007166	cell surface receptor signaling pathway	359	2614	1.07141e-24	1.46149e-21	1000;100423062;10076;10082;10188;10253;103;1030;10346;10371;10379;10410;10413;10475;10497;10636;10673;10755;10787;10891;10979;11030;11074;11156;11274;1137;1141;115908;117854;1230;1232;1234;1277;1280;128178;128853;133396;135;144165;1500;151742;152831;153222;154810;1601;1604;1612;1649;1654;168667;174;1746;1793;182;183;1845;1903;1944;1945;1946;1948;1952;1956;197;2017;2059;2065;2069;2147;2150;2192;21…
GO:0032502	developmental process	652	5712	1.24247e-24	1.46149e-21	1000;10019;10058;10076;10082;10117;10124;10129;10172;10188;10202;10253;1026;103;1030;10371;10389;10395;10413;10435;1045;10486;10493;10497;1051;10529;10537;10570;10579;10586;10636;10642;10643;10644;10736;10763;10765;10769;10783;10787;10795;10810;10891;10979;10981;10991;11041;11135;112;11281;1131;1141;114112;114793;115908;116071;117177;117854;121227;121355;122953;1230;123041;1232;125058;1266;1268;1…
GO:0044767	single-organism developmental process	643	5626	2.73432e-24	2.8143e-21	1000;10019;10058;10076;10082;10117;10124;10129;10172;10188;10202;10253;1026;103;1030;10371;10395;10413;10435;1045;10486;10497;1051;10529;10537;10570;10579;10586;10636;10642;10736;10763;10765;10769;10783;10787;10795;10810;10891;10979;10981;10991;11041;11135;112;11281;1131;1141;114112;114793;115908;116071;117177;117854;121227;121355;122953;1230;123041;1232;125058;1266;1268;1277;1280;128178;128239;1…
GO:0050789	regulation of biological process	1064	10784	8.37112e-24	7.65864e-21	1000;10000;100129842;10019;10021;10040;100423062;10044;10076;10082;10124;10129;10133;10144;10172;10188;10202;10235;10253;1026;102724862;103;1030;10346;10371;10379;10389;10395;1040;10410;10413;10435;1045;10475;10486;10493;10497;1051;10516;10537;10586;10636;10642;10643;10644;10673;10736;10755;10763;10765;10769;10780;10783;10787;10795;10810;10886;10891;10979;10981;10991;11009;11030;11031;11043;11074…
GO:0009966	regulation of signal transduction	358	2656	4.14274e-23	3.41113e-20	1000;10019;10044;10133;10144;10253;103;1030;10346;10395;10413;10475;10497;10537;10636;10755;10769;10783;10795;10886;10891;11009;11030;11043;11156;11274;115908;117854;1230;1277;1280;128239;128853;133;133396;138151;144165;1491;1500;152831;153222;154043;1545;1601;1604;1612;1646;1647;1649;1654;168667;1746;1756;182;1827;183;1845;1846;1850;1889;1956;197;197358;2;2017;2059;2065;2069;2081;2147;2150;2192;…
GO:0023051	regulation of signaling	392	3007	9.1076e-23	6.81745e-20	1000;10019;10044;10133;10144;10253;103;1030;10346;10395;10413;10475;10497;10537;10636;10755;10765;10769;10783;10795;10886;10891;11009;11030;11043;11156;11274;1141;115908;117854;1230;125058;1268;1277;1280;128239;128853;133;133396;1374;138151;144165;1491;1500;152831;153222;154043;1545;1601;1604;1612;1627;1646;1647;1649;1654;168667;1746;1756;182;1827;183;1845;1846;1850;1889;1946;1956;197;197358;2;20…
GO:0071310	cellular response to organic substance	303	2135	9.96409e-23	6.83703e-20	10021;10253;103;1030;10346;10379;10410;10413;10475;1051;10673;10755;10765;10795;10886;10891;10979;11009;11031;11074;11156;112;11274;114907;115;117854;1230;1232;1234;1277;1280;128178;128239;128506;128853;129607;132864;133396;1361;1374;1491;1508;1514;152831;153222;1543;1545;1601;1604;1612;1645;1646;1649;167127;168620;168667;1756;183;1946;1956;196883;197;2069;2081;2150;2201;2243;2244;2247;2264;2274;…
GO:0048518	positive regulation of biological process	623	5484	1.81087e-22	1.14698e-19	1000;10019;10040;100423062;10044;10144;10188;10235;10253;1026;102724862;103;1030;10346;10371;10395;10413;10435;1045;10475;10486;10497;1051;10537;10586;10636;10673;10736;10755;10763;10765;10769;10783;10787;10795;10810;10891;10991;11009;11030;11043;11074;11135;112;1131;11346;1141;115;115908;116931;116987;117177;117854;122953;1230;1232;123264;125058;1268;1277;128239;128506;128853;133;133396;133584;1…
GO:0065007	biological regulation	1095	11269	2.13695e-22	1.22056e-19	1000;10000;10003;100129842;10019;10021;10040;100423062;10044;10058;10076;10079;10082;10124;10129;10133;10144;10172;10188;10202;10235;10253;1026;102724862;103;1030;10346;10371;10379;10389;10395;1040;10410;10413;10435;1045;10475;10486;10493;10497;1051;10516;10537;10586;10636;10642;10643;10644;10673;10723;10736;10755;10763;10765;10769;10780;10783;10787;10795;10810;10886;10891;10979;10981;10991;11009…
GO:0010033	response to organic substance	369	2790	2.22351e-22	1.22056e-19	10021;10076;10253;1026;103;1030;10346;10379;10410;10413;10475;1051;10537;10673;10755;10765;10795;10886;10891;10979;11009;11031;11074;11156;112;11274;1137;1141;114907;115;117854;123;1230;1232;1234;1261;1268;1277;1280;128178;128239;128506;128853;129607;132864;133;133396;1361;1374;1491;1508;1514;152831;153222;1543;1545;1601;1604;1612;1645;1646;1649;167127;168620;168667;174;1756;182;1829;183;1946;195…
GO:0050794	regulation of cellular process	1012	10251	7.78764e-21	4.00771e-18	1000;10000;100129842;10019;10021;10040;100423062;10044;10076;10082;10124;10129;10133;10144;10172;10188;10202;10235;10253;1026;103;1030;10346;10371;10379;10389;10395;1040;10410;10413;10435;1045;10475;10486;10493;10497;1051;10516;10537;10586;10636;10642;10643;10644;10673;10736;10755;10763;10765;10769;10780;10783;10787;10795;10810;10886;10891;10979;10981;10991;11009;11030;11031;11043;11074;11107;111…
GO:0010646	regulation of cell communication	389	3050	9.00557e-21	4.36187e-18	1000;10019;10044;10133;10144;10253;103;1030;10346;10395;10413;10475;10497;10537;10636;10755;10765;10769;10783;10795;10886;10891;11009;11030;11043;11156;11274;1141;115908;117854;1230;1268;1277;1280;128239;128853;133;133396;1374;138151;144165;1491;1500;152831;153222;154043;1545;1601;1604;1612;1627;1646;1647;1649;1654;168667;1746;1756;182;1827;183;1845;1846;1850;1889;1946;1956;197;197358;2;2017;2059…
GO:0007154	cell communication	674	6148	1.1414e-20	5.22126e-18	1000;10000;10019;10021;10040;100423062;10044;10076;10082;10124;10133;10144;10188;10235;10253;1026;103;1030;10346;10371;10379;10395;1040;10410;10413;10435;10475;10486;10497;1051;10537;10636;10673;10723;10755;10765;10769;10783;10787;10795;10886;10891;10979;10981;10991;11009;11030;11031;11043;11074;11135;11156;112;11228;11245;11247;11274;1131;1137;1141;115;115330;115908;116987;117854;119774;1230;123…
GO:0051239	regulation of multicellular organismal process	342	2591	2.13737e-20	9.26268e-18	1000;10021;10082;10371;10413;1045;10475;1051;10636;10642;10643;10644;10736;10765;10769;10810;10891;112;11277;1131;1141;114907;115908;117854;1230;1232;1268;1277;128239;128506;133;1361;140685;144165;147945;1491;151835;1545;154810;157848;158038;1601;162514;1627;1649;1654;168667;1735;1746;1756;182;1824;1829;183;1832;1889;1901;1903;192683;1946;1948;1952;197;197358;2017;2034;2069;213;2147;2150;2191;219…
GO:0072358	cardiovascular system development	160	916	3.12294e-20	1.22449e-17	1000;10395;10413;1045;10529;1232;1277;1280;1306;133;144165;1491;1545;1649;168667;182;1829;183;1832;1889;1890;1901;1948;2034;2065;2069;2191;219699;221981;2247;2274;2296;23129;2321;23328;23462;23576;23767;2549;25865;25932;2624;2626;2627;27063;2719;2767;2776;283;284;285;287;28996;290;306;3084;3162;3280;338;3397;348;3491;3576;3606;3627;3685;388;3976;4036;4040;4041;4082;4086;4091;4322;441478;4487;4625…
GO:0072359	circulatory system development	160	916	3.12294e-20	1.22449e-17	1000;10395;10413;1045;10529;1232;1277;1280;1306;133;144165;1491;1545;1649;168667;182;1829;183;1832;1889;1890;1901;1948;2034;2065;2069;2191;219699;221981;2247;2274;2296;23129;2321;23328;23462;23576;23767;2549;25865;25932;2624;2626;2627;27063;2719;2767;2776;283;284;285;287;28996;290;306;3084;3162;3280;338;3397;348;3491;3576;3606;3627;3685;388;3976;4036;4040;4041;4082;4086;4091;4322;441478;4487;4625…
GO:0023052	signaling	666	6084	4.05457e-20	1.51752e-17	1000;10000;10019;10021;10040;100423062;10044;10076;10082;10124;10133;10144;10188;10235;10253;1026;103;1030;10346;10371;10379;10395;1040;10410;10413;10435;10475;10486;10497;1051;10537;10636;10673;10723;10755;10765;10769;10783;10787;10795;10886;10891;10979;10981;11009;11030;11031;11043;11074;11135;11156;112;11228;11245;11247;11274;1131;1137;1141;115;115330;115908;116987;117854;119774;1230;1232;1234…
GO:0040011	locomotion	234	1568	4.59619e-20	1.6258e-17	1000;10076;10082;10188;10371;10395;10410;10475;10570;10736;10755;10795;10891;11009;11041;11043;11074;11156;115908;1230;1232;1234;1277;1366;144535;1508;152189;1545;154810;1601;1602;1604;168667;1793;182;183;1890;1901;1944;1945;1946;1948;1956;2017;2059;2065;2069;2147;2150;2191;2192;2195;219699;221002;2247;2264;2296;23022;23075;23129;2321;23286;23314;23328;23586;23657;23671;23767;2549;25805;25865;259…
GO:0035556	intracellular signal transduction	333	2514	4.73878e-20	1.6258e-17	1000;10000;10019;10044;10124;10133;10144;10188;10235;10253;1026;10346;10395;10413;10435;10475;10497;1051;10537;10636;10769;10783;10787;10795;10886;10981;11009;11031;11043;11135;116987;117854;1230;1234;128239;128853;133396;138151;1491;151742;152831;153020;154043;1545;154810;158158;1612;1646;1647;1649;1654;168667;1756;1793;1827;183;1845;1846;1850;1889;1956;197358;2;2059;2065;2069;2081;2147;2150;219…
GO:0048869	cellular developmental process	461	3830	5.55606e-20	1.82994e-17	1000;10019;10076;10124;10129;10188;10202;10253;1026;103;1030;10371;10395;10413;10435;1045;10486;1051;10529;10537;10570;10636;10736;10763;10765;10769;10795;10810;10891;10979;10981;11041;11135;112;11281;1141;114112;114793;115908;116071;117177;117854;121355;122953;1230;125058;1266;1268;1277;1280;128178;128506;1303;1306;133;133396;1374;138639;140685;144165;144535;1491;1508;151835;152503;1543;157848;1…
GO:0044700	single organism signaling	664	6073	6.96379e-20	2.20538e-17	1000;10000;10019;10021;10040;100423062;10044;10076;10082;10124;10133;10144;10188;10235;10253;1026;103;1030;10346;10371;10379;10395;1040;10410;10413;10435;10475;10486;10497;1051;10537;10636;10673;10723;10755;10765;10769;10783;10787;10795;10886;10891;10979;10981;11009;11030;11031;11043;11074;11135;11156;112;11228;11245;11247;11274;1131;1137;1141;115;115330;115908;116987;117854;119774;1230;1232;1234…
GO:0030154	cell differentiation	432	3532	8.21324e-20	2.50473e-17	1000;10019;10076;10124;10129;10188;10202;10253;1026;103;1030;10371;10413;1045;1051;10529;10537;10570;10636;10736;10765;10769;10795;10810;10891;10979;10981;11041;112;11281;1141;114112;115908;116071;117854;121355;122953;1230;1266;1268;1277;1280;128178;128506;1303;1306;133;133396;1374;140685;144165;144535;1491;1508;151835;1543;157848;158038;1601;161357;1627;1645;1646;1649;168620;168667;1746;1756;182…
GO:0034340	response to type I interferon	38	84	1.54035e-19	4.45788e-17	103;10379;10410;11274;117854;2537;3429;3430;3433;3434;3437;3440;3441;3444;3446;3447;3449;3451;3452;3456;3662;3665;3669;4599;4600;4938;4939;4940;54739;55337;6672;6772;6773;684;84166;8638;91543;9636
GO:0060429	epithelium development	182	1118	1.57006e-19	4.45788e-17	1000;10082;10253;1026;10371;10395;10413;1045;1051;10736;10765;115908;1266;1280;128239;133;133396;1374;144165;1508;1543;157848;1601;1645;1646;168667;182;183;1832;1901;1903;1948;1952;1956;1999;2069;2150;2239;2247;22881;2296;23022;23086;23129;23242;23424;23462;23657;23671;23764;23767;2494;2549;25865;25932;25937;26227;2626;2627;26524;2668;2719;27443;2767;2776;28999;29841;30061;3084;3169;3229;3280;339…
GO:0060337	type I interferon signaling pathway	37	80	1.81538e-19	4.82188e-17	103;10379;10410;11274;117854;2537;3429;3430;3433;3434;3437;3440;3441;3444;3446;3447;3449;3451;3452;3456;3662;3665;3669;4599;4600;4938;4939;4940;54739;6672;6772;6773;684;84166;8638;91543;9636
GO:0071357	cellular response to type I interferon	37	80	1.81538e-19	4.82188e-17	103;10379;10410;11274;117854;2537;3429;3430;3433;3434;3437;3440;3441;3444;3446;3447;3449;3451;3452;3456;3662;3665;3669;4599;4600;4938;4939;4940;54739;6672;6772;6773;684;84166;8638;91543;9636
GO:0048583	regulation of response to stimulus	447	3714	3.08631e-19	7.94146e-17	1000;10019;100423062;10044;10133;10144;10253;103;1030;10346;10371;10395;10413;10475;10497;10516;10537;10636;10755;10769;10783;10787;10795;10886;10891;11009;11030;11043;11156;11274;1141;114907;115908;117854;1230;1268;1277;127943;1280;128239;128853;133;133396;1361;1366;138151;143686;144165;1491;1500;1508;1514;152831;153222;154043;1545;1601;1604;1612;1646;1647;1649;1654;168667;1690;1746;1756;1793;18…
GO:0009888	tissue development	253	1777	5.95921e-19	1.48691e-16	1000;10082;10117;10253;1026;10371;10395;10413;1045;1051;10529;10736;10765;10891;115908;1230;1266;1277;1280;128239;1303;133;133396;1374;144165;1508;1543;1545;157848;1601;1645;1646;168667;1746;182;1829;183;1832;1846;1901;1903;1948;1952;1956;197;1999;2065;2069;2150;2201;2239;2247;2274;22881;2296;23022;23086;23129;23187;23242;23314;23424;23462;23657;23671;23764;23767;24147;2494;2549;256764;25805;2586…
GO:0048513	animal organ development	384	3073	7.14963e-19	1.73147e-16	1000;10019;10058;10076;10082;10117;10202;10253;1026;103;1030;10371;10395;10413;1045;1051;10529;10537;10579;10586;10642;10736;10763;10765;10891;10991;1141;115908;116071;121227;1230;123041;1277;1280;128239;128506;133;133396;1361;140685;144165;1500;1508;1543;1545;1601;161357;1649;168667;174;1746;1756;182;1829;183;1832;1889;1901;1948;1952;1956;197;1999;2034;205;2065;2069;2128;2150;2201;2239;2243;2247…
GO:0070887	cellular response to chemical stimulus	332	2555	1.20898e-18	2.84422e-16	10021;10202;10235;10253;103;1030;10346;10379;10410;10413;10475;1051;10516;10673;10755;10765;10795;10886;10891;10979;11009;11031;11074;11156;112;11274;114907;115;117854;1230;1232;1234;1277;1280;128178;128239;128506;128853;129607;132864;133396;1361;1374;1491;1508;1514;152831;153222;1543;1545;1555;1601;1604;1612;1645;1646;1649;1654;167127;168620;168667;1756;183;1946;1956;196883;197;2034;2069;2081;21…
GO:1902531	regulation of intracellular signal transduction	237	1657	5.77727e-18	1.32139e-15	1000;10133;10144;10253;10346;10395;10475;10537;10636;10769;10783;10795;10886;11009;11043;117854;1230;128239;128853;133396;138151;1491;152831;154043;1545;1646;1647;1649;1654;168667;1756;1827;183;1845;1846;1850;1889;1956;197358;2;2065;2069;2081;2147;2150;2192;219699;221002;2243;2244;2247;2264;22881;23108;2321;23286;23328;23529;23542;23677;23767;2549;25759;25865;259173;26030;260425;26291;2633;2651;2…
GO:0001944	vasculature development	114	591	7.25712e-18	1.615e-15	1000;10413;1045;1232;1277;1306;133;144165;1491;1545;1649;168667;182;183;1890;1901;1948;2034;2069;2191;219699;221981;2247;2296;23129;2321;23328;23462;23576;25865;25932;2624;2626;2627;2719;283;284;285;28996;290;306;3162;3280;338;3397;348;3491;3576;3606;3627;3685;388;3976;4036;4041;4091;441478;4628;4734;4879;4897;51162;5125;5154;5155;51666;5333;5345;5371;54206;55742;5587;5629;57007;5747;5754;576;578…
GO:0007165	signal transduction	615	5633	1.28971e-17	2.7946e-15	1000;10000;10019;10040;100423062;10044;10076;10082;10124;10133;10144;10188;10235;10253;1026;103;1030;10346;10371;10379;10395;1040;10410;10413;10435;10475;10486;10497;1051;10537;10636;10673;10755;10769;10783;10787;10795;10886;10891;10979;10981;11009;11030;11031;11043;11074;11135;11156;112;11228;11245;11247;11274;1131;1137;1141;115;115330;115908;116987;117854;119774;1230;1232;1234;1261;1268;1277;12…
GO:0019222	regulation of metabolic process	707	6708	2.68207e-17	5.6626e-15	1000;100129842;10040;10044;10129;10133;10144;10172;10188;10235;10253;1026;102724862;103;1030;10346;10379;10389;10395;10410;10413;10435;1045;10475;10486;1051;10516;10636;10642;10643;10644;10736;10755;10763;10765;10769;10780;10795;10886;10891;10991;11009;11030;11043;11074;11107;11135;112;11262;11281;113835;1141;115;115560;116071;116931;116987;117177;117608;117854;122953;1230;123264;125058;126070;12…
GO:0001568	blood vessel development	110	571	3.14454e-17	6.47304e-15	1000;10413;1045;1232;1277;1306;133;144165;1545;1649;168667;182;183;1890;1901;1948;2034;2069;2191;219699;221981;2247;2296;23129;2321;23328;23462;23576;25865;25932;2624;2626;2627;2719;283;284;285;28996;290;306;3162;3280;338;3397;348;3491;3576;3606;3627;3685;388;3976;4036;4041;4091;441478;4628;4734;4879;4897;51162;5125;5154;5155;51666;5333;5345;5371;55742;5587;5629;57007;5747;5754;576;59;6303;634;64…
GO:0050793	regulation of developmental process	294	2231	3.34466e-17	6.71706e-15	1000;10082;10253;10371;10395;10413;10435;1045;10493;1051;10636;10736;10765;10769;10783;10795;10810;10891;10979;11135;112;1141;114793;115908;117854;122953;1230;1232;125058;1268;1277;128239;128506;133;1361;140685;144165;1491;151835;152503;1545;157848;158038;1601;1627;1649;168620;1690;1735;1746;1756;182;183;1901;1903;1946;1948;1952;197;2017;2059;2069;2147;2192;2201;221662;2239;2243;2244;2247;22881;2…
GO:0042325	regulation of phosphorylation	203	1374	6.86802e-17	1.34646e-14	1000;10040;10188;10253;1026;103;1030;10636;10795;10886;10891;11009;11030;112;115;117854;1230;128239;128853;133396;152831;154043;1601;1647;168667;1756;183;1845;1846;1850;1889;1917;1946;1956;196883;197;2065;2069;2081;2147;2150;2192;2243;2244;2247;2264;22881;22924;2321;23286;23328;23529;23542;23767;2549;25759;25865;25937;260425;26291;2633;2651;26524;27124;2776;282618;283;284;285489;2861;2887;28996;2…
GO:0016477	cell migration	181	1179	9.60959e-17	1.84013e-14	1000;10076;10082;10188;10371;10395;10736;10755;10795;10891;11009;11156;115908;1230;1234;1277;1545;154810;1601;1602;168667;1793;182;183;1901;1948;1956;2017;2059;2147;2150;2191;2192;2195;221002;2247;2264;2296;23022;23075;23129;2321;23286;23314;23328;23586;23657;23671;23767;2549;25805;25865;25932;2624;2651;2668;27237;283;284;285;29126;2920;2921;29984;306;3084;3162;3280;335;338;3397;3458;347733;348;3…
GO:0006928	movement of cell or subcellular component	239	1720	1.43409e-16	2.6837e-14	1000;10076;10082;10188;10371;10395;10570;10736;10755;10795;10891;11009;11041;11156;115908;1230;1234;127602;1277;1366;144535;147700;1545;154810;1601;1602;168667;1756;1793;182;1824;1829;183;1832;1901;1944;1945;1946;1948;1956;199223;2017;2059;2065;2069;2147;2150;2191;2192;2195;219699;221002;2247;2264;2296;23022;23075;23129;2321;23286;23314;23327;23328;23586;23657;23671;23767;2549;25805;25865;25932;2…
GO:0034097	response to cytokine	135	788	1.91956e-16	3.51236e-14	103;10346;10379;10410;10475;1051;10537;10673;10795;10891;11009;11074;11274;117854;1230;1232;1234;1277;128178;128506;133396;1508;153222;1612;2069;2150;2243;2244;23529;23767;2537;2549;2633;2643;27063;27074;27242;284;29126;2920;2921;3170;3263;335;338;3429;3430;3433;3434;3437;3440;3441;3444;3446;3447;3449;3451;3452;3456;3458;3460;3467;349667;355;3556;3570;3572;3576;3601;3627;3656;3662;3665;3669;3815;…
GO:0048523	negative regulation of cellular process	480	4201	2.34459e-16	4.19682e-14	1000;10040;10076;10129;10133;10172;10202;10253;1026;103;1030;10346;10371;10395;10410;10413;1045;10493;1051;10636;10642;10643;10644;10736;10755;10763;10765;10769;10795;10891;11009;11043;11074;11107;11145;112;115908;117608;117854;122953;1234;1268;1277;1280;130271;131566;132864;133;133396;1361;1366;138151;140685;144165;148523;1491;149708;1500;1508;153222;153769;154043;1545;157848;1601;1602;1604;1612…
GO:0048870	cell motility	192	1292	3.02625e-16	5.19128e-14	1000;10076;10082;10188;10371;10395;10736;10755;10795;10891;11009;11156;115908;1230;1234;1277;1366;144535;1545;154810;1601;1602;168667;1793;182;183;1901;1948;1956;2017;2059;2065;2069;2147;2150;2191;2192;2195;221002;2247;2264;2296;23022;23075;23129;2321;23286;23314;23328;23586;23657;23671;23767;2549;25805;25865;25932;2624;2651;2668;27237;283;284;285;29126;2920;2921;29984;306;3084;3162;3280;335;338;…
GO:0051674	localization of cell	192	1292	3.02625e-16	5.19128e-14	1000;10076;10082;10188;10371;10395;10736;10755;10795;10891;11009;11156;115908;1230;1234;1277;1366;144535;1545;154810;1601;1602;168667;1793;182;183;1901;1948;1956;2017;2059;2065;2069;2147;2150;2191;2192;2195;221002;2247;2264;2296;23022;23075;23129;2321;23286;23314;23328;23586;23657;23671;23767;2549;25805;25865;25932;2624;2651;2668;27237;283;284;285;29126;2920;2921;29984;306;3084;3162;3280;335;338;…
GO:0001932	regulation of protein phosphorylation	191	1284	3.30925e-16	5.56088e-14	1000;10040;10188;10253;1026;103;1030;10636;10795;10886;10891;11009;11030;112;115;117854;1230;128239;128853;133396;152831;154043;1601;1647;168667;1756;183;1845;1846;1850;1889;1946;1956;196883;2065;2069;2081;2147;2150;2192;2243;2244;2247;2264;22881;22924;2321;23286;23328;23529;23542;23767;2549;25759;25865;25937;260425;26291;2633;2651;26524;27124;2776;282618;283;284;285489;2861;28996;29775;3084;3084…
GO:0048519	negative regulation of biological process	510	4538	3.60742e-16	5.94069e-14	1000;10040;10076;10129;10133;10172;10188;10202;10253;1026;103;1030;10346;10371;10395;10410;10413;1045;10475;10493;1051;10636;10642;10643;10644;10736;10755;10763;10765;10769;10795;10891;11009;11043;11074;11107;11145;112;1141;115908;117608;117854;122953;1230;1234;1266;1268;1277;127943;1280;128239;130271;131566;132864;133;133396;1361;1366;138151;140685;144165;144453;148523;1491;149708;1500;1508;1532…
GO:0009887	organ morphogenesis	154	958	4.38246e-16	7.07553e-14	1000;10082;10117;10253;10371;10395;10413;1045;1051;10736;10765;115908;121227;123041;1277;1280;133;1361;144165;1601;1746;182;183;1832;1901;1948;1952;1956;1999;2069;2201;2239;2247;2274;22881;2296;23129;23314;23424;23462;24147;2494;256764;2593;25937;25987;2624;2626;2627;2668;27063;2719;28996;30061;3084;3142;3169;3225;3229;3235;3280;3397;3400;3458;3491;360;374;389058;3976;4040;4041;4322;4487;4625;473…
GO:0048522	positive regulation of cellular process	519	4656	8.3148e-16	1.31662e-13	1000;10019;10040;100423062;10044;10188;10253;1026;103;1030;10346;10371;10395;10413;10435;1045;10475;10486;10497;1051;10537;10586;10636;10673;10736;10755;10763;10765;10769;10783;10787;10795;10810;10891;10991;11009;11030;11043;11074;11135;112;11346;1141;115;115908;116931;117854;122953;1230;1232;123264;1268;1277;128239;128506;128853;133;133396;133584;135;1361;1366;1374;138151;140685;144165;1491;1518…
GO:0009893	positive regulation of metabolic process	419	3585	1.50158e-15	2.33284e-13	1000;10040;10044;10144;10188;10235;10253;1026;102724862;103;1030;10346;10395;10413;10435;1045;10475;10486;1051;10636;10736;10765;10769;10795;10891;10991;11009;11030;11043;11074;11135;112;115;116931;116987;117177;117854;122953;1230;123264;125058;1277;128239;128853;133;133396;135;1374;143872;144165;1491;152503;152831;153020;153222;1601;160518;1612;1647;1649;1654;168620;168667;169792;1746;1793;182;1…
GO:0051270	regulation of cellular component movement	130	771	2.6183e-15	3.99243e-13	10076;10371;10395;10795;10891;11009;1230;1277;1366;1545;154810;1601;1602;168667;182;1824;1829;183;1832;1901;1956;2065;2069;2150;2192;2247;23075;23129;2321;23328;23586;23671;2549;25865;25932;2626;2651;284;285;287;29126;2920;2921;29984;306;3084;3162;3458;348;3480;3486;3491;3570;3576;3592;3627;3685;3728;3815;388;4072;4163;4233;4254;5058;5074;5154;5155;5270;5314;5318;5337;54566;54795;55604;5581;5587;…
GO:0050896	response to stimulus	823	8215	3.69041e-15	5.52488e-13	1000;10000;10019;10021;10040;100423062;10044;10076;10082;10124;10133;10144;10188;10202;10235;10253;1026;103;1030;10346;10371;10379;10395;1040;10410;10413;10435;10475;10486;10497;1051;10516;10537;10561;10570;10636;10642;10673;10755;10765;10769;10783;10787;10795;10886;10891;10964;10979;10981;10991;11009;11030;11031;11041;11043;11074;11135;11156;112;11228;11245;11247;11262;11274;11277;1131;1137;1141…
GO:0019220	regulation of phosphate metabolic process	221	1605	7.11865e-15	1.04552e-12	1000;10040;10188;10253;1026;103;1030;10395;10486;10636;10795;10886;10891;11009;11030;112;115;117854;1230;128239;128853;133;133396;135;152831;153769;154043;1601;1647;168667;1756;183;1845;1846;1850;1889;1917;1946;1956;196883;197;2065;2069;2081;2147;2150;2170;2192;2243;2244;2247;2264;22881;22924;23075;2321;23286;23328;23529;23542;23767;2549;25759;25865;25937;260425;26291;2633;2651;26524;27124;2776;2…
GO:0009790	embryo development	148	936	7.23761e-15	1.04552e-12	10019;10253;103;10371;10395;10413;1045;1051;10586;10736;10763;115908;121227;1277;1280;1303;133;144165;1543;1649;1746;1846;1889;1956;1999;2034;2128;2201;221833;2247;2296;23187;2321;23242;23314;23462;23764;23767;2494;2549;2593;26227;2624;2626;2627;26524;2668;27022;2719;27443;2776;284;28996;3084;3142;3169;3170;3172;3225;3226;3235;3280;335;338;3491;355;3576;3586;3685;3815;3856;3880;3899;3976;4040;404…
GO:0032879	regulation of localization	305	2434	8.28916e-15	1.17677e-12	1000;10021;10076;10188;1026;10346;10371;10395;10497;10765;10795;10891;10991;11009;11030;1137;1141;117854;1183;1230;123264;1234;125058;126567;1268;1277;1361;1366;1374;144453;151176;153222;154043;1545;154810;1601;1602;1612;162514;1649;168667;170850;1756;182;1824;1829;183;1832;1901;192683;1946;1956;197;202151;2065;2069;2147;2150;2192;2243;2244;2247;23075;23086;23129;23158;2321;23232;23286;23327;2332…
GO:0071345	cellular response to cytokine stimulus	118	682	8.49364e-15	1.18537e-12	103;10346;10379;10410;10475;1051;10673;10795;10891;11009;11074;11274;117854;1230;1232;1234;1277;128178;128506;133396;153222;1612;2069;2150;2243;2244;23529;23767;2537;2549;2633;27063;27242;284;2920;2921;3263;335;338;3429;3430;3433;3434;3437;3440;3441;3444;3446;3447;3449;3451;3452;3456;3458;3460;3467;349667;355;3556;3570;3572;3576;3601;3627;3656;3662;3665;3669;3815;3856;3875;3977;4055;4501;4599;460…
GO:0048646	anatomical structure formation involved in morphogenesis	172	1152	8.79145e-15	1.20648e-12	10117;10395;1045;10529;10736;115908;117177;123041;1232;125058;1277;1280;128506;1303;1306;133;144165;144535;1545;168667;1756;182;183;1846;1890;1901;1948;199221;2034;2069;2191;219699;2201;221981;2247;2274;22873;2296;23129;23187;2321;23242;23328;23329;23462;23576;24147;256764;25865;25932;2624;2626;2627;26524;2668;27063;283;284;285;287;28996;290;30061;306;3162;3169;3170;3280;3397;3491;3576;3606;3627;…
GO:0010562	positive regulation of phosphorus metabolic process	159	1038	1.11132e-14	1.47591e-12	1000;10040;10188;10253;1026;10395;10486;10795;10891;11009;11030;112;115;117854;1230;128239;128853;133;133396;135;152831;1601;1647;168667;183;1889;1917;1946;1956;196883;2065;2069;2081;2147;2150;2170;2243;2244;2247;2264;22881;22924;2321;23286;23328;23529;23542;2549;25759;25865;26291;2651;282618;283;283383;284;285489;2861;2887;28996;2977;29775;3084;30844;3172;3263;3280;3440;3441;3444;3446;3447;3449;…
GO:0045937	positive regulation of phosphate metabolic process	159	1038	1.11132e-14	1.47591e-12	1000;10040;10188;10253;1026;10395;10486;10795;10891;11009;11030;112;115;117854;1230;128239;128853;133;133396;135;152831;1601;1647;168667;183;1889;1917;1946;1956;196883;2065;2069;2081;2147;2150;2170;2243;2244;2247;2264;22881;22924;2321;23286;23328;23529;23542;2549;25759;25865;26291;2651;282618;283;283383;284;285489;2861;2887;28996;2977;29775;3084;30844;3172;3263;3280;3440;3441;3444;3446;3447;3449;…
GO:0051174	regulation of phosphorus metabolic process	221	1618	1.71512e-14	2.24164e-12	1000;10040;10188;10253;1026;103;1030;10395;10486;10636;10795;10886;10891;11009;11030;112;115;117854;1230;128239;128853;133;133396;135;152831;153769;154043;1601;1647;168667;1756;183;1845;1846;1850;1889;1917;1946;1956;196883;197;2065;2069;2081;2147;2150;2170;2192;2243;2244;2247;2264;22881;22924;23075;2321;23286;23328;23529;23542;23767;2549;25759;25865;25937;260425;26291;2633;2651;26524;27124;2776;2…
GO:0051240	positive regulation of multicellular organismal process	198	1407	2.77423e-14	3.52521e-12	10371;10413;1051;10636;10765;10810;10891;1131;115908;117854;1230;1232;1268;1277;128239;128506;133;1361;140685;1491;151835;1545;154810;158038;1601;1649;1654;1735;1756;182;183;1889;192683;1946;1948;2017;2069;213;2147;2150;219537;2201;2243;2244;2247;2296;23187;2321;23242;23327;23328;23529;23576;23586;23767;25805;25865;25937;26137;2624;2626;2627;2651;2668;27063;282618;284;285;28996;29126;306;3084;314…
GO:0040012	regulation of locomotion	127	769	2.78283e-14	3.52521e-12	10076;10371;10395;10410;10475;10795;10891;11009;11043;11074;1230;1277;1366;1545;154810;1601;1602;168667;182;183;1901;1948;1956;2065;2069;2150;2192;2247;23075;23129;2321;23328;23586;23671;2549;25865;25932;2651;284;285;29126;2920;2921;29984;306;3084;3162;3440;3458;348;3480;3486;3491;3570;3576;3592;3627;3685;3815;388;4072;4163;4233;4254;5058;5074;5154;5155;5270;5318;5337;54566;55604;5581;5587;56034;…
GO:0022603	regulation of anatomical structure morphogenesis	156	1023	3.01701e-14	3.76395e-12	1000;10082;10371;10395;10435;1045;10493;10736;10810;10891;10979;11135;1141;114793;115908;1232;125058;1277;128506;133;1361;144165;151835;152503;1545;1601;1690;183;1946;1952;2017;2059;2147;2192;2239;2243;2244;2247;22881;2296;23129;23187;2321;23327;23328;23329;23462;23576;25805;25865;25937;2624;2626;2627;2633;2651;2668;2719;285;28996;306;3084;3162;3169;3170;3172;3280;335;3397;3458;348;3576;3627;3815…
GO:0048514	blood vessel morphogenesis	92	486	4.16109e-14	5.1138e-12	1000;10413;1232;1306;133;1545;168667;182;183;1890;1901;1948;2034;2069;2191;219699;221981;2247;2296;23129;2321;23328;23462;23576;25865;25932;2624;2626;2627;283;284;285;28996;290;306;3162;3280;338;3397;348;3491;3576;3606;3627;3685;388;3976;4041;441478;4734;4879;4897;51162;5154;51666;5333;5345;5371;55742;5587;5629;57007;5747;576;6303;634;6461;652;6672;6772;688;6909;7042;7101;7127;718;7422;7453;7494;…
GO:0048729	tissue morphogenesis	111	641	5.27971e-14	6.39311e-12	10082;10253;10371;10395;10413;10736;10765;115908;133;144165;1601;182;183;1832;1901;1948;1952;1956;2239;2247;22881;2296;23129;23242;23462;23671;23767;24147;25865;25932;2626;2668;27063;2719;28996;3084;3169;3280;3400;3491;3586;3627;374;3872;388;3976;4040;4041;4086;4233;441478;4487;4625;5058;5154;51804;5318;5371;55366;5629;57045;5727;5754;57545;57619;57669;59;59277;5950;6239;6256;6299;634;6385;64398;…
GO:0060255	regulation of macromolecule metabolic process	606	5739	6.11222e-14	7.24514e-12	1000;100129842;10040;10129;10133;10172;10188;10253;1026;103;1030;10346;10379;10389;10395;10410;10413;1045;10475;1051;10636;10642;10643;10644;10736;10755;10765;10769;10780;10795;10886;10891;10991;11009;11030;11043;11074;11107;112;11262;11281;113835;115;115560;116071;116931;117608;117854;122953;1230;123264;125058;126070;1277;1280;128239;128853;132864;133396;1361;138151;140685;144165;147657;147837;1…
GO:0032501	multicellular organismal process	703	6862	6.15934e-14	7.24514e-12	1000;10019;10021;10058;10076;10082;10117;10129;10172;10202;10253;1026;103;1030;10371;10395;10413;1045;10475;10497;1051;10529;10537;10570;10579;10586;10636;10642;10643;10644;10736;10755;10763;10765;10769;10787;10810;10891;10991;11041;11156;112;11277;11281;1131;1137;1141;114112;114907;115;115908;116071;117854;119774;121227;121355;1230;123041;1232;1261;1268;1277;1280;128178;128239;128506;1303;1306;1…
GO:0008283	cell proliferation	250	1922	7.0623e-14	8.19028e-12	1000;10076;10188;10202;10253;1026;1030;10395;10413;1045;1051;10579;10586;10642;10673;10736;10763;10765;10795;10891;11009;1131;1141;115908;1232;128239;128506;128853;133;133396;1361;1366;138151;152831;1543;1545;1601;1602;1604;1627;1646;168667;182;183;1901;1903;1948;1956;2059;2065;2069;2081;2147;2150;2168;2170;2191;2192;2239;2247;2264;2296;2321;23529;23677;2494;2549;25805;25865;25937;2624;2627;26291…
GO:0010647	positive regulation of cell communication	211	1544	7.25456e-14	8.29639e-12	1000;10019;10044;10253;1030;10346;10413;10475;10497;10537;10636;10755;10769;10783;10795;11009;11030;11043;1141;117854;1230;1277;128239;128853;133396;138151;1491;152831;153222;1545;1601;1646;1647;1649;168667;182;183;1889;1956;2059;2065;2069;2081;2147;2150;219699;221002;2243;2244;2247;2264;22881;22941;23001;2321;23286;23328;23529;23542;2549;25759;25805;25865;2626;2627;26291;2651;27063;27113;2719;28…
GO:0051272	positive regulation of cellular component movement	82	415	9.48955e-14	1.06318e-11	10371;10795;1230;1277;1366;154810;1601;183;1901;1956;2150;2192;2247;23075;2321;23328;25865;2651;284;29126;2920;2921;29984;306;3458;3480;3491;3570;3576;3592;3627;3685;3815;388;4072;4233;4254;5058;5074;5154;5155;54566;54795;55604;5581;5587;56034;5629;5649;5747;57556;57669;57698;57715;58191;6239;6374;6386;6387;64506;650;652;6615;6662;6714;7042;7205;7422;7448;80139;85440;8613;8660;8828;8877;8895;90;9…
GO:0042327	positive regulation of phosphorylation	143	921	9.5549e-14	1.06318e-11	1000;10040;10188;10253;1026;10795;11009;11030;112;115;117854;1230;128239;128853;133396;152831;1601;1647;168667;183;1917;1946;1956;196883;2065;2069;2081;2147;2150;2243;2244;2247;2264;22881;22924;2321;23286;23328;23529;23542;2549;25759;25865;26291;2651;282618;283;284;285489;2861;2887;28996;29775;3084;30844;3172;3263;3280;3440;3441;3444;3446;3447;3449;3451;3452;3456;3458;3467;3481;3486;3491;355;3570…
GO:0035295	tube development	102	573	9.96853e-14	1.09441e-11	10253;1026;10395;10413;1045;10736;10765;115908;133;144165;1543;168667;182;183;1948;1956;2034;2247;2296;23129;23242;25865;25932;25937;26227;2624;2626;2627;2668;2719;27443;3142;3169;3280;3397;3576;3627;374;3815;388;3976;4040;4041;4072;4086;4091;4233;441478;4922;5058;5125;5154;51804;5270;5371;54206;55366;56034;5629;5727;5754;57545;57619;57669;5915;5950;6256;6297;6299;6382;6385;64759;650;652;6662;669…
GO:0030334	regulation of cell migration	113	664	1.04301e-13	1.13002e-11	10076;10371;10395;10795;10891;11009;1230;1277;1545;154810;1601;1602;168667;182;183;1901;1956;2150;2192;2247;23075;23129;2321;23328;23586;23671;2549;25865;25932;2651;284;285;29126;2920;2921;29984;306;3084;3162;3458;348;3480;3486;3491;3570;3576;3592;3627;3685;3815;388;4163;4233;4254;5058;5074;5154;5155;5270;5318;5337;54566;55604;5581;5587;56034;5629;5649;5747;57522;57556;57669;57698;57715;58191;613…
GO:0023056	positive regulation of signaling	208	1522	1.12973e-13	1.20807e-11	1000;10019;10044;10253;1030;10346;10413;10475;10497;10537;10636;10755;10769;10783;10795;11009;11030;11043;1141;117854;1230;1277;128239;128853;133396;138151;1491;152831;153222;1545;1601;1646;1647;1649;168667;182;183;1889;1956;2059;2065;2069;2081;2147;2150;219699;221002;2243;2244;2247;2264;22881;22941;2321;23286;23328;23529;23542;2549;25759;25805;25865;2626;2627;26291;2651;27063;27113;2719;282618;2…
GO:0042127	regulation of cell proliferation	205	1496	1.34452e-13	1.41933e-11	1000;10076;10188;10202;10253;1026;1030;10395;10413;1045;1051;10586;10673;10736;10763;10765;10795;10891;11009;1141;115908;1232;128239;128506;128853;133;133396;1361;1366;138151;152831;1545;1602;1604;1646;182;183;1901;1903;1948;1956;2065;2069;2147;2168;2170;2191;2192;2247;2264;2321;23529;23677;2494;25805;25865;25937;2624;2627;26291;26471;2651;2668;2719;27242;282618;283;284;28996;29126;2920;2921;3084…
GO:2000147	positive regulation of cell motility	80	403	1.47904e-13	1.54157e-11	10371;10795;1230;1277;1366;154810;1601;183;1901;1956;2150;2192;2247;23075;2321;23328;25865;2651;284;29126;2920;2921;29984;306;3458;3480;3491;3570;3576;3592;3627;3685;3815;388;4072;4233;4254;5058;5074;5154;5155;54566;55604;5581;5587;56034;5629;5649;5747;57556;57669;57698;57715;58191;6239;6374;6386;6387;64506;650;652;6615;6662;6714;7042;7205;7422;7448;80139;85440;8613;8660;8828;8877;8895;90;91663;9…
GO:0009605	response to external stimulus	279	2225	1.57992e-13	1.62613e-11	100423062;10133;1026;103;1030;10346;10371;10379;1040;10410;10475;1051;10561;10570;10891;10964;10981;10991;11009;11041;116071;117854;1230;1232;1234;1268;1277;129607;133;133396;1361;1366;1508;152189;1543;1604;160518;1647;1649;1654;168620;1690;1756;1824;183;1889;1890;1901;1944;1945;1946;1948;197;2;2017;2081;213;2147;2150;2168;2191;219699;2243;2244;2247;23001;23075;23129;2321;23232;23258;23328;23586;…
GO:0019221	cytokine-mediated signaling pathway	97	538	1.8657e-13	1.86041e-11	103;10346;10379;10410;10475;10673;11074;11274;117854;1230;1232;1234;128178;133396;153222;2069;2150;23529;23767;2537;2549;2633;27242;284;2920;2921;3263;335;3429;3430;3433;3434;3437;3440;3441;3444;3446;3447;3449;3451;3452;3456;3458;3460;3467;349667;355;3556;3570;3572;3576;3601;3627;3656;3662;3665;3669;3815;3856;3875;3977;4055;4599;4600;4938;4939;4940;50615;5371;5468;54739;55504;558;57007;6374;6387;…
GO:0031323	regulation of cellular metabolic process	613	5849	1.87187e-13	1.86041e-11	1000;100129842;10040;10129;10133;10172;10188;10253;1026;103;1030;10346;10379;10389;10395;10410;10413;1045;10475;10486;1051;10516;10636;10642;10643;10644;10736;10755;10765;10769;10780;10795;10886;10891;10991;11009;11030;11043;11074;11107;112;11262;11281;113835;1141;115;115560;116071;116931;117608;117854;122953;1230;123264;125058;126070;1268;1277;128239;128853;132864;133;133396;135;1361;1374;138151…
GO:0040017	positive regulation of locomotion	82	420	1.87532e-13	1.86041e-11	10371;10475;10795;1230;1277;1366;154810;1601;183;1901;1956;2150;2192;2247;23075;2321;23328;25865;2651;284;29126;2920;2921;29984;306;3458;3480;3491;3570;3576;3592;3627;3685;3815;388;4072;4233;4254;5058;5074;5154;5155;54566;55604;5581;5587;56034;5629;5649;5747;57556;57669;57698;57715;58191;6239;6374;6386;6387;64506;650;652;6615;6662;6714;7042;7205;7422;7448;80139;85440;8613;8660;8828;8877;8895;90;9…
GO:2000145	regulation of cell motility	118	712	1.91181e-13	1.87403e-11	10076;10371;10395;10795;10891;11009;1230;1277;1366;1545;154810;1601;1602;168667;182;183;1901;1956;2065;2069;2150;2192;2247;23075;23129;2321;23328;23586;23671;2549;25865;25932;2651;284;285;29126;2920;2921;29984;306;3084;3162;3458;348;3480;3486;3491;3570;3576;3592;3627;3685;3815;388;4072;4163;4233;4254;5058;5074;5154;5155;5270;5318;5337;54566;55604;5581;5587;56034;5629;5649;5747;57522;57556;57669;5…
GO:0030335	positive regulation of cell migration	78	391	2.29836e-13	2.22644e-11	10371;10795;1230;1277;154810;1601;183;1901;1956;2150;2192;2247;23075;2321;23328;25865;2651;284;29126;2920;2921;29984;306;3458;3480;3491;3570;3576;3592;3627;3685;3815;388;4233;4254;5058;5074;5154;5155;54566;55604;5581;5587;56034;5629;5649;5747;57556;57669;57698;57715;58191;6239;6374;6386;6387;64506;650;652;6615;6662;6714;7042;7205;7422;7448;80139;85440;8613;8660;8828;8877;8895;90;91663;9480;9564;9…
GO:0009967	positive regulation of signal transduction	192	1382	2.52598e-13	2.41848e-11	1000;10019;10044;10253;1030;10346;10413;10475;10497;10537;10755;10769;10783;10795;11009;11030;11043;117854;1230;1277;128239;128853;133396;138151;1491;152831;153222;1545;1601;1646;1647;1649;168667;182;183;1889;1956;2059;2065;2069;2081;2147;2150;219699;221002;2243;2244;2247;2264;22881;2321;23286;23328;23529;23542;2549;25759;25805;25865;2626;2627;26291;2651;27063;27113;2719;282618;284;2861;2887;2899…
GO:0001934	positive regulation of protein phosphorylation	137	880	2.70639e-13	2.56143e-11	1000;10040;10188;10253;1026;10795;11009;11030;112;115;117854;1230;128239;128853;133396;152831;1601;1647;168667;183;1946;1956;196883;2065;2069;2081;2147;2150;2243;2244;2247;2264;22881;22924;2321;23286;23328;23529;23542;2549;25759;25865;26291;2651;282618;283;284;285489;2861;28996;29775;3084;30844;3172;3263;3280;3440;3441;3444;3446;3447;3449;3451;3452;3456;3458;3467;3481;3486;3491;355;3570;3572;3592…
GO:2000026	regulation of multicellular organismal development	222	1672	3.0193e-13	2.79909e-11	1000;10082;10371;10413;1045;1051;10636;10736;10765;10769;10810;112;1141;115908;1230;1232;1268;1277;128239;128506;133;1361;140685;144165;1491;151835;1545;157848;158038;1601;1627;1649;1746;1756;182;183;1901;1903;1946;1948;1952;197;2017;2147;2201;2239;2247;22881;22882;2296;23108;23129;23187;2321;23242;23327;23328;23462;23529;23576;23764;23767;25805;25865;25937;2624;2626;2627;26471;2651;2668;27063;27…
GO:0002009	morphogenesis of an epithelium	93	510	3.02549e-13	2.79909e-11	10082;10253;10371;10395;10413;10736;10765;115908;133;144165;1601;182;183;1948;1952;1956;2239;2247;22881;23129;23242;23671;23767;25865;25932;2626;2668;2719;3169;3280;3400;3491;3586;3627;374;3872;388;3976;4040;4041;4233;441478;5058;5154;51804;5371;55366;5629;5727;5754;57545;57619;57669;59277;6239;6256;6299;634;6385;64398;650;652;6615;6662;6692;6714;6772;6909;6926;7042;7421;7422;760;7798;780;7855;79…
GO:0080090	regulation of primary metabolic process	601	5739	5.10181e-13	4.66758e-11	1000;100129842;10040;10129;10172;10188;10253;1026;103;1030;10346;10379;10389;10395;10410;10413;1045;10475;10486;1051;10636;10642;10643;10644;10736;10755;10765;10769;10780;10795;10886;10891;10991;11009;11030;11043;11074;11107;112;11262;11281;113835;1141;115;115560;116071;116931;117608;117854;122953;1230;123264;126070;1268;1277;128239;128853;132864;133;133396;135;1361;1374;138151;140685;144165;1476…
GO:0051716	cellular response to stimulus	699	6880	6.13787e-13	5.55376e-11	1000;10000;10019;10021;10040;100423062;10044;10076;10082;10124;10133;10144;10188;10202;10235;10253;1026;103;1030;10346;10371;10379;10395;1040;10410;10413;10435;10475;10486;10497;1051;10516;10537;10636;10642;10673;10755;10765;10769;10783;10787;10795;10886;10891;10979;10981;10991;11009;11030;11031;11043;11074;11135;11156;112;11228;11245;11247;11274;11277;1131;1137;1141;114907;115;115330;115908;1169…
GO:0001525	angiogenesis	80	415	7.49159e-13	6.70497e-11	1232;1306;133;1545;168667;182;183;1890;1901;1948;2034;2069;2191;219699;221981;2247;2296;23129;2321;23328;23462;23576;25865;25932;2624;2626;2627;283;284;285;28996;290;306;3162;3397;3491;3576;3606;3627;3685;388;3976;4041;441478;4879;4897;51162;5154;5333;5371;55742;5587;57007;5747;576;6303;634;6461;652;6672;6772;688;7042;7101;7127;718;7422;7453;7494;7855;79924;83478;857;8828;8877;90;9314;9353;9394;9…
GO:0030855	epithelial cell differentiation	100	575	7.70176e-13	6.81896e-11	1000;1026;10413;1045;1051;10736;10765;1266;133396;1374;1508;1543;157848;1601;1645;1646;168667;182;1832;1901;1903;1999;2069;2150;23022;23086;23424;23462;23657;23764;2494;25932;25937;2626;2627;26524;2668;2767;2776;28999;3084;3169;3280;3397;3458;360;3815;3872;3913;3976;4233;4254;4301;4868;491;5155;53405;5358;54206;5468;5493;55283;55506;5629;5727;5754;57619;57669;59;5915;6256;6299;6382;650;652;6662;6…
GO:0007155	cell adhesion	195	1428	8.27725e-13	7.25052e-11	1000;10076;10395;1051;10516;10979;11187;1230;1232;1277;1303;1306;133584;1366;137075;144100;145864;1500;152404;1545;1604;1824;1829;1832;1845;1901;1946;1948;1952;1956;197358;2017;2065;2150;2191;2192;2195;2243;2244;23075;23657;23767;25865;2633;2651;27242;27289;282618;284;285;285704;288;29126;29984;3026;3084;3142;3169;3170;3280;335;3397;3440;3441;3444;3446;3447;3449;3451;3452;3456;3458;3467;3481;3491…
GO:0051094	positive regulation of developmental process	164	1142	1.17206e-12	1.00662e-10	1000;10371;10413;1045;1051;10636;10765;10795;10810;10891;115908;1230;1232;1268;1277;128239;128506;133;140685;1491;151835;1545;158038;1601;1735;1756;182;183;1946;1948;2201;2243;2244;2247;2296;23187;2321;23242;23327;23328;23529;23576;23767;25805;25865;25937;2624;2626;2627;2651;2668;27063;285;28996;306;3084;3142;3162;3169;3170;3280;335;338;3400;3458;348;3486;3491;3570;3572;3576;3592;3815;3872;388;39…
GO:0042221	response to chemical	448	4049	1.17362e-12	1.00662e-10	10021;10076;10202;10235;10253;1026;103;1030;10346;10371;10379;10410;10413;10475;1051;10516;10537;10570;10673;10755;10765;10795;10886;10891;10979;11009;11031;11041;11074;11156;112;11274;1137;1141;114112;114907;115;117854;119774;123;1230;1232;1234;1261;1268;1277;1280;128178;128239;128506;128853;129607;132864;133;133396;1361;1374;143686;1491;1508;1514;152189;152831;153222;1543;1545;1555;1601;1604;16…
GO:0022610	biological adhesion	195	1435	1.31239e-12	1.11404e-10	1000;10076;10395;1051;10516;10979;11187;1230;1232;1277;1303;1306;133584;1366;137075;144100;145864;1500;152404;1545;1604;1824;1829;1832;1845;1901;1946;1948;1952;1956;197358;2017;2065;2150;2191;2192;2195;2243;2244;23075;23657;23767;25865;2633;2651;27242;27289;282618;284;285;285704;288;29126;29984;3026;3084;3142;3169;3170;3280;335;3397;3440;3441;3444;3446;3447;3449;3451;3452;3456;3458;3467;3481;3491…
GO:0048468	cell development	243	1907	1.65324e-12	1.38906e-10	1000;10129;1026;10371;10413;10529;10570;10636;10736;10769;10810;10979;11041;112;1141;115908;1268;1277;133;151835;158038;1601;1627;168620;1746;1756;182;183;1903;1944;1945;1946;1948;1952;2017;2034;2069;2147;2150;2192;219699;2243;2244;2274;22873;22882;22903;2296;23022;23086;23108;23129;2318;23187;23242;23314;23327;23462;23529;23542;23767;25805;25861;25932;25937;25987;26108;26227;2624;2626;2627;2633;…
GO:1902533	positive regulation of intracellular signal transduction	134	879	2.42375e-12	2.01587e-10	1000;10253;10346;10475;10537;10769;10783;10795;11009;11043;1230;128239;128853;133396;138151;1491;152831;1545;1646;1647;1649;168667;183;1956;2065;2081;2147;2150;219699;221002;2243;2244;2247;2264;22881;2321;23286;23328;23529;23542;2549;25759;25865;26291;2651;27063;27113;282618;284;2861;28996;29775;29995;3084;3162;3172;3263;3280;335;3440;3458;3481;3486;355;3570;3572;3586;3592;3606;3627;3656;3815;389…
GO:0006468	protein phosphorylation	235	1837	2.81292e-12	2.31616e-10	1000;10000;100130827;10040;10044;10188;10253;1026;103;1030;10636;10769;10783;10795;10886;10891;11009;11030;112;115;115701;117854;1230;1234;128239;128853;133396;151742;152831;154043;157285;1601;1612;1647;168667;1756;183;1845;1846;1850;1889;1946;1956;196883;2065;2069;2081;2147;2150;2192;221002;2243;2244;2247;2264;22881;22924;23012;2321;23286;23328;23529;23542;23767;2549;25759;25780;25865;25937;2604…
GO:0007399	nervous system development	263	2118	2.95483e-12	2.40892e-10	1000;10058;10129;10371;10395;10413;10497;1051;10570;10579;10586;10636;10642;10763;10769;10787;10810;10891;10991;11041;112;11281;1131;1141;115908;1268;1280;133;135;144165;145864;1500;151835;158038;161357;1627;1746;1756;182;1827;1901;1944;1945;1946;1948;1952;1956;2017;205;2065;2128;2147;219699;2247;22882;22903;22941;2296;23108;23129;23242;23314;23327;2334;23529;23542;23657;23767;255738;25861;25987;…
GO:0000904	cell morphogenesis involved in differentiation	117	733	3.23631e-12	2.61253e-10	1000;10371;10736;10979;11041;1141;1277;158038;1601;1944;1945;1946;1948;1952;2017;2192;219699;2243;2244;22903;23022;23129;23187;23242;23462;23542;23767;25805;25932;25937;25987;2633;2651;26524;2668;288;3084;3169;3170;3280;335;3397;348;3685;3800;3913;3976;4040;4082;4131;4133;4233;4487;4628;4734;4897;491;5058;51332;53405;53834;55604;55740;55742;558;56288;5629;5649;56896;57463;5747;57556;57633;57669;5…
GO:0048584	positive regulation of response to stimulus	248	1970	3.42893e-12	2.74115e-10	1000;10019;100423062;10044;10253;1030;10346;10413;10475;10497;10537;10755;10769;10783;10787;10795;11009;11030;11043;117854;1230;1268;1277;128239;128853;133396;1361;138151;1491;1508;1514;152831;153222;1545;1601;1604;1646;1647;1649;168667;1690;1793;182;183;1845;1889;1901;1956;2;2059;2065;2069;2081;213;2147;2150;219699;221002;2243;2244;2247;2264;22881;23001;23075;2321;23286;23328;23529;23542;23586;2…
GO:0030029	actin filament-based process	104	624	3.96265e-12	3.13735e-10	10129;10395;10435;10529;10787;10810;11135;11346;114793;1266;130271;1627;1756;1824;1829;1832;1901;1946;2017;2037;2059;2150;2195;2275;22808;22837;23022;23075;23242;23327;23671;2626;27063;27289;283;283431;287;29984;335;3397;3728;3815;3856;3880;390;4082;440073;4430;4625;4628;4868;5058;5074;50853;51332;5154;51804;5318;5345;5357;54566;54795;54874;55243;55604;55742;55800;5581;5590;55971;5629;56907;5754;…
GO:0045595	regulation of cell differentiation	199	1492	4.31219e-12	3.38158e-10	1000;10253;10371;10413;1045;1051;10636;10736;10769;10795;112;1141;115908;117854;122953;1230;1268;1277;128506;133;140685;144165;1491;151835;157848;1601;1627;1649;168620;1746;1756;182;183;1903;1946;1948;2017;2069;2147;2192;2201;221662;2243;2244;2247;22882;2296;23108;23129;23187;23242;23327;23462;23529;23764;25805;25937;2624;2626;2627;2633;2651;2668;27063;27124;27242;2767;2776;282618;3084;3142;3169;…
GO:0048585	negative regulation of response to stimulus	186	1369	4.81787e-12	3.74248e-10	1000;10133;10253;103;10371;10395;10413;10475;10636;10795;115908;127943;1280;133;1361;144165;1491;1500;153222;154043;1601;1604;1612;1649;1654;168667;1746;183;1845;1846;1850;1956;197;197358;2;2017;2065;2147;2150;2191;2192;219699;2201;2243;2244;2247;22881;23089;23286;23462;23677;23767;2537;25805;25937;25987;2624;2633;26524;2668;2719;282618;284;285;2861;2887;28996;2907;3084;3142;3162;3170;3172;335;33…
GO:0007167	enzyme linked receptor protein signaling pathway	140	946	7.03404e-12	5.41292e-10	10076;10188;10253;1030;10636;10755;10787;10979;11030;11156;128853;133396;151742;152831;1601;168667;174;1793;183;1944;1945;1946;1948;1956;197;2059;2065;2069;2201;2247;2264;2296;23089;2321;23767;2549;25759;25805;25865;25937;2626;2627;26291;26509;2651;2674;2719;284;285;285220;285704;2887;28996;3084;3172;3280;335;3397;3480;3481;3486;3491;3572;3667;3685;374;3815;3976;3977;4086;4091;4233;4487;4688;4734…
GO:0051336	regulation of hydrolase activity	181	1333	1.03085e-11	7.85926e-10	10044;10144;10188;10235;10253;102724862;10395;10435;10636;11135;116987;117177;125058;1266;128239;132864;143872;149708;152831;153020;153769;160518;1612;1654;1793;183;1901;1946;1956;197;1992;2;2065;2069;2081;2168;2192;221002;2247;2264;23108;23158;2321;23232;23258;23329;23677;2537;256394;25759;25780;25865;259173;26030;26577;2668;2674;27018;27074;27113;2719;27237;273;27344;2776;283;284;3053;3084;335;…
GO:0048525	negative regulation of viral process	30	89	1.07981e-11	8.15706e-10	103;10410;11043;11074;117854;2192;3434;3440;3456;3669;440275;4599;4938;4940;5359;5371;55337;5610;5629;56829;6672;6772;684;7706;84875;85363;8638;91543;9636;9830
GO:0065009	regulation of molecular function	327	2812	1.54448e-11	1.15611e-09	10040;10044;10129;10144;10188;10235;10253;1026;102724862;103;1030;10346;10395;10435;10475;10486;10636;10763;10769;10795;10886;10891;11043;11074;11135;112;115;115908;116987;117177;117854;125058;1266;1268;128239;132864;135;143872;1491;149708;1508;152831;153020;153769;1545;1601;160518;1612;1647;1649;1654;1756;1793;1827;183;1845;1846;1850;1901;1917;1946;1956;196883;197;197358;1992;2;2065;2069;2081;21…
GO:0032989	cellular component morphogenesis	175	1286	1.99614e-11	1.48074e-09	1000;10129;10371;10395;10413;10435;10486;10529;10570;10736;10763;10810;10979;11041;11135;1141;114793;117177;125058;1277;138639;144535;151835;152503;158038;1601;1690;1756;1944;1945;1946;1948;1952;1956;199221;199223;2017;2059;2147;2192;219699;2243;2244;22873;22903;23022;23129;23187;23242;23327;23329;23462;23542;23767;25805;25932;25937;25987;2633;2651;26524;2668;27063;287;288;3084;3169;3170;3280;335…
GO:0000902	cell morphogenesis	166	1206	2.83887e-11	2.08708e-09	1000;10129;10371;10395;10413;10435;10486;10570;10736;10763;10810;10979;11041;11135;1141;114793;117177;125058;1277;138639;144535;151835;152503;158038;1601;1690;1756;1944;1945;1946;1948;1952;1956;199221;199223;2017;2059;2147;2192;219699;2243;2244;22873;22903;23022;23129;23187;23242;23327;23329;23462;23542;23767;25805;25932;25937;25987;2633;2651;26524;2668;288;3084;3169;3170;3280;335;3397;348;3685;3…
GO:0098602	single organism cell adhesion	117	758	2.98124e-11	2.17235e-09	1000;10076;1051;10979;11187;144100;1500;1545;1604;1824;1829;1832;1845;1946;1948;1952;1956;197358;2150;2192;2195;2243;2244;23075;23657;2633;2651;27242;282618;288;29126;3142;3169;3170;3280;335;3440;3441;3444;3446;3447;3449;3451;3452;3456;3458;3467;3481;3491;355;3572;3586;3592;3606;3662;3685;3728;3801;3815;3902;4040;4063;4072;421;440275;441478;4734;4897;4907;5058;5074;5270;5314;5318;5345;53834;54751…
GO:0044093	positive regulation of molecular function	227	1802	3.33435e-11	2.40117e-09	10040;10044;10144;10235;10253;1026;102724862;10346;10395;10435;10475;10486;10636;10769;10795;10891;11043;11074;11135;112;115;115908;116987;117177;117854;125058;128239;135;143872;1491;152831;153020;160518;1612;1647;1654;1756;1793;183;1901;1917;1946;1956;196883;2;2065;2069;2081;2168;2192;221002;2247;2264;22924;23108;23129;23158;2321;23232;23258;23328;23329;23542;23586;2549;25759;25780;25805;25849;2…
GO:0042060	wound healing	91	536	3.35359e-11	2.40117e-09	10019;11009;1277;131566;135;1361;1793;1832;2;2065;2069;2147;2150;2151;2191;2192;2243;2244;2247;23657;23671;23764;2624;2626;2627;26509;2767;2776;3053;3084;3162;3170;3172;3440;3441;3444;3446;3447;3449;3451;3452;3456;348;3481;3491;3827;388;462;4628;4814;5026;5058;5104;5154;5155;5265;5270;5345;5359;54566;55603;55604;558;5581;56034;5754;57572;6239;634;6382;6385;652;6714;7035;7042;710;718;7301;7448;748…
GO:0061138	morphogenesis of a branching epithelium	44	179	3.8662e-11	2.74433e-09	10253;10371;10413;10736;10765;133;183;2247;23129;25932;2668;2719;3169;3586;374;4041;4233;441478;5058;5154;51804;5371;55366;5629;5727;59277;6256;6299;650;652;6662;6692;6714;6926;7421;7422;780;7855;79633;8626;8642;90;9353;9620
GO:0031325	positive regulation of cellular metabolic process	327	2834	4.0801e-11	2.87141e-09	1000;10040;10188;10253;1026;1030;10346;10395;10413;1045;10475;10486;1051;10736;10769;10795;10891;10991;11009;11030;11043;11074;112;115;116931;117854;122953;1230;123264;1277;128239;128853;133;133396;135;1374;144165;1491;152503;152831;1601;1612;1647;1649;1654;168620;168667;169792;1746;182;183;1889;1901;1917;1946;1956;196883;1999;2034;2065;2069;2081;2128;2147;2150;2168;2170;2192;2243;2244;2247;225;2…
GO:0006952	defense response	200	1553	9.2178e-11	6.43215e-09	100423062;10133;10188;103;10346;10379;10410;10475;1051;10537;10964;11009;11043;11074;11262;11274;116071;117854;1230;1232;1234;1268;133;133396;135;1366;147945;1508;1514;1604;1612;1654;1690;183;1903;197;1999;2;2069;2147;2150;2168;2243;2244;23542;23586;23780;24138;2537;2633;2643;26471;27242;282618;283;2920;2921;29995;306;313;3162;3263;335;336;3429;3430;3433;3434;3437;3440;3441;3444;3446;3447;3449;34…
GO:0051345	positive regulation of hydrolase activity	132	911	1.27625e-10	8.83081e-09	10044;10144;10235;102724862;10395;10435;10636;11135;116987;117177;125058;128239;143872;152831;153020;160518;1612;1654;1793;183;1901;1956;2;2065;2069;2081;2168;2192;221002;2247;2264;23108;23158;2321;23232;23258;23329;25759;25780;25865;259173;26030;26577;2668;2674;27018;27113;27237;273;2776;283;284;3084;335;3429;3458;3491;355;3667;3815;394;4082;4254;4301;440073;4952;5074;51332;51429;5154;5155;5330;…
GO:0032268	regulation of cellular protein metabolic process	281	2379	1.30505e-10	8.95481e-09	1000;10040;10129;10188;10253;1026;103;1030;10395;10636;10642;10643;10644;10755;10769;10795;10886;10891;11009;11030;112;115;117854;122953;1230;123264;128239;128853;132864;133396;1361;144165;149708;152503;152831;153769;154043;1601;1604;1612;1647;1654;168667;1756;183;1845;1846;1850;1889;1946;1956;196883;197;1992;2;2065;2069;2081;2147;2150;2168;2192;2243;2244;2247;2264;22881;22924;23034;23075;2321;23…
GO:1903901	negative regulation of viral life cycle	28	86	1.33235e-10	9.06659e-09	103;10410;11043;11074;117854;3434;3440;3456;3669;440275;4599;4938;4940;5359;5371;55337;5610;5629;56829;6672;684;7706;84875;85363;8638;91543;9636;9830
GO:0031399	regulation of protein modification process	216	1720	1.48309e-10	1.00097e-08	1000;10040;10129;10188;10253;1026;103;1030;10395;10636;10795;10886;10891;11009;11030;112;115;117854;122953;1230;123264;128239;128853;133396;144165;152831;153769;154043;1601;1647;168667;1756;183;1845;1846;1850;1889;1946;1956;196883;2065;2069;2081;2147;2150;2192;2243;2244;2247;2264;22881;22924;23075;2321;23286;23328;23529;23542;23767;2549;25759;25865;25937;260425;2624;26291;2633;26471;2651;26524;27…
GO:0051607	defense response to virus	64	332	1.5354e-10	1.02147e-08	103;10346;10379;10410;10475;10964;117854;1366;2150;2168;23586;24138;2633;282618;29995;3433;3434;3437;3440;3441;3444;3446;3447;3449;3451;3452;3456;3458;3467;3627;3665;3669;4130;440275;4599;4600;4938;4939;4940;51191;5359;5366;5371;55337;55601;55690;5610;56829;57007;64135;6507;664;6772;6773;684;7004;7706;79132;84166;85363;8638;91543;9469;9636
GO:0001763	morphogenesis of a branching structure	45	193	1.53829e-10	1.02147e-08	10253;10371;10413;10736;10765;133;1746;183;2247;23129;25932;2668;2719;3169;3586;374;4041;4233;441478;5058;5154;51804;5371;55366;5629;5727;59277;6256;6299;650;652;6662;6692;6714;6926;7421;7422;780;7855;79633;8626;8642;90;9353;9620
GO:0045597	positive regulation of cell differentiation	122	823	1.58787e-10	1.04596e-08	1000;10371;10413;1045;1051;10636;10795;115908;1230;1268;1277;128506;133;140685;1491;151835;1601;1756;182;183;1946;1948;2201;2243;2244;2247;2296;23242;23327;23529;25805;25937;2624;2626;2627;2651;2668;27063;3084;3142;3169;3280;335;338;3400;3458;348;3486;3491;3570;3572;3592;3815;3976;4041;4082;4086;4131;4254;4897;5064;51666;5270;5345;5371;5468;54795;55506;55604;558;5587;5590;5629;5649;5727;57463;575…
GO:0008284	positive regulation of cell proliferation	121	815	1.72008e-10	1.12406e-08	1026;10413;1045;10586;10673;10736;10763;10765;10795;10891;11009;1141;115908;1232;128239;128506;133;133396;1366;138151;152831;1604;1646;183;1901;1903;1956;2069;2147;2168;2192;2247;2264;2321;23529;25805;25865;25937;2627;26291;2651;2668;283;28996;29126;3084;3142;3162;3226;3280;3397;3400;3458;3480;3481;3491;3570;3572;3592;3606;3627;3667;3685;374;3815;3976;3977;4041;4072;4254;441478;467;51162;5154;515…
GO:0065008	regulation of biological quality	377	3410	2.25222e-10	1.46022e-08	1000;10003;10019;10021;10058;10079;10202;1026;103;10371;10395;10435;10497;10636;10642;10723;10755;10765;10769;10787;10795;10810;10891;10979;11094;11135;11156;112;1131;1137;1141;114112;115;117854;123;1230;123041;1232;123264;1234;1261;126567;1268;1277;1280;128239;130271;133;133396;135;1361;1374;151176;1543;1545;158038;1604;1627;1645;1646;1649;168620;1690;1735;174;1756;1793;1824;1829;183;1832;1889;1…
GO:0010604	positive regulation of macromolecule metabolic process	321	2815	2.71406e-10	1.74591e-08	1000;10040;10188;10253;1026;103;1030;10346;10395;10413;1045;10475;1051;10736;10765;10769;10795;10891;10991;11009;11030;11043;11074;112;115;116931;117854;122953;1230;123264;1277;128239;128853;133396;144165;1491;152503;152831;153222;1601;1612;1647;1649;1654;168620;168667;169792;1746;182;183;1889;1901;1946;1956;196883;1999;2034;2065;2069;2081;2128;2147;2150;2192;2243;2244;2247;2264;2274;22881;22924;…
GO:0043087	regulation of GTPase activity	105	679	2.93361e-10	1.87251e-08	10044;10144;10188;10235;10253;102724862;10395;10435;10636;11135;116987;117177;125058;128239;132864;143872;152831;153020;160518;1793;1901;1946;1956;2;2065;2069;221002;2247;2264;23108;23158;23232;23258;23329;23677;25759;25780;259173;26030;2668;2674;27237;273;2776;284;3084;3667;3815;394;4254;4301;440073;4952;51332;51429;5154;5155;54206;54874;55103;55160;55188;55635;55701;57221;5747;57480;57522;57568…
GO:0071363	cellular response to growth factor stimulus	96	601	3.03937e-10	1.92509e-08	10253;1030;10755;10765;10891;10979;11156;1277;1280;128853;152831;1601;168667;1756;183;1956;2081;2201;2247;2264;2296;23089;2321;23767;25805;25865;2626;2627;26291;26509;2651;27063;2719;285;285704;2887;28996;30844;3280;335;3397;3491;3576;3586;4086;4091;4487;4734;4922;5154;5155;5371;53834;54206;55614;5587;5590;56288;57045;5747;57530;57669;5909;6386;644815;64762;650;652;658;6662;6692;6714;7042;7422;74…
GO:0051246	regulation of protein metabolic process	295	2545	3.20513e-10	2.01459e-08	1000;10040;10129;10188;10253;1026;103;1030;10395;1051;10636;10642;10643;10644;10755;10769;10795;10886;10891;11009;11030;112;115;117854;122953;1230;123264;128239;128853;132864;133396;1361;144165;149708;152503;152831;153222;153769;154043;1601;1604;1612;1647;1654;168667;1756;183;1845;1846;1850;1889;1917;1946;1956;196883;197;1992;2;2065;2069;2081;2147;2150;2168;2192;2243;2244;2247;2264;22881;22924;23…
GO:0016337	single organismal cell-cell adhesion	108	708	3.62839e-10	2.2564e-08	1000;10076;1051;11187;144100;1500;1545;1604;1824;1829;1832;1845;1946;1948;1952;1956;197358;2150;2195;2243;2244;23075;23657;2651;27242;282618;288;29126;3142;3169;3170;3280;335;3440;3441;3444;3446;3447;3449;3451;3452;3456;3458;3467;3481;3491;355;3572;3586;3592;3606;3662;3685;3728;3801;3815;3902;4040;4063;4072;421;440275;441478;4734;4897;4907;5058;5074;5270;5314;5318;5345;54751;55243;55742;5590;5747…
GO:0070848	response to growth factor	99	629	3.64467e-10	2.2564e-08	10253;1030;10755;10765;10891;10979;11156;1277;1280;128853;152831;1601;168667;1756;183;1956;2081;2201;2247;2264;2296;23089;2321;23767;25805;25865;2626;2627;26291;26509;2651;27063;2719;285;285704;2887;28996;306;30844;3280;335;3397;3491;355;3576;3586;4086;4091;4212;4487;4734;4922;5154;5155;5371;53834;54206;55614;5587;5590;56288;57045;5747;57530;57669;5909;6386;644815;64762;650;652;658;6662;6692;6714…
GO:0043903	regulation of symbiosis, encompassing mutualism through parasitism	46	205	3.75914e-10	2.30991e-08	103;10410;10475;11043;11074;117854;1654;2150;2192;2494;27074;3434;3440;3456;3458;348;3576;3586;3669;3685;440275;4599;4938;4940;5091;5359;5371;55337;5610;5629;56829;6672;6772;684;6890;6891;7706;84875;85363;857;858;8638;91543;92421;9636;9830
GO:0009611	response to wounding	127	883	4.77113e-10	2.91003e-08	10019;11009;1230;1268;1277;131566;133;135;1361;1508;1543;1604;1793;183;1832;197;2;2065;2069;2147;2150;2151;2191;2192;2243;2244;2247;23657;23671;23764;23767;2624;2626;2627;26509;2767;2776;3053;3084;3162;3170;3172;335;3440;3441;3444;3446;3447;3449;3451;3452;3456;348;3481;3491;349667;3572;3586;3606;3827;388;3913;43;4615;462;4628;4814;4907;4922;5026;5058;5074;5104;5154;5155;5265;5270;5345;5359;54566;…
GO:0009615	response to virus	73	413	4.98111e-10	3.01577e-08	103;10346;10379;10410;10475;10561;10964;117854;1366;1543;1654;2150;2168;23586;24138;2633;282618;29995;338;3433;3434;3437;3440;3441;3444;3446;3447;3449;3451;3452;3456;3458;3460;3467;3592;3627;3665;3669;4130;440275;4599;4600;4938;4939;4940;51191;5359;5366;5371;55337;55601;55690;5610;56829;57007;59;6387;64135;6507;664;6714;6772;6773;684;7004;7706;79132;84166;85363;8638;91543;9469;9636
GO:0045071	negative regulation of viral genome replication	20	49	6.03883e-10	3.60703e-08	103;10410;117854;3434;3456;3669;440275;4599;4938;4940;5359;55337;5610;5629;56829;684;84875;8638;91543;9636
GO:0002252	immune effector process	117	795	6.0453e-10	3.60703e-08	100423062;103;10346;10379;10410;10475;1051;10787;10964;117854;133396;1366;1604;1793;182;2;2150;2168;23075;23529;23586;24138;2624;2633;282618;284;29995;306;3142;3162;3263;335;336;3433;3434;3437;3440;3441;3444;3446;3447;3449;3451;3452;3456;3458;3467;3481;355;3570;3586;3592;3627;3662;3665;3669;3815;3902;4063;4130;440275;4599;4600;4938;4939;4940;5058;51191;5359;5366;5371;54795;55337;55601;55690;5581;…
GO:1901700	response to oxygen-containing compound	186	1449	6.14934e-10	3.64271e-08	10021;1026;10413;1051;10516;10886;10891;11009;11031;112;1141;114907;115;117854;1234;1261;1268;1277;129607;132864;133;1361;1374;143686;1508;1543;1545;1604;1645;1646;1649;167127;182;1829;1946;1956;196883;197;2059;2069;2081;2168;2170;2243;2264;23328;23677;2549;255738;26056;2626;26291;2638;2643;27063;27242;2770;2786;2788;283987;285;2861;2878;2887;28999;2920;2921;3162;3169;3170;3172;336;338;3397;3456;…
GO:0007507	heart development	82	490	6.63268e-10	3.90096e-08	10395;10413;10529;1280;133;144165;182;1829;183;1832;1889;1901;1948;2065;2247;2274;2296;23129;23462;23767;2549;2624;2626;2627;27063;2719;2767;2776;287;3084;3280;3397;3491;4036;4040;4082;4086;4091;4322;4487;4625;4628;4734;5125;5155;5318;53834;5468;55742;5629;5727;5747;5754;57545;5915;5950;6256;6299;63917;6443;650;652;6604;6615;6662;6909;6926;7042;7135;7422;7436;7798;79633;80114;8313;8642;8701;90;91…
GO:0043547	positive regulation of GTPase activity	98	628	7.19852e-10	4.20373e-08	10044;10144;10235;102724862;10395;10435;10636;11135;116987;117177;125058;128239;143872;152831;153020;160518;1793;1901;1956;2;2065;2069;221002;2247;2264;23108;23158;23232;23258;23329;25759;25780;259173;26030;2668;2674;27237;273;2776;284;3084;3667;3815;394;4254;4301;440073;4952;51332;51429;5154;5155;54206;54874;55103;55160;55188;55635;55701;57221;5747;57480;57522;57568;57572;5866;5909;613;64283;647…
GO:0048568	embryonic organ development	72	410	8.8131e-10	5.11036e-08	10019;10253;10413;1045;1051;10736;10763;115908;121227;1280;133;1649;1746;1956;2034;2201;2296;23242;23314;23462;2549;2593;2624;2626;28996;3142;3225;3235;3280;3491;3576;3586;3815;3856;3880;3976;4254;4487;491;5125;5154;5155;51804;5333;53405;5629;5727;5754;57545;5915;5950;613;6299;650;652;6615;6662;668;6692;6909;6926;7042;7067;7422;7483;7545;7855;8092;8323;90;9394;9620
GO:0061061	muscle structure development	90	561	8.89939e-10	5.1243e-08	1000;10529;133;144165;1491;1508;1649;168620;1756;182;183;1832;1901;1948;2034;2069;221662;2247;2274;2275;22808;2296;2318;23462;23764;2626;2627;26471;27063;287;3084;3131;3142;3235;3280;3486;3606;3627;3856;3880;3976;43;4487;4625;4628;467;4868;51804;5318;5325;53834;5629;5915;5950;6256;6382;6443;650;652;6604;6662;668;688;6909;6926;6934;7004;7067;7135;7345;7422;7480;7494;79365;8531;85407;85461;857;858;…
GO:0007264	small GTPase mediated signal transduction	90	563	1.06994e-09	6.11797e-08	1000;10044;10124;10144;10188;10235;10253;1026;10395;10435;10769;10787;10981;11031;11135;116987;128239;153020;158158;1793;2;2059;2150;221002;221079;2247;22808;22836;23108;25759;25780;259173;26030;27237;27289;29984;3084;3162;335;348;388;390;394;4254;440073;4952;5337;55103;55160;55701;5587;5649;57221;57480;57522;57568;57572;57698;58480;5865;5909;613;6239;6386;64283;64284;64787;7042;7204;7984;80728;8…
GO:0030036	actin cytoskeleton organization	87	539	1.26043e-09	7.15748e-08	10129;10395;10435;10529;10787;10810;11135;11346;114793;1266;130271;1627;1901;1946;2017;2037;2059;2150;2195;2275;22808;22837;23022;23075;23242;23671;27063;27289;283;283431;29984;335;3397;3815;3856;3880;390;4082;440073;4430;4628;4868;5058;5074;50853;51332;5154;51804;5345;5357;54566;55243;55604;55742;5581;5590;55971;5629;56907;5754;57553;57669;57698;58480;613;6385;6386;6387;6624;6712;6714;684;7042;7…
GO:0007423	sensory organ development	82	498	1.46435e-09	8.25852e-08	10253;10586;10736;10763;10765;115908;121227;1280;1543;1545;168667;182;1889;1956;2201;2296;23424;23657;24147;25861;25932;25987;2624;2820;28996;3229;3280;3913;3976;4040;4041;4212;43;4487;4628;4814;491;5154;51804;5205;53405;5358;55283;5629;57045;5754;57545;5915;5950;613;6256;6297;6299;6385;650;652;658;6604;6662;668;6909;7042;7101;7422;7480;7483;7545;780;7855;79633;8322;8323;8412;84465;85407;8549;864…
GO:0009968	negative regulation of signal transduction	146	1077	1.47606e-09	8.26796e-08	1000;10133;10253;103;10395;10413;10636;10795;115908;1280;133;144165;1491;1500;153222;154043;1601;1612;1649;1654;168667;1746;183;1845;1846;1850;1956;197;197358;2017;2065;2150;2192;219699;2201;2243;2244;22881;23089;23286;23462;23677;23767;2537;25805;25937;25987;2624;2633;26524;2668;2719;2887;28996;2907;3084;3162;3172;335;348;3480;3486;349667;355;3572;3576;3586;3662;3667;3685;3976;4040;4091;4163;441…
GO:0043901	negative regulation of multi-organism process	37	151	1.50828e-09	8.39136e-08	103;10410;10475;11043;11074;117854;2192;3434;3440;3456;3458;3586;3669;3685;440275;4599;4882;4938;4940;5016;5359;5371;55337;5610;5629;56829;6672;6772;684;7706;79132;84875;85363;8638;91543;9636;9830
GO:0034330	cell junction organization	50	244	1.8546e-09	1.02489e-07	1000;100506658;10395;10979;11187;144100;1500;1829;183;1832;1946;2017;2318;283;287;29984;3172;3728;3801;4301;5318;54751;56288;5747;57662;57669;5817;6385;64065;64398;6615;6624;667;6714;7042;7145;7205;7422;7855;79778;80139;84612;84962;857;87;89;9076;91663;92359;9693
GO:0022008	neurogenesis	179	1403	2.19106e-09	1.20275e-07	1000;10129;10371;10413;1051;10570;10636;10769;10810;11041;112;1141;115908;1268;133;151835;158038;161357;1627;1746;1756;182;1901;1944;1945;1946;1948;1952;2017;2065;2128;2147;219699;22882;22903;23108;23129;23242;23314;23327;23529;23542;23767;255738;25861;25987;26227;2624;2668;27063;27124;27242;27289;2776;288;28996;28999;3084;3169;3170;3226;3235;3280;335;3397;3400;3458;347733;348;349667;355;3572;374…
GO:0035239	tube morphogenesis	62	338	2.32525e-09	1.26796e-07	10253;10395;10413;10736;10765;115908;133;144165;183;1948;1956;2247;23129;23242;25865;25932;2626;2627;2668;2719;3142;3169;3280;3627;374;388;4040;4041;4233;441478;5058;51804;5371;55366;5727;5754;57545;57619;57669;6299;6385;650;652;6662;6692;6714;6909;6926;7421;7422;7798;780;79633;8092;8323;8549;8626;8642;90;93;9353;9620
GO:0050792	regulation of viral process	41	181	2.50423e-09	1.35657e-07	103;10410;10475;11043;11074;117854;1654;2192;2494;27074;3434;3440;3456;348;3576;3669;440275;4599;4938;4940;5091;5359;5371;55337;5610;5629;56829;6672;6772;684;6890;6891;7706;84875;85363;858;8638;91543;92421;9636;9830
GO:0048699	generation of neurons	170	1318	2.63234e-09	1.41665e-07	1000;10129;10371;10413;1051;10570;10636;10769;11041;112;1141;115908;1268;133;151835;158038;161357;1627;1746;1756;182;1901;1944;1945;1946;1948;1952;2017;2128;2147;219699;22882;22903;23108;23129;23242;23314;23327;23529;23542;23767;255738;25861;25987;26227;2624;2668;27063;27124;27242;27289;2776;288;28996;3084;3169;3170;3226;3235;3280;335;3397;3400;3458;347733;348;349667;355;3572;374;3800;3815;3913;3…
GO:0072001	renal system development	54	277	2.76431e-09	1.47801e-07	10413;10736;168667;182;183;1948;2247;2296;255738;25937;26108;2668;2719;284;285;28999;3280;3913;3976;4072;4086;4091;4811;4868;5125;5154;5155;51804;5314;54790;55366;5629;5727;59;5915;5950;6299;6382;6385;650;652;6662;6772;6927;7067;7422;760;79633;8549;8626;8642;9245;93;9353
GO:0045069	regulation of viral genome replication	24	75	4.08712e-09	2.17118e-07	103;10410;10475;117854;1654;2494;3434;3456;3576;3669;440275;4599;4938;4940;5359;55337;5610;5629;56829;684;84875;8638;91543;9636
GO:0048598	embryonic morphogenesis	88	561	4.2438e-09	2.23996e-07	10253;10395;10413;10586;10736;115908;121227;1280;1303;133;144165;1746;1846;1889;2201;221833;2247;2296;23187;2321;23242;23314;23767;2624;2626;2627;26524;2668;2719;2776;28996;3142;3170;3172;3225;3226;3235;3280;335;3491;3586;3685;3899;4040;4041;4086;4322;4324;4487;491;51804;53405;55614;5629;57045;5727;5754;57545;57619;57669;5915;5950;613;6299;6385;652;6615;6662;668;6692;6909;6926;7448;7483;7545;7798…
GO:0033993	response to lipid	130	944	4.80331e-09	2.51732e-07	10076;1026;10413;1051;10891;11009;112;114907;117854;1234;1261;1268;1277;128506;129607;133;1374;153222;1543;1601;1604;1646;167127;1829;1956;2170;2243;2264;2274;23328;23462;2494;2624;2626;2627;2638;2643;27063;27242;2770;2920;2921;306;3162;3169;3172;3174;335;336;338;3456;3458;3481;355;3576;3586;3592;360;3606;3627;3656;374;3880;3990;4040;4055;4091;4322;4324;4734;4922;5058;5074;5154;5155;54206;5468;55…
GO:0006955	immune response	188	1507	4.85073e-09	2.51732e-07	100423062;10188;103;10346;10379;10410;10475;1051;10537;10673;10787;11009;11043;11074;11274;117854;1230;1234;1268;1277;127943;1280;133;133396;1508;1514;1604;1612;1654;1690;1793;182;1845;2;2069;2150;2243;2244;23075;23529;23586;24138;2537;25865;2624;2633;2643;27074;27242;282618;283;284;29126;2920;2921;306;3142;3162;3263;335;336;3429;3430;3433;3434;3437;3440;3441;3444;3446;3447;3449;3451;3452;3456;34…
GO:0072073	kidney epithelium development	34	137	4.861e-09	2.51732e-07	10413;10736;168667;182;183;1948;2247;2296;25937;2668;2719;28999;3280;3913;3976;4072;4086;4091;4868;51804;55366;5727;5915;6299;6382;6385;650;652;6662;6772;7422;79633;8642;9353
GO:0040007	growth	131	954	4.99584e-09	2.57098e-07	10235;10253;1026;10371;10413;10516;10765;131566;133;151835;152404;1654;1735;183;1901;1946;1956;2017;2069;2147;2247;2296;23129;23242;23286;23327;23677;23767;2593;25932;25937;2626;2627;26471;26524;27113;2719;2786;2820;29948;29967;3084;3142;3172;3458;348;3486;3491;3586;3685;374;3872;3913;3990;4040;4086;4131;4322;440275;4487;4493;4494;4501;4753;4814;4879;4897;5155;5167;51804;5270;5357;5371;5468;55224…
GO:0001655	urogenital system development	58	314	5.86318e-09	2.9986e-07	10413;10736;168667;182;183;1948;2247;2296;255738;25937;26108;2624;2668;2719;284;285;28999;3169;3280;3400;3913;3976;4072;4086;4091;4811;4868;5125;5154;5155;51804;5314;54790;55366;5629;5727;59;5915;5950;6256;6299;6382;6385;650;652;6662;6772;6927;7067;7422;760;79633;8549;8626;8642;9245;93;9353
GO:0045216	cell-cell junction organization	45	215	5.99484e-09	3.03138e-07	1000;100506658;10395;10979;11187;144100;1500;1829;183;1832;1946;2017;283;287;29984;3172;3728;3801;4301;5318;56288;5747;57662;57669;5817;6385;64065;64398;6615;6624;6714;7042;7205;7422;7855;79778;80139;84612;84962;857;87;89;9076;91663;92359
GO:0031401	positive regulation of protein modification process	150	1138	6.00091e-09	3.03138e-07	1000;10040;10188;10253;1026;10395;10795;10891;11009;11030;112;115;117854;122953;1230;123264;128239;128853;133396;144165;152831;1601;1647;168667;183;1946;1956;196883;2065;2069;2081;2147;2150;2243;2244;2247;2264;22881;22924;2321;23286;23328;23529;23542;2549;25759;25865;26291;26471;2651;282618;283;284;285489;2861;28996;29775;3084;30844;3172;3263;3280;3440;3441;3444;3446;3447;3449;3451;3452;3456;3458…
GO:0006950	response to stress	401	3763	6.05156e-09	3.03833e-07	10019;100423062;10044;10133;10188;10202;1026;103;10346;10379;10410;10413;10475;1051;10516;10537;10636;10642;10769;10783;10891;10964;10991;11009;11043;11074;11262;11274;11277;1137;1141;116071;117854;1230;1232;1234;1268;1277;128853;131566;132864;133;133396;135;1361;1366;138151;143686;147945;1491;1508;1514;151636;153222;1543;1545;1604;1612;162514;1647;1649;1654;168620;1690;1793;1824;183;1832;1845;18…
GO:0051128	regulation of cellular component organization	259	2238	6.33196e-09	3.15984e-07	1000;10040;10188;10235;10253;1026;10371;10395;10435;10493;10497;10516;10763;10769;10783;10787;10810;10891;10979;11135;112;11346;1141;114793;122953;123264;125058;1268;1277;128506;130271;131566;1361;1366;151835;152503;158038;1601;1627;1654;1690;1756;183;1901;192683;1946;1956;197;2017;2059;2069;2147;2150;2191;2192;2243;2244;2264;23012;23075;23108;23129;23158;23187;23232;23242;23327;23329;23671;23677…
GO:0031324	negative regulation of cellular metabolic process	273	2386	6.7143e-09	3.33024e-07	10129;10133;10172;10253;1026;103;1030;10346;10410;10413;1045;1051;10636;10642;10643;10644;10755;10765;10795;10891;11043;11074;11107;117608;117854;122953;1268;132864;1361;138151;144165;148523;149708;153222;153769;154043;1545;1601;1602;1604;1612;1647;1649;1654;169792;1746;1756;183;1845;1846;1850;197;197358;1992;1999;2;2069;2147;2150;2168;2192;2274;22882;23034;23075;23286;23314;23327;23462;23767;253…
GO:2000738	positive regulation of stem cell differentiation	19	50	6.75432e-09	3.33024e-07	10413;1277;1601;2296;25805;25937;2626;2627;2651;57669;6386;650;6615;6662;6934;7042;80139;8092;8313
GO:0009719	response to endogenous stimulus	197	1604	6.88695e-09	3.37542e-07	10021;10076;10253;1026;1030;1051;10537;10755;10765;10886;10891;10979;11031;112;1137;1141;114907;115;1261;1268;1277;1280;128506;128853;132864;133;1508;1514;152831;153222;1601;1645;1646;1649;167127;168667;182;1829;1956;196883;197;2069;2170;2201;2243;2244;2247;2264;2274;23089;23462;23657;23677;23767;2494;2549;255738;25805;25865;2626;2627;26291;2638;2651;26524;27063;2719;2770;2786;2788;283;285704;288…
GO:0023057	negative regulation of signaling	155	1190	7.42511e-09	3.61275e-07	1000;10133;10253;103;10395;10413;10636;10769;10795;115908;1280;133;144165;1491;1500;153222;154043;1601;1612;1649;1654;168667;1746;183;1845;1846;1850;1956;197;197358;2017;2065;2150;2192;219699;2201;2243;2244;22881;22941;23089;23286;23462;23677;23767;2537;255738;25805;25937;25987;26056;2624;2633;26524;2668;2719;2770;2887;28996;2907;3084;3162;3172;335;348;3480;3486;349667;355;3572;3576;3586;3662;366…
GO:1901701	cellular response to oxygen-containing compound	123	885	7.45893e-09	3.61275e-07	10021;10413;1051;10516;10891;11009;11031;112;114907;115;1234;1277;129607;132864;1361;1374;1545;1604;1645;1646;167127;1946;1956;196883;197;2081;2168;23328;23677;2549;255738;26056;2626;26291;2643;27063;2770;2786;2788;2861;2887;28999;3170;3172;338;3397;3456;3458;3480;3481;355;3576;3586;3592;3606;3627;3656;3667;3728;388;4040;4041;4082;4233;4922;5058;5074;51274;5155;5167;54206;5468;54795;55022;5563;55…
GO:0051247	positive regulation of protein metabolic process	186	1496	7.70192e-09	3.70863e-07	1000;10040;10188;10253;1026;10395;10769;10795;10891;11009;11030;112;115;117854;122953;1230;123264;128239;128853;133396;144165;152503;152831;153222;1601;1612;1647;1654;168667;183;1946;1956;196883;2065;2069;2081;2147;2150;2192;2243;2244;2247;2264;22881;22924;23034;2321;23286;23327;23328;23529;23542;2549;255738;25759;25865;26291;26471;2651;26577;27018;27113;2719;282618;283;284;285489;2861;28996;2977…
GO:0032270	positive regulation of cellular protein metabolic process	177	1407	7.91084e-09	3.78708e-07	1000;10040;10188;10253;1026;10395;10769;10795;10891;11009;11030;112;115;117854;122953;1230;123264;128239;128853;133396;144165;152503;152831;1601;1612;1647;1654;168667;183;1946;1956;196883;2065;2069;2081;2147;2150;2192;2243;2244;2247;2264;22881;22924;23034;2321;23286;23328;23529;23542;2549;255738;25759;25865;26291;26471;2651;26577;27018;27113;282618;283;284;285489;2861;28996;29775;3084;30844;3172;…
GO:0060562	epithelial tube morphogenesis	56	301	8.21789e-09	3.89989e-07	10253;10395;10413;10736;10765;115908;133;144165;183;1948;2247;23129;23242;25865;25932;2626;2668;2719;3169;3280;3627;374;388;4040;4041;4233;441478;5058;51804;5371;55366;5727;5754;57545;57619;6299;6385;650;652;6662;6692;6714;6909;6926;7421;7422;7798;780;79633;8092;8323;8549;8642;90;9353;9620
GO:0022612	gland morphogenesis	31	120	8.24121e-09	3.89989e-07	10371;1051;10765;1361;1956;1999;23129;3169;3400;3458;374;4041;5154;5371;54790;5629;57045;5727;59277;6256;652;6662;6714;6909;6926;7042;7421;7494;780;857;8626
GO:0098609	cell-cell adhesion	122	878	8.7364e-09	4.09854e-07	1000;10076;1051;11187;1366;137075;144100;1500;1545;1604;1824;1829;1832;1845;1946;1948;1952;1956;197358;2150;2195;2243;2244;23075;23657;23767;2651;27242;282618;288;29126;3142;3169;3170;3280;335;3440;3441;3444;3446;3447;3449;3451;3452;3456;3458;3467;3481;3491;355;3572;3586;3592;3606;3662;3685;3728;3801;3815;3902;4040;4063;4072;421;440275;441478;4734;4897;4907;5058;5074;5097;5270;5314;5318;5345;5383…
GO:0043207	response to external biotic stimulus	127	925	8.81033e-09	4.09854e-07	100423062;10133;103;10346;10379;10410;10475;1051;10561;10891;10964;11009;116071;117854;1234;1268;129607;133;133396;1366;1543;1604;1654;1690;2150;2168;2243;2244;23328;23586;24138;2633;2643;27063;27242;282618;283;2920;2921;29995;306;338;3433;3434;3437;3440;3441;3444;3446;3447;3449;3451;3452;3456;3458;3460;3467;3512;355;3570;3576;3586;3592;3606;3627;3656;3662;3665;3669;3856;4055;4069;4130;440275;459…
GO:0051707	response to other organism	127	925	8.81033e-09	4.09854e-07	100423062;10133;103;10346;10379;10410;10475;1051;10561;10891;10964;11009;116071;117854;1234;1268;129607;133;133396;1366;1543;1604;1654;1690;2150;2168;2243;2244;23328;23586;24138;2633;2643;27063;27242;282618;283;2920;2921;29995;306;338;3433;3434;3437;3440;3441;3444;3446;3447;3449;3451;3452;3456;3458;3460;3467;3512;355;3570;3576;3586;3592;3606;3627;3656;3662;3665;3669;3856;4055;4069;4130;440275;459…
GO:0001822	kidney development	51	263	9.15369e-09	4.23435e-07	10413;10736;168667;182;183;1948;2247;2296;255738;25937;26108;2668;2719;284;285;28999;3280;3913;3976;4072;4086;4091;4811;4868;5125;5154;5155;51804;5314;54790;55366;5629;5727;59;5915;6299;6382;6385;650;652;6662;6772;6927;7067;7422;760;79633;8642;9245;93;9353
GO:0071495	cellular response to endogenous stimulus	153	1178	1.13873e-08	5.23818e-07	10021;10253;1030;1051;10755;10765;10886;10891;10979;11031;112;114907;115;1277;1280;128506;128853;132864;1508;1514;152831;153222;1601;1645;1646;167127;168667;1956;196883;197;2201;2244;2247;2264;2274;23089;23462;23677;23767;2494;2549;255738;25805;25865;2626;2627;26291;2651;26524;27063;2719;2786;2788;285704;2887;28996;28999;3169;3172;3174;3280;335;338;3397;3456;3480;3481;3491;355;3576;3586;3667;3728…
GO:0050730	regulation of peptidyl-tyrosine phosphorylation	44	213	1.33956e-08	6.12775e-07	10188;11009;133396;183;1946;1956;2065;2069;23529;282618;284;285489;3084;30844;3172;3263;3280;3440;3458;3481;3570;3572;3592;3606;3815;3976;4254;5154;5155;54206;55620;5581;5590;56034;5649;6690;6714;7422;7448;7525;857;8613;8651;9961
GO:0010631	epithelial cell migration	45	221	1.45962e-08	6.64007e-07	10371;10755;11156;1545;154810;168667;183;1948;2191;2247;23129;23328;25865;284;285;306;335;3397;3458;348;3815;388;4163;4233;5155;54566;5581;5587;5629;5747;57669;6239;652;6662;6672;6714;6772;7042;7101;7422;8613;8828;9314;9353;9564
GO:0033139	regulation of peptidyl-serine phosphorylation of STAT protein	12	21	1.53015e-08	6.88484e-07	3440;3441;3444;3446;3447;3449;3451;3452;3456;3458;3467;3976
GO:0033141	positive regulation of peptidyl-serine phosphorylation of STAT protein	12	21	1.53015e-08	6.88484e-07	3440;3441;3444;3446;3447;3449;3451;3452;3456;3458;3467;3976
GO:0010605	negative regulation of macromolecule metabolic process	271	2386	1.58e-08	7.07052e-07	10129;10133;10172;10253;1026;103;1030;10346;10410;10413;1045;1051;10636;10642;10643;10644;10755;10765;10795;10891;11043;11074;11107;117608;117854;122953;1230;128239;132864;1361;138151;144165;148523;149708;153222;153769;154043;1545;1601;1602;1604;1612;1647;1649;1654;169792;1746;1756;183;1845;1846;1850;1956;197;197358;1992;1999;2;2069;2147;2150;2168;2192;2243;2274;22882;23034;23075;23286;23314;2332…
GO:0045087	innate immune response	114	813	1.6707e-08	7.43596e-07	100423062;10188;103;10346;10379;10410;10475;10537;11043;11074;11274;117854;1508;1514;1604;1612;1654;1690;2;2069;2150;2243;2244;23586;24138;2537;2633;2643;282618;283;3263;3429;3430;3433;3434;3437;3440;3441;3444;3446;3447;3449;3451;3452;3456;3458;3460;3467;3481;3512;3556;3592;3656;3662;3665;3669;3902;4063;4599;4600;4615;4688;4938;4939;4940;5058;51191;51667;5359;5371;5468;54739;55337;55366;55601;558…
GO:0043067	regulation of programmed cell death	173	1383	1.80299e-08	7.94953e-07	10202;10253;1026;103;10395;10413;1051;10537;10763;10769;10795;10891;1268;1280;133;133396;1366;138151;1491;1508;1545;1601;1612;1647;1649;1654;183;1917;1956;2017;2065;213;2168;2191;219699;2243;2244;2274;2296;23321;23529;2537;255738;2627;26291;26471;26524;2668;27018;27063;27074;27113;27165;27237;27242;27324;284;28996;2907;29126;29775;29948;30061;3084;3162;3397;3429;3433;3437;3456;3458;348;3480;3486;…
GO:0090130	tissue migration	46	230	1.81077e-08	7.94953e-07	10371;10755;11156;1545;154810;168667;183;1948;2191;2247;23129;23328;25865;284;285;306;335;3397;3458;348;3815;388;4163;4233;5155;54566;5581;5587;5629;5747;57669;59;6239;652;6662;6672;6714;6772;7042;7101;7422;8613;8828;9314;9353;9564
GO:0023014	signal transduction by protein phosphorylation	122	889	1.81505e-08	7.94953e-07	1000;10044;10253;10636;10886;1230;1234;128239;128853;133396;151742;152831;154043;1647;168667;183;1845;1846;1850;1889;1956;2065;2069;2081;2150;2192;221002;2243;2244;2247;2264;22881;2321;23286;23328;23542;2549;25759;25780;25865;260425;26291;2633;2651;2668;2674;284;2861;28996;3084;335;3397;348;3480;3481;3486;3491;355;3570;3606;3656;3667;3685;3815;389840;3976;4055;4086;4254;467;4868;5058;51332;5154;5…
GO:0030030	cell projection organization	160	1255	1.84351e-08	8.03146e-07	1000;10129;10253;10371;10435;10570;10763;10769;10787;10810;11041;11135;112;1141;115908;117177;125058;1268;133;138639;144535;151835;158038;1627;1756;1901;1944;1945;1946;1948;1952;199221;199223;2017;2150;219699;22873;22903;23108;23129;23242;23327;23329;23542;23767;25861;25937;25987;26227;2668;27063;27124;288;29984;3084;3172;3280;335;3397;348;349667;355;374;3800;3815;3913;3976;3977;4082;4131;4133;44…
GO:0003205	cardiac chamber development	34	144	1.88963e-08	8.10377e-07	182;1832;2274;2296;23129;23462;2626;2627;287;3084;3280;3491;4036;4091;4625;4628;5125;5318;53834;55742;5629;5754;5915;5950;6256;6299;652;6604;6909;6926;7135;7798;90;9249
GO:0046425	regulation of JAK-STAT cascade	34	144	1.88963e-08	8.10377e-07	11009;133396;1545;183;23529;23767;282618;3172;3263;3280;3440;3441;3444;3446;3447;3449;3451;3452;3456;3458;3467;349667;3570;3572;3586;3592;3606;3815;3976;55620;7422;857;8651;9306
GO:1904892	regulation of STAT cascade	34	144	1.88963e-08	8.10377e-07	11009;133396;1545;183;23529;23767;282618;3172;3263;3280;3440;3441;3444;3446;3447;3449;3451;3452;3456;3458;3467;349667;3570;3572;3586;3592;3606;3815;3976;55620;7422;857;8651;9306
GO:0061458	reproductive system development	70	424	2.12203e-08	9.05326e-07	10371;1045;1051;10765;133;1508;174;1956;2034;2069;2296;23462;2549;2624;2626;2627;26471;283;3169;3280;3400;3491;355;3586;3815;3856;3880;3976;4040;4254;4322;5155;51804;5270;5333;54477;5468;55224;55366;558;56154;5747;59338;5950;6256;6299;6382;652;658;6615;666;6662;668;6692;6714;6926;726;7301;7421;7422;7425;7855;8204;8322;8531;8614;8626;9353;9394;9985
GO:0000165	MAPK cascade	118	854	2.14566e-08	9.10691e-07	1000;10044;10253;10636;10886;1230;1234;128239;128853;133396;151742;152831;154043;1647;168667;183;1845;1846;1850;1889;1956;2065;2069;2081;2150;2192;221002;2243;2244;2247;2264;22881;2321;23286;23328;23542;2549;25759;25780;25865;260425;26291;2633;2651;2668;2674;284;2861;28996;3084;335;3397;348;3480;3481;3486;3491;355;3570;3606;3656;3667;3685;3815;389840;3976;4055;4086;4254;467;4868;5058;51332;5154;5…
GO:0090132	epithelium migration	45	224	2.24216e-08	9.46765e-07	10371;10755;11156;1545;154810;168667;183;1948;2191;2247;23129;23328;25865;284;285;306;335;3397;3458;348;3815;388;4163;4233;5155;54566;5581;5587;5629;5747;57669;6239;652;6662;6672;6714;6772;7042;7101;7422;8613;8828;9314;9353;9564
GO:0043085	positive regulation of catalytic activity	187	1530	2.56311e-08	1.07677e-06	10040;10044;10144;10235;10253;1026;102724862;10395;10435;10486;10636;11135;112;115;116987;117177;125058;128239;135;143872;152831;153020;160518;1612;1647;1654;1793;183;1901;1917;1946;1956;196883;2;2065;2069;2081;2168;2192;221002;2247;2264;22924;23108;23158;2321;23232;23258;23328;23329;23542;2549;25759;25780;25849;25865;259173;26030;2643;26577;2668;2674;27018;27113;27237;273;2776;283;283383;284;285…
GO:0009607	response to biotic stimulus	129	962	2.78613e-08	1.16452e-06	100423062;10133;103;10346;10379;10410;10475;1051;10561;10891;10964;11009;116071;117854;1234;1268;129607;133;133396;1366;1543;1604;1649;1654;1690;2150;2168;2243;2244;23328;23586;24138;2633;2643;27063;27242;282618;283;2920;2921;29995;306;338;3433;3434;3437;3440;3441;3444;3446;3447;3449;3451;3452;3456;3458;3460;3467;3512;355;3570;3576;3586;3592;3606;3627;3656;3662;3665;3669;3856;4055;4069;4130;44027…
GO:0030182	neuron differentiation	154	1204	2.8362e-08	1.17563e-06	1000;10129;10371;1051;10570;10769;11041;112;1141;115908;1268;133;151835;158038;161357;1627;1746;1756;182;1901;1944;1945;1946;1948;1952;2017;2128;219699;22882;22903;23108;23129;23242;23314;23327;23542;23767;255738;25861;25987;26227;2624;2668;27063;27124;27289;2776;288;28996;3084;3169;3170;3226;3235;3280;335;3397;3400;3458;348;349667;355;374;3800;3913;3976;3977;4040;4082;4131;4133;440275;4628;4734;…
GO:0007596	blood coagulation	61	352	2.85378e-08	1.17563e-06	10019;1277;135;1361;1793;2;2147;2150;2151;2191;2192;2243;2244;23657;23764;2624;2626;2627;2767;2776;3053;3170;3172;3440;3441;3444;3446;3447;3449;3451;3452;3456;348;3827;388;462;5026;5104;5154;5155;5265;5270;5345;5359;55603;55604;558;5581;56034;57572;6714;7035;710;718;7301;7448;81606;8323;857;87;966
GO:0042981	regulation of apoptotic process	171	1372	2.85555e-08	1.17563e-06	10202;10253;1026;103;10395;10413;1051;10537;10763;10769;10795;10891;1268;1280;133;133396;1366;138151;1491;1508;1545;1601;1612;1647;1649;1654;183;1917;1956;2017;2065;213;2168;2191;219699;2243;2244;2274;2296;23321;23529;2537;255738;2627;26291;26471;26524;2668;27018;27063;27074;27113;27165;27237;27242;27324;284;28996;2907;29126;29775;29948;30061;3084;3162;3397;3429;3433;3437;3456;3458;348;3480;3486;…
GO:2000736	regulation of stem cell differentiation	29	113	2.90753e-08	1.18835e-06	10413;117854;1277;144165;1601;182;2296;23187;25805;25937;2626;2627;2651;2668;3169;3170;3280;51804;5610;57669;6386;650;6615;6662;6934;7042;80139;8092;8313
GO:0060338	regulation of type I interferon-mediated signaling pathway	16	39	2.9153e-08	1.18835e-06	103;11274;117854;3440;3441;3444;3446;3447;3449;3451;3452;3456;3665;6772;6773;84166
GO:0042501	serine phosphorylation of STAT protein	13	26	3.24175e-08	1.31461e-06	11009;3440;3441;3444;3446;3447;3449;3451;3452;3456;3458;3467;3976
GO:0048608	reproductive structure development	69	420	3.27123e-08	1.31461e-06	10371;1045;1051;10765;133;1508;174;1956;2034;2069;2296;23462;2549;2624;2626;2627;26471;283;3169;3280;3400;3491;355;3586;3815;3856;3880;3976;4040;4254;4322;5155;51804;5270;5333;5468;55224;55366;558;56154;5747;59338;5950;6256;6299;6382;652;658;6615;666;6662;668;6692;6714;6926;726;7301;7421;7422;7425;7855;8204;8322;8531;8614;8626;9353;9394;9985
GO:0048754	branching morphogenesis of an epithelial tube	34	147	3.27294e-08	1.31461e-06	10253;10413;10736;10765;183;2247;23129;25932;2668;2719;3169;374;4041;4233;441478;5058;51804;5371;55366;5727;6299;650;652;6662;6714;6926;7421;7422;780;79633;8642;90;9353;9620
GO:0016310	phosphorylation	250	2190	4.29176e-08	1.71228e-06	1000;10000;100130827;10040;10044;10188;10253;1026;103;1030;10636;10769;10783;10795;10886;10891;11009;11030;112;115;115701;117854;1230;1234;128239;128853;129303;129607;133396;151742;152831;154043;157285;1601;1612;1647;168667;1756;183;1845;1846;1850;1889;1917;1946;1956;196883;197;2026;205;2065;2069;2081;2147;2150;2192;221002;2243;2244;2247;2264;22881;22924;23012;2321;23286;23328;23529;23542;23767;2…
GO:0009725	response to hormone	127	950	4.30734e-08	1.71228e-06	10076;1026;10886;10891;11031;112;114907;115;1261;1277;128506;132864;133;1508;1514;153222;1601;1645;1646;167127;1829;1956;196883;197;2069;2170;2243;2244;2274;23462;2494;2549;255738;2627;2638;26524;2770;2786;2788;283;2887;306;3162;3169;3172;3174;335;336;338;3456;3480;3481;355;3586;3667;374;3795;3815;3880;3990;4040;4082;4091;4199;4322;4324;440;4734;4922;5058;5074;5154;5155;5167;54206;5468;55022;5563…
GO:0050790	regulation of catalytic activity	263	2327	4.32821e-08	1.71228e-06	10040;10044;10129;10144;10188;10235;10253;1026;102724862;103;1030;10395;10435;10486;10636;10763;10886;11135;112;115;116987;117177;125058;1266;1268;128239;132864;135;143872;149708;1508;152831;153020;153769;160518;1612;1647;1654;1793;1827;183;1845;1846;1850;1901;1917;1946;1956;196883;197;1992;2;2065;2069;2081;2168;2192;221002;2247;2264;22924;23108;23158;2321;23232;23258;23328;23329;23542;23576;2367…
GO:0010648	negative regulation of cell communication	153	1202	4.34621e-08	1.71228e-06	1000;10133;10253;103;10395;10413;10636;10769;10795;115908;1280;133;144165;1491;1500;153222;154043;1601;1612;1649;1654;168667;1746;183;1845;1846;1850;1956;197;197358;2017;2065;2150;2192;219699;2201;2243;2244;22881;22941;23089;23286;23462;23677;23767;2537;25805;25937;25987;26056;2624;2633;26524;2668;2719;2770;2887;28996;2907;3084;3162;3172;335;348;3480;3486;349667;355;3572;3576;3586;3662;3667;3685;…
GO:0050817	coagulation	61	356	4.36789e-08	1.71263e-06	10019;1277;135;1361;1793;2;2147;2150;2151;2191;2192;2243;2244;23657;23764;2624;2626;2627;2767;2776;3053;3170;3172;3440;3441;3444;3446;3447;3449;3451;3452;3456;348;3827;388;462;5026;5104;5154;5155;5265;5270;5345;5359;55603;55604;558;5581;56034;57572;6714;7035;710;718;7301;7448;81606;8323;857;87;966
GO:0007599	hemostasis	61	357	4.85124e-08	1.89313e-06	10019;1277;135;1361;1793;2;2147;2150;2151;2191;2192;2243;2244;23657;23764;2624;2626;2627;2767;2776;3053;3170;3172;3440;3441;3444;3446;3447;3449;3451;3452;3456;348;3827;388;462;5026;5104;5154;5155;5265;5270;5345;5359;55603;55604;558;5581;56034;57572;6714;7035;710;718;7301;7448;81606;8323;857;87;966
GO:0003279	cardiac septum development	24	85	6.28301e-08	2.43211e-06	182;23129;23462;2626;2627;287;3280;3491;4036;4091;4628;5125;53834;55742;5629;5754;5915;6299;652;6909;6926;7798;90;9249
GO:0051241	negative regulation of multicellular organismal process	130	985	6.29147e-08	2.43211e-06	10371;10769;112;1230;133;1361;140685;144165;162514;1649;1746;182;183;197;197358;2147;2150;2191;2192;219537;2243;2244;2247;22882;2296;23108;23286;23586;255738;26056;2624;2627;2633;27124;27242;282618;284;285;290;29126;3084;3142;3162;3169;3170;3280;335;336;3397;3400;341;3440;3456;3458;348;3570;3586;3592;3627;374;3827;3902;3976;4041;4163;4212;440275;441478;4879;4882;51191;5154;5155;51804;5270;5345;53…
GO:0030155	regulation of cell adhesion	92	630	6.49955e-08	2.50081e-06	10395;1051;1277;133584;1366;1545;1604;1845;1901;1946;1948;1952;2065;2192;2243;2244;23075;25865;2633;2651;27242;27289;282618;284;285;288;29126;29984;3084;3142;3169;3170;3280;335;3440;3456;3458;3481;3491;3572;3576;3586;3592;3606;3662;3685;3827;3902;4072;441478;4811;4814;5058;5074;5270;5345;5371;54566;55604;5581;5590;5747;57669;6239;634;6385;6387;650;652;6662;6714;7042;7422;7448;7494;7525;780;80139;…
GO:0060759	regulation of response to cytokine stimulus	33	144	6.57854e-08	2.51943e-06	103;11274;117854;153222;2150;284;3263;335;3440;3441;3444;3446;3447;3449;3451;3452;3456;3458;3460;3572;3656;3665;5468;558;6772;6773;83666;84166;857;8651;8877;9314;9353
GO:0042692	muscle cell differentiation	59	344	7.01431e-08	2.67388e-06	1000;10529;133;144165;1491;1649;168620;1756;182;183;1948;2034;2069;221662;2274;2318;23462;2626;2627;27063;287;3084;3280;3486;3606;3627;3856;3880;4487;4628;4868;51804;5629;5915;6256;6382;6443;650;652;6604;6662;6909;6926;6934;7067;7345;7422;7480;7494;79365;85461;858;8912;90;91624;91653;93145;9518;9750
GO:0050673	epithelial cell proliferation	59	345	7.79194e-08	2.95663e-06	1030;10413;1051;10765;1232;128239;1361;168667;1948;1956;2069;2081;2191;2247;25865;2719;283;284;3162;3280;335;3397;3458;348;3486;374;3815;4163;441478;51162;5155;51804;54206;54566;55366;5587;5629;5727;5909;6239;6387;650;652;6662;6772;687;7042;7421;7422;7480;7494;80139;8324;8549;857;858;8626;8828;93986
GO:0048732	gland development	68	421	8.07735e-08	3.05087e-06	10371;1051;10765;128239;1361;1543;174;1956;1999;205;2243;2296;23129;23242;255738;2624;2627;2638;3084;3142;3169;3235;3280;335;3400;340481;3458;355;374;394;3990;4041;440;4487;491;4922;5154;51804;5270;5371;54790;5629;57045;5727;5774;5860;5909;59277;6239;6256;6299;650;652;6662;6714;6909;6926;7042;7067;7421;7422;7494;780;80139;857;8626;8660;9480
GO:0003007	heart morphogenesis	43	220	1.04289e-07	3.91691e-06	10395;10413;1280;182;1832;1901;2274;2296;23129;23462;2626;2627;27063;3084;3280;3491;4487;4625;4734;5318;53834;55742;5629;5727;5747;5915;5950;6256;650;652;6604;6615;6662;6909;6926;7042;7135;7422;79633;8313;8642;90;9249
GO:1903900	regulation of viral life cycle	36	168	1.04654e-07	3.91691e-06	103;10410;10475;11043;11074;117854;1654;2494;27074;3434;3440;3456;3576;3669;440275;4599;4938;4940;5091;5359;5371;55337;5610;5629;56829;6672;684;7706;84875;85363;858;8638;91543;92421;9636;9830
GO:0048863	stem cell differentiation	49	267	1.08647e-07	4.04796e-06	10371;10413;10736;11281;117854;1277;144165;1601;182;2;2296;23187;23462;25805;25937;2626;2627;2651;2668;3084;3169;3170;3280;3815;3976;4040;4072;4254;4487;51804;5610;57556;57669;57715;6386;650;652;6615;6662;6772;6909;6934;7042;80139;8092;8313;8626;90;9965
GO:0043542	endothelial cell migration	34	154	1.10004e-07	4.06383e-06	10755;11156;1545;154810;168667;183;1948;2191;2247;23129;23328;25865;284;285;306;335;3397;348;388;4233;5155;5587;5629;5747;652;6672;6772;7101;7422;8613;8828;9314;9353;9564
GO:0001503	ossification	61	365	1.1006e-07	4.06383e-06	103;1051;10736;115908;1230;1277;1280;182;1901;1956;197;2201;2274;2296;23314;25937;2719;3397;3400;3481;3486;3491;3570;3572;374;4041;4086;43;4322;433;4882;5167;5251;54795;55363;55366;5587;57045;5727;5744;5747;58476;650;652;658;6615;6662;7042;7067;7286;7480;79633;8313;8626;8642;90;9063;90993;9249;93;9923
GO:0006915	apoptotic process	208	1779	1.26777e-07	4.66018e-06	10202;10253;1026;103;10371;10395;10413;10497;1051;10537;10763;10769;10783;10787;10795;10891;11009;1268;1280;133;133396;135;1366;138151;140691;1491;1508;1514;1545;1601;1612;1647;1649;1654;1793;183;1889;1917;1946;1956;2017;2065;2081;213;2168;2191;219699;2243;2244;2274;2296;23089;23321;23529;2537;255738;25932;260425;2627;26291;26471;26524;2668;27018;27063;27074;27113;27165;27237;27242;27324;27443;28…
GO:0012501	programmed cell death	210	1800	1.28708e-07	4.71014e-06	10202;10253;1026;103;10371;10395;10413;10497;1051;10537;10763;10769;10783;10787;10795;10891;11009;1268;1280;133;133396;135;1366;138151;140691;1491;1508;1514;1545;1601;1612;1647;1649;1654;1793;183;1889;1917;1946;1956;2017;2065;2081;213;2168;2191;219699;2243;2244;2274;2296;23089;23321;23529;2537;255738;25932;260425;2627;26291;26471;26524;2668;27018;27063;27074;27113;27165;27237;27242;27324;27443;28…
GO:0051179	localization	563	5698	1.32879e-07	4.84127e-06	1000;10021;10040;100423062;10058;10076;10079;10082;10124;10133;10188;10243;10253;1026;103;10346;10371;10395;1045;10497;10516;10636;10642;10643;10644;10723;10736;10755;10765;10787;10795;10891;10979;10981;10991;11009;11030;11031;11043;11046;11094;11156;11187;1131;1137;1141;114879;114880;114884;115908;116987;117177;117854;1183;120103;123;1230;123041;123264;1234;123606;125058;1261;126567;1268;1277;12…
GO:0070371	ERK1 and ERK2 cascade	47	253	1.34927e-07	4.89423e-06	10253;10636;1230;128239;154043;168667;183;1845;1889;1956;2150;2192;2243;2244;2247;2264;25865;26291;2633;2651;284;335;3491;3685;3976;467;5154;5155;5314;5345;54206;5590;56034;57007;64762;650;652;6662;6714;6764;718;7422;7984;857;9314;9693;9965
GO:0001667	ameboidal-type cell migration	55	318	1.45986e-07	5.23142e-06	10371;10755;11156;1545;154810;168667;183;1948;2191;2247;23129;23328;25865;2668;284;285;306;335;3397;3458;348;3815;388;4041;4163;4233;4254;5155;5371;54566;5581;5587;5629;5747;57556;57669;57715;6239;6385;652;6662;6672;6714;6772;7042;7101;7145;7422;8613;8828;90;9314;9353;9564;9965
GO:0050878	regulation of body fluid levels	77	506	1.46099e-07	5.23142e-06	10019;112;1131;115;1277;135;1361;1793;196883;2;2147;2150;2151;2191;2192;2243;2244;23657;23764;2624;2626;2627;2638;2767;2776;3053;3170;3172;3440;3441;3444;3446;3447;3449;3451;3452;3456;348;360;3827;388;4322;462;4879;491;5026;5104;5154;5155;5265;5270;5345;5359;55603;55604;558;5581;56034;57572;59344;6714;7035;710;718;7301;7421;7422;7448;7494;780;81606;8323;857;8626;87;9076;966
GO:0098900	regulation of action potential	15	38	1.46129e-07	5.23142e-06	1141;1268;1824;1829;1832;287;288;3458;3728;5074;5318;54795;5774;784;857
GO:0007162	negative regulation of cell adhesion	43	223	1.55457e-07	5.54127e-06	10395;1051;1277;1366;1545;1845;1946;2065;2192;23075;2633;2651;27242;27289;282618;284;285;29126;3142;335;3440;3456;3586;3827;3902;4072;441478;5074;5270;5747;57669;634;6387;650;652;6714;80139;8322;8324;8654;91663;9306;9314
GO:0007259	JAK-STAT cascade	36	171	1.67076e-07	5.90432e-06	11009;133396;1545;183;23529;23767;282618;3172;3263;3280;3440;3441;3444;3446;3447;3449;3451;3452;3456;3458;3467;349667;3570;3572;3586;3592;3606;3815;3976;55620;6772;6773;7422;857;8651;9306
GO:0097696	STAT cascade	36	171	1.67076e-07	5.90432e-06	11009;133396;1545;183;23529;23767;282618;3172;3263;3280;3440;3441;3444;3446;3447;3449;3451;3452;3456;3458;3467;349667;3570;3572;3586;3592;3606;3815;3976;55620;6772;6773;7422;857;8651;9306
GO:0003197	endocardial cushion development	14	34	2.03999e-07	7.14779e-06	182;2065;23462;2626;4487;4734;650;652;6615;6662;6909;7042;8642;90
GO:0010718	positive regulation of epithelial to mesenchymal transition	14	34	2.03999e-07	7.14779e-06	1277;1601;25805;25937;2651;57669;6386;650;6615;6934;7042;80139;8092;8313
GO:0098542	defense response to other organism	84	573	2.07685e-07	7.24609e-06	100423062;10133;103;10346;10379;10410;10475;1051;10964;116071;117854;133;133396;1366;1690;2150;2168;2243;2244;23586;24138;2633;282618;283;29995;306;3433;3434;3437;3440;3441;3444;3446;3447;3449;3451;3452;3456;3458;3467;3512;3570;3586;3592;3627;3662;3665;3669;4069;4130;440275;4599;4600;4615;4938;4939;4940;51191;5359;5366;5371;55337;55601;55690;5610;56829;57007;64135;6507;664;6772;6773;684;7004;7425…
GO:0002376	immune system process	270	2443	2.09284e-07	7.26833e-06	10019;100423062;10188;10202;1026;103;1030;10346;10379;10410;10475;1051;10537;10673;10787;10964;10981;11009;11043;11074;11274;1137;1141;116071;117854;1230;1234;1268;1277;127943;1280;128506;133;133396;1366;140685;1508;1514;1604;1612;1654;1690;1793;182;1845;1901;1948;197358;2;2034;2059;2069;2147;2150;2168;2243;2244;2296;23075;2321;23529;23586;23657;24138;2537;257101;25865;26108;2624;2633;2643;27074;…
GO:0007265	Ras protein signal transduction	53	305	2.10088e-07	7.26833e-06	1000;10235;10253;1026;10395;10435;10769;10787;11135;128239;2059;2150;221002;2247;22808;25759;25780;259173;26030;27237;29984;3084;335;348;388;394;4254;440073;5337;55103;55160;55701;5587;57221;57480;57698;58480;613;6239;6386;64283;64787;7042;7204;7984;8936;89846;9411;9462;9620;9693;9828;9922
GO:0010941	regulation of cell death	177	1474	2.18474e-07	7.52686e-06	10202;10253;1026;103;10395;10413;1051;10537;10763;10769;10795;10891;1268;1280;133;133396;1366;138151;1491;1508;1545;1601;1612;1647;1649;1654;183;1917;1956;2017;2065;213;2168;2191;219699;2243;2244;2247;2274;2296;23321;23529;2537;255738;2627;26291;26471;26524;2668;27018;27063;27074;27113;27165;27237;27242;27324;284;2861;28996;2907;29126;29775;29948;30061;3084;3162;3397;3429;3433;3437;3456;3458;348;…
GO:0009892	negative regulation of metabolic process	290	2660	2.29803e-07	7.88417e-06	10129;10133;10172;10188;10253;1026;103;1030;10346;10410;10413;1045;1051;10636;10642;10643;10644;10755;10763;10765;10795;10891;11043;11074;11107;117608;117854;122953;1230;1266;1268;128239;132864;1361;138151;144165;148523;149708;153222;153769;154043;1545;1601;1602;1604;1612;1647;1649;1654;169792;1746;1756;183;1845;1846;1850;1956;197;197358;1992;1999;2;2069;2147;2150;2168;2192;2243;2274;22882;23034;…
GO:0001657	ureteric bud development	25	97	2.36345e-07	8.07496e-06	10736;168667;183;2247;2296;2668;2719;3280;4072;4086;4091;51804;55366;5727;5915;6299;6382;6385;650;652;6662;7422;79633;8642;9353
GO:0010632	regulation of epithelial cell migration	35	166	2.37694e-07	8.08748e-06	10371;154810;168667;183;2247;23328;25865;284;285;306;3458;348;388;4163;4233;5155;54566;5581;5587;5629;5747;57669;6239;652;6662;6672;6714;7042;7101;7422;8613;8828;9314;9353;9564
GO:0009891	positive regulation of biosynthetic process	209	1806	2.56322e-07	8.6854e-06	1030;10346;10413;1045;10475;10486;1051;10736;10795;10891;10991;11043;11074;112;115;116931;123264;1277;133;133396;135;1491;1601;1649;1654;168620;169792;1746;182;183;1889;1901;1956;196883;1999;2034;2069;2128;2147;2150;2170;2247;2264;2274;22924;2296;23034;23314;23462;23576;23586;23764;2494;25805;25849;25865;25937;26108;2624;2626;2627;26291;2668;27022;27063;27324;282618;283383;285704;28996;28999;2977…
GO:0001959	regulation of cytokine-mediated signaling pathway	31	138	2.62841e-07	8.86982e-06	103;11274;117854;153222;2150;284;3263;335;3440;3441;3444;3446;3447;3449;3451;3452;3456;3458;3460;3572;3656;3665;5468;558;6772;6773;84166;857;8651;8877;9353
GO:0060333	interferon-gamma-mediated signaling pathway	23	85	2.75629e-07	9.24813e-06	10346;10379;10475;11074;2633;3263;3458;3460;3662;3665;4938;4939;4940;5371;5468;6672;6772;7706;818;84166;85363;8638;8651
GO:0006355	regulation of transcription, DNA-templated	368	3517	2.76298e-07	9.24813e-06	100129842;10172;1030;10346;10379;10389;10413;1045;10475;1051;10636;10736;10765;10780;10795;10891;10991;11030;11043;11074;11107;11262;11281;113835;115560;116071;116931;117608;117854;122953;126070;1277;133396;138151;140685;144165;147657;147837;147948;147949;148203;148254;148266;148268;148523;1491;1500;152687;153222;1545;157848;1601;1602;162963;162967;163051;163059;163227;1649;1654;168620;168667;169…
GO:0006796	phosphate-containing compound metabolic process	325	3045	2.78438e-07	9.28203e-06	1000;10000;100130827;10040;10044;10076;10188;10243;10253;1026;103;1030;10395;1040;10486;10636;10769;10783;10795;10886;10891;10924;11009;11030;11099;11145;11156;112;115;115701;117854;1230;1234;128239;128853;129303;129607;133;133396;135;138639;151742;152831;152926;153769;154043;157285;1601;1612;1647;168667;1756;183;1845;1846;1850;1889;1890;1917;1946;1956;196883;197;2026;204962;205;2065;2069;2070;20…
[truncated: 7,987 more rows]
