# Supplementary material for: Transcriptome Analysis of Natural Killer Cells in Response to Newcastle Disease Virus Infected Hepatocellular Carcinoma Cells
Source: Genes (Basel). 2023 Apr 10;14(4):888. doi: 10.3390/genes14040888 (PMC10138298; doi:10.3390/genes14040888)
Supplement: Supplementary file 1 [file genes-14-00888-s001.zip › Table_S5.xls]

KEGG_A_class	KEGG_B_class	Pathway	out (632)	All (7238)	Pvalue	Qvalue	Pathway ID	Genes	K_IDs
Human Diseases	Infectious diseases	Herpes simplex infection	95	468	6.36E-16	1.93E-13	ko05168	3441;3440;3452;3456;3446;3451;3447;3444;3449;90233;80032;4615;148254;90576;730087;353088;7644;6773;148268;6672;65243;3592;7771;284406;4940;284370;10795;113835;4939;91975;355;388566;81931;126070;10780;3460;348327;147837;100129842;440515;9668;7711;163051;6772;7639;147948;10379;7594;84775;65251;9310;10172;7556;163227;148266;5610;10000;84436;7755;90317;117608;6890;7539;22835;7766;91664;440275;284371;…	K05414+K05414+K05414+K05415+K05414+K05414+K05414+K05414+K05414+K09228+K09228+K04729+K09228+K09228+K09228+K09228+K09228+K11221+K09228+K15413+K09228+K05406+K09228+K09228+K14216+K09228+K09228+K09228+K14216+K09228+K04390+K09228+K09228+K09228+K09228+K05133+K09228+K09228+K09228+K09228+K09228+K09228+K09228+K11220+K09228+K09228+K04693+K09228+K09228+K09228+K09228+K09228+K09228+K09228+K09228+K16195+K04456+…
Environmental Information Processing	Signaling molecules and interaction	Cytokine-cytokine receptor interaction	55	281	5.65E-09	8.58E-07	ko04060	3441;3440;3452;3456;3446;3451;3447;3444;3467;3449;3586;57007;93;3601;11009;3592;6387;2920;84818;3627;7850;3576;55504;355;9518;3976;1234;58191;3572;652;8793;3460;3606;8808;658;90;3977;282618;83729;10673;3570;50615;4055;8807;6374;1232;1230;64109;2921;3458;27242;8743;650;23529;3556	K05414+K05414+K05414+K05415+K05414+K05414+K05414+K05414+K05440+K05414+K05443+K04304+K13596+K05074+K05444+K05406+K10031+K05505+K05166+K12671+K04387+K10030+K05155+K04390+K05504+K05419+K04180+K10035+K05060+K04662+K04722+K05133+K05482+K05172+K13578+K04675+K05058+K05447+K04667+K05476+K05055+K05075+K03159+K05174+K05506+K04178+K04176+K05078+K05505+K04687+K05157+K04721+K04662+K05421+K04723
Human Diseases	Infectious diseases	Influenza A	35	154	8.54E-08	8.66E-06	ko05164	3441;3440;3452;3456;3446;3451;3447;3444;3449;4615;6773;3592;103;4940;4939;3627;3576;355;8793;3460;3606;6772;10379;5610;10000;3458;7706;4599;8743;91543;23586;64135;3665;5371;4938	K05414+K05414+K05414+K05415+K05414+K05414+K05414+K05414+K05414+K04729+K11221+K05406+K12968+K14216+K14216+K12671+K10030+K04390+K04722+K05133+K05482+K11220+K04693+K16195+K04456+K04687+K10652+K14754+K04721+K15045+K12646+K12647+K09447+K10054+K14216
Organismal Systems	Immune system	RIG-I-like receptor signaling pathway	21	70	2.67E-07	1.97E-05	ko04622	3441;3440;3452;3456;3446;3451;3447;3444;3467;3449;3592;1654;79132;3627;3576;9636;7706;54941;23586;64135;3665	K05414+K05414+K05414+K05415+K05414+K05414+K05414+K05414+K05440+K05414+K05406+K11594+K12649+K12671+K10030+K12159+K10652+K12170+K12646+K12647+K09447
Human Diseases	Cancers	Pathways in cancer	74	474	3.25E-07	1.97E-05	ko05200	3441;3440;3452;8324;3446;3451;3447;3444;3449;6934;6773;2767;3601;3592;3481;7480;55970;3827;818;5727;6387;1026;3815;5747;1647;4040;10235;2788;5366;3576;5468;355;3280;4254;196883;3572;1612;83439;652;3460;182;5337;2034;2776;6772;27113;183;2786;59345;3570;2770;8313;10000;1030;8322;7483;5915;3458;25780;8323;3728;5330;650;613;3480;4041;6256;115;23462;7855;3162;4233;5371;112	K05414+K05414+K05414+K02432+K05414+K05414+K05414+K05414+K05414+K04491+K11221+K04635+K05074+K05406+K13769+K01357+K04347+K03898+K04515+K06225+K10031+K06625+K05091+K05725+K04402+K03068+K12361+K04543+K10131+K10030+K08530+K04390+K06054+K05461+K08044+K05060+K08803+K04490+K04662+K05133+K06052+K01115+K09095+K04634+K11220+K10132+K09821+K04541+K04538+K05055+K04630+K04385+K04456+K04685+K02354+K01064+K08528+…
Environmental Information Processing	Signal transduction	Rap1 signaling pathway	35	164	4.38E-07	2.22E-05	ko04015	9564;5587;25865;1268;1500;3815;2321;10235;9693;4254;196883;3397;285;2776;22808;284;2770;10000;56288;135;6714;55740;10636;25780;260425;5590;5330;84612;5909;3480;115;57568;4233;112;4301	K05726+K06070+K06070+K04277+K05690+K05091+K05096+K12361+K08018+K05461+K08044+K04680+K05466+K04634+K07831+K05465+K04630+K04456+K04237+K04266+K05704+K05746+K17706+K12362+K06112+K18952+K05858+K06093+K17700+K05087+K08049+K17702+K05099+K08046+K05702
Environmental Information Processing	Signal transduction	Hippo signaling pathway - multiple species	12	29	2.29E-06	9.94E-05	ko04392	7003;7004;26524;7005;23286;83937;25937;5058;10413;84962;8642;79633	K09448+K09448+K08791+K09448+K16685+K09851+K16820+K04409+K16687+K16682+K16507+K16669
Human Diseases	Infectious diseases	Hepatitis C	32	156	3.40E-06	1.29E-04	ko05160	3441;3440;3452;3456;3446;3451;3447;3444;3449;137075;6773;1366;1026;4940;4939;9076;3627;355;100506658;6772;10379;5610;3434;10000;440275;3458;4599;6256;91543;23586;3665;4938	K05414+K05414+K05414+K05415+K05414+K05414+K05414+K05414+K05414+K06087+K11221+K06087+K06625+K14216+K14216+K06087+K12671+K04390+K06088+K11220+K04693+K16195+K14217+K04456+K16196+K04687+K14754+K08524+K15045+K12646+K09447+K14216
Environmental Information Processing	Signal transduction	Hippo signaling pathway	30	148	8.82E-06	2.98E-04	ko04390	8324;6934;7003;7480;7004;26524;7005;23286;85407;83439;652;3397;658;64398;25937;27113;8313;10413;8322;4086;7483;56288;84962;8323;174;374;5590;650;84612;7855	K02432+K04491+K09448+K01357+K09448+K08791+K09448+K16685+K03213+K04490+K04662+K04680+K13578+K06091+K16820+K10132+K04385+K16687+K02354+K04676+K01064+K04237+K16682+K02376+K16144+K09782+K18952+K04662+K06093+K02375
Human Diseases	Infectious diseases	Measles	27	129	1.34E-05	4.08E-04	ko05162	3441;3440;3452;3456;3446;3451;3447;3444;3449;4615;6773;3592;103;4940;4939;355;6772;27113;10379;5610;10000;440275;4599;23586;64135;3665;4938	K05414+K05414+K05414+K05415+K05414+K05414+K05414+K05414+K05414+K04729+K11221+K05406+K12968+K14216+K14216+K04390+K11220+K10132+K04693+K16195+K04456+K16196+K14754+K12646+K12647+K09447+K14216
Environmental Information Processing	Signal transduction	Jak-STAT signaling pathway	31	161	1.86E-05	5.13E-04	ko04630	3441;3440;3452;3456;3446;3451;3447;3444;3467;3449;3586;6773;9063;9306;3601;11009;3592;1026;3976;3572;3460;8651;6772;10379;3977;282618;3570;10000;50615;64109;3458	K05414+K05414+K05414+K05415+K05414+K05414+K05414+K05414+K05440+K05414+K05443+K11221+K16063+K04699+K05074+K05444+K05406+K06625+K05419+K05060+K05133+K04694+K11220+K04693+K05058+K05447+K05055+K04456+K05075+K05078+K04687
Human Diseases	Infectious diseases	African trypanosomiasis	11	31	3.44E-05	8.19E-04	ko05143	335;3586;4615;3592;3827;355;3606;2776;3458;2150;5330	K08757+K05443+K04729+K05406+K03898+K04390+K05482+K04634+K04687+K04234+K05858
Human Diseases	Immune diseases	Autoimmune thyroid disease	10	26	3.50E-05	8.19E-04	ko05320	3441;3440;3452;3446;3451;3447;3444;3449;3586;355	K05414+K05414+K05414+K05414+K05414+K05414+K05414+K05414+K05443+K04390
Human Diseases	Infectious diseases	Human cytomegalovirus infection	37	216	4.54E-05	9.86E-04	ko05163	3441;3440;3452;3456;3446;3451;3447;3444;3449;9564;2767;55970;6387;1026;5747;2788;3576;355;1234;196883;9586;2776;2786;59345;3570;2770;10000;84699;1232;6890;1230;6714;90993;6891;5330;115;112	K05414+K05414+K05414+K05415+K05414+K05414+K05414+K05414+K05414+K05726+K04635+K04347+K10031+K06625+K05725+K04543+K10030+K04390+K04180+K08044+K09047+K04634+K04541+K04538+K05055+K04630+K04456+K09048+K04178+K05653+K04176+K05704+K09048+K05654+K05858+K08049+K08046
Human Diseases	Infectious diseases	Kaposi sarcoma-associated herpesvirus infection	31	169	4.98E-05	1.01E-03	ko05167	3441;3440;3452;3456;3446;3451;3447;3444;3449;6773;55970;1026;2920;2788;3576;355;1234;3572;285;6772;10379;2786;5610;59345;10000;1232;1230;2921;6714;1827;3665	K05414+K05414+K05414+K05415+K05414+K05414+K05414+K05414+K05414+K11221+K04347+K06625+K05505+K04543+K10030+K04390+K04180+K05060+K05466+K11220+K04693+K04541+K16195+K04538+K04456+K04178+K04176+K05505+K05704+K17901+K09447
Environmental Information Processing	Signal transduction	Hippo signaling pathway -fly	17	69	6.36E-05	1.21E-03	ko04391	7003;7004;26524;7005;23286;8777;8626;83937;64398;10413;4086;56288;84962;8642;84612;79633;24147	K09448+K09448+K08791+K09448+K16685+K06095+K10149+K09851+K06091+K16687+K04676+K04237+K16682+K16507+K06093+K16669+K16674
Organismal Systems	Immune system	Cytosolic DNA-sensing pathway	16	64	8.62E-05	1.54E-03	ko04623	11277;3441;3440;3452;3456;3446;3451;3447;3444;3449;103;3627;3606;81030;23586;3665	K10790+K05414+K05414+K05414+K05415+K05414+K05414+K05414+K05414+K05414+K12968+K12671+K05482+K12965+K12646+K09447
Cellular Processes	Cell growth and death	Necroptosis	27	155	0.000362384	6.12E-03	ko04217	3441;3440;3452;3456;2747;3446;3451;3447;3444;3449;55766;6773;818;355;8605;8793;3460;51510;6772;10379;5610;81030;3458;92421;8743;55506;723790	K05414+K05414+K05414+K05415+K00261+K05414+K05414+K05414+K05414+K05414+K11251+K11221+K04515+K04390+K16342+K04722+K05133+K12198+K11220+K04693+K16195+K12965+K04687+K12194+K04721+K11251+K11251
Human Diseases	Infectious diseases	Human papillomavirus infection	41	274	0.000393036	6.13E-03	ko05165	3441;3440;3452;3456;8324;3446;3451;3447;3444;3449;6934;6773;7480;1026;5747;355;3280;83439;9586;182;64398;6772;10379;9636;5610;8638;8313;10000;8322;84699;7483;56288;90993;8323;57801;4599;5590;84612;92359;23462;7855	K05414+K05414+K05414+K05415+K02432+K05414+K05414+K05414+K05414+K05414+K04491+K11221+K01357+K06625+K05725+K04390+K06054+K04490+K09047+K06052+K06091+K11220+K04693+K12159+K16195+K14608+K04385+K04456+K02354+K09048+K01064+K04237+K09048+K02376+K09089+K14754+K18952+K06093+K06090+K09091+K02375
Cellular Processes	Cellular community - eukaryotes	Tight junction	27	156	0.000402985	6.13E-03	ko04530	137075;23327;154810;2017;1366;4734;8531;9076;9693;5563;8777;64398;100506658;57530;9414;87;89;5581;56288;6714;5590;84612;92359;2626;4628;51422;4301	K06087+K13305+K06104+K06106+K06087+K10591+K06099+K06087+K08018+K07198+K06095+K06091+K06088+K06102+K06098+K05699+K05699+K18050+K04237+K05704+K18952+K06093+K06090+K09183+K10352+K07200+K05702
Human Diseases	Infectious diseases	Epstein-Barr virus infection	29	176	0.000580514	8.40E-03	ko05169	3441;3440;3452;3456;3446;3451;3447;3444;3449;4615;6773;4734;1026;4940;1647;4939;3627;355;3280;6772;10379;9636;5610;10000;6890;6891;23586;3665;4938	K05414+K05414+K05414+K05415+K05414+K05414+K05414+K05414+K05414+K04729+K11221+K10591+K06625+K14216+K04402+K14216+K12671+K04390+K06054+K11220+K04693+K12159+K16195+K04456+K05653+K05654+K12646+K09447+K14216
Cellular Processes	Cellular community - eukaryotes	Adherens junction	14	61	0.000609594	8.42E-03	ko04520	6934;6615;1500;83439;87;89;7525;56288;6714;8936;3480;10810;4233;4301	K04491+K05707+K05690+K04490+K05699+K05699+K05705+K04237+K05704+K05753+K05087+K06083+K05099+K05702
Environmental Information Processing	Signaling molecules and interaction	Viral protein interaction with cytokine and cytokine receptor	19	99	0.00079086	1.05E-02	ko04061	3586;57007;11009;6387;2920;3627;3576;1234;3572;8793;3606;3570;4055;8807;6374;1232;1230;2921;8743	K05443+K04304+K05444+K10031+K05505+K12671+K10030+K04180+K05060+K04722+K05482+K05055+K03159+K05174+K05506+K04178+K04176+K05505+K04721
Human Diseases	Cancers	Basal cell carcinoma	14	63	0.000859766	1.05E-02	ko05217	8324;6934;7480;5727;1026;1647;83439;652;8313;8322;7483;8323;650;7855	K02432+K04491+K01357+K06225+K06625+K04402+K04490+K04662+K04385+K02354+K01064+K02376+K04662+K02375
Organismal Systems	Immune system	Chemokine signaling pathway	30	189	0.000887404	1.05E-02	ko04062	9564;6773;55970;6387;5747;2920;10235;2788;3627;3576;1234;58191;196883;25759;6772;5058;2786;59345;2770;10000;56288;6374;1232;1230;2921;6714;5590;5330;115;112	K05726+K11221+K04347+K10031+K05725+K05505+K12361+K04543+K12671+K10030+K04180+K10035+K08044+K17447+K11220+K04409+K04541+K04538+K04630+K04456+K04237+K05506+K04178+K04176+K05505+K05704+K18952+K05858+K08049+K08046
Organismal Systems	Endocrine system	Melanogenesis	19	100	0.000898773	1.05E-02	ko04916	8324;6934;7480;818;3815;4254;196883;83439;2776;2770;8322;84699;7483;90993;8323;5330;115;7855;112	K02432+K04491+K01357+K04515+K05091+K05461+K08044+K04490+K04634+K04630+K02354+K09048+K01064+K09048+K02376+K05858+K08049+K02375+K08046
Organismal Systems	Nervous system	Cholinergic synapse	20	110	0.001182248	1.32E-02	ko04725	2767;55970;818;43;2788;196883;9586;2776;2786;59345;2770;10000;84699;1131;90993;5330;1137;115;1141;112	K04635+K04347+K04515+K01049+K04543+K08044+K09047+K04634+K04541+K04538+K04630+K04456+K09048+K04131+K09048+K05858+K04806+K08049+K04813+K08046
Human Diseases	Endocrine and metabolic diseases	Maturity onset diabetes of the young	8	26	0.001220192	1.32E-02	ko04950	168620;2494;3174;3280;3172;3171;3170;6927	K08040+K08027+K08037+K06054+K07292+K08038+K08035+K08036
Human Diseases	Endocrine and metabolic diseases	Cushing syndrome	25	152	0.001396448	1.46E-02	ko04934	8324;5151;6934;2767;7480;818;1026;196883;83439;9586;2776;183;2770;8313;1030;8322;84699;7483;8912;90993;8323;5330;115;7855;112	K02432+K18437+K04491+K04635+K01357+K04515+K06625+K08044+K04490+K09047+K04634+K09821+K04630+K04385+K04685+K02354+K09048+K01064+K04855+K09048+K02376+K05858+K08049+K02375+K08046
Organismal Systems	Aging	Longevity regulating pathway - mammal	17	90	0.001760321	1.78E-02	ko04211	8471;10891;83667;5468;196883;5563;9586;3667;8660;143686;10000;84699;90993;3480;115;112;51422	K17446+K07202+K10141+K08530+K08044+K07198+K09047+K16172+K07187+K10141+K04456+K09048+K09048+K05087+K08049+K08046+K07200
Organismal Systems	Endocrine system	Parathyroid hormone synthesis, secretion and action	18	99	0.00204557	1.94E-02	ko04928	2767;4322;1026;4040;196883;9586;5337;2776;2770;4324;84699;90993;7421;5330;4041;6256;115;112	K04635+K07994+K06625+K03068+K08044+K09047+K01115+K04634+K04630+K07995+K09048+K09048+K08539+K05858+K03068+K08524+K08049+K08046
Human Diseases	Cancers	Gastric cancer	21	123	0.002050775	1.94E-02	ko05226	8324;6934;7480;1026;1647;4040;83439;25759;8313;2549;10000;1030;8322;7483;5915;8323;3728;4041;6256;7855;4233	K02432+K04491+K01357+K06625+K04402+K03068+K04490+K17447+K04385+K09593+K04456+K04685+K02354+K01064+K08528+K02376+K10056+K03068+K08524+K02375+K05099
Human Diseases	Cancers	Proteoglycans in cancer	28	182	0.002104591	1.94E-02	ko05205	8324;2017;3481;7480;818;5727;1026;5747;288;355;857;22808;287;2318;2719;5058;858;1514;2549;10000;8322;7483;6714;8323;2065;3480;7855;4233	K02432+K06106+K13769+K01357+K04515+K06225+K06625+K05725+K10380+K04390+K06278+K07831+K10380+K04437+K08109+K04409+K12958+K01365+K09593+K04456+K02354+K01064+K05704+K02376+K05084+K05087+K02375+K05099
Organismal Systems	Immune system	Complement and coagulation cascades	13	62	0.002280854	2.04E-02	ko04610	1604;5648;5345;3827;1361;3053;5265;710;5104;2;2151;7035;462	K04006+K03992+K03983+K03898+K01300+K03912+K03984+K04001+K03913+K03910+K04235+K03909+K03911
Cellular Processes	Cellular community - eukaryotes	Signaling pathways regulating pluripotency of stem cells	23	142	0.002618448	2.27E-02	ko04550	8324;93;7480;3400;3976;3572;652;3397;658;90;3977;83729;9314;8313;10000;8322;6926;4086;7483;8323;650;3480;7855	K02432+K13596+K01357+K17695+K05419+K05060+K04662+K04680+K13578+K04675+K05058+K04667+K17846+K04385+K04456+K02354+K10177+K04676+K01064+K02376+K04662+K05087+K02375
Organismal Systems	Endocrine system	Insulin secretion	16	86	0.002791885	2.36E-02	ko04911	2767;818;54795;27094;196883;9586;2776;84699;1131;90993;5330;115;3780;6804;112;27445	K04635+K04515+K04979+K04939+K08044+K09047+K04634+K09048+K04131+K09048+K05858+K08049+K04942+K04560+K08046+K16882
Environmental Information Processing	Signal transduction	cGMP - PKG signaling pathway	25	163	0.003715106	3.05E-02	ko04022	8471;2767;3827;27094;9569;196883;9586;2776;3667;8660;491;2977;2770;10000;5581;84699;90993;8654;4882;5330;4879;115;4625;2626;112	K17446+K04635+K03898+K04939+K03121+K08044+K09047+K04634+K16172+K07187+K05850+K12318+K04630+K04456+K18050+K09048+K09048+K13762+K12324+K05858+K12335+K08049+K17751+K09183+K08046
Organismal Systems	Endocrine system	Growth hormone synthesis, secretion and action	20	121	0.003821925	3.06E-02	ko04935	8471;9564;2767;5747;196883;9586;8651;25759;2776;6772;3667;8660;2770;10000;84699;90993;3486;5330;115;112	K17446+K05726+K04635+K05725+K08044+K09047+K04694+K17447+K04634+K11220+K16172+K07187+K04630+K04456+K09048+K09048+K10138+K05858+K08049+K08046
Organismal Systems	Endocrine system	Aldosterone synthesis and secretion	17	97	0.004006526	3.12E-02	ko04925	5587;2767;25865;818;196883;9586;2776;183;491;5581;84699;747;8912;90993;5330;115;112	K06070+K04635+K06070+K04515+K08044+K09047+K04634+K09821+K05850+K18050+K09048+K13806+K04855+K09048+K05858+K08049+K08046
Organismal Systems	Immune system	NOD-like receptor signaling pathway	24	158	0.005010234	3.81E-02	ko04621	3441;3440;3452;3456;3446;3451;3447;3444;3449;4615;6773;4940;2920;4939;3576;3606;6772;10379;2921;1508;5330;7205;3665;4938	K05414+K05414+K05414+K05415+K05414+K05414+K05414+K05414+K05414+K04729+K11221+K14216+K05505+K14216+K10030+K05482+K11220+K04693+K05505+K01363+K05858+K12792+K09447+K14216
Human Diseases	Infectious diseases	Hepatitis B	24	159	0.005430625	4.03E-02	ko05161	3441;3440;3452;3456;3446;3451;3447;3444;3449;4615;6773;1654;1026;3576;355;9586;6772;10000;84699;6714;90993;23586;64135;3665	K05414+K05414+K05414+K05415+K05414+K05414+K05414+K05414+K05414+K04729+K11221+K11594+K06625+K10030+K04390+K09047+K11220+K04456+K09048+K05704+K09048+K12646+K12647+K09447
Organismal Systems	Development	Axon guidance	19	117	0.00577927	4.18E-02	ko04360	29984;27289;56896;818;5727;6387;5747;7220;658;57522;5058;2770;56288;6714;55740;5590;84612;59277;4233	K07530+K07531+K07529+K04515+K06225+K10031+K05725+K04964+K13578+K07526+K04409+K04630+K04237+K05704+K05746+K18952+K06093+K06845+K05099
Human Diseases	Cancers	Breast cancer	20	126	0.006097064	4.31E-02	ko05224	8324;6934;7480;1026;3815;1647;4040;3280;83439;182;25759;8313;10000;8322;7483;8323;3480;4041;23462;7855	K02432+K04491+K01357+K06625+K05091+K04402+K03068+K06054+K04490+K06052+K17447+K04385+K04456+K02354+K01064+K02376+K05087+K03068+K09091+K02375
Organismal Systems	Endocrine system	Relaxin signaling pathway	18	110	0.006567761	4.54E-02	ko04926	4322;55970;2788;196883;9586;25759;2786;59345;2770;10000;84699;6714;90993;59;5590;5330;115;112	K07994+K04347+K04543+K08044+K09047+K17447+K04541+K04538+K04630+K04456+K09048+K05704+K09048+K12313+K18952+K05858+K08049+K08046
Human Diseases	Infectious diseases	Tuberculosis	23	154	0.007297257	4.93E-02	ko05152	3441;3440;3452;3456;3446;3451;3447;3444;3449;3586;4615;3592;818;3460;3606;6772;10000;6714;3458;3656;8877;7421;1051	K05414+K05414+K05414+K05415+K05414+K05414+K05414+K05414+K05414+K05443+K04729+K05406+K04515+K05133+K05482+K11220+K04456+K05704+K04687+K04731+K04718+K08539+K10048
Environmental Information Processing	Signal transduction	PI3K-Akt signaling pathway	35	264	0.007833221	5.18E-02	ko04151	3441;3440;3452;3456;3446;3451;3447;3444;3449;2069;3481;55970;1026;3815;5747;2321;2788;4254;5563;9586;285;3667;284;2786;59345;3570;10000;84699;90993;374;627;2065;3480;6256;4233	K05414+K05414+K05414+K05415+K05414+K05414+K05414+K05414+K05414+K09784+K13769+K04347+K06625+K05091+K05725+K05096+K04543+K05461+K07198+K09047+K05466+K16172+K05465+K04541+K04538+K05055+K04456+K09048+K09048+K09782+K04355+K05084+K05087+K08524+K05099
Organismal Systems	Endocrine system	Cortisol synthesis and secretion	12	64	0.008494125	5.49E-02	ko04927	5151;2767;196883;9586;2776;183;84699;8912;90993;5330;115;112	K18437+K04635+K08044+K09047+K04634+K09821+K09048+K04855+K09048+K05858+K08049+K08046
Human Diseases	Infectious diseases	Malaria	7	28	0.008716302	5.52E-02	ko05144	3586;4615;3592;3576;3606;3458;4233	K05443+K04729+K05406+K10030+K05482+K04687+K05099
Environmental Information Processing	Signal transduction	MAPK signaling pathway	33	249	0.009703324	6.02E-02	ko04010	4615;2069;3481;55970;1649;3815;1647;2321;1845;10235;784;1850;9693;355;4254;8605;1846;285;22808;284;2318;5058;10000;23542;8912;25780;374;627;2065;3480;3556;80824;4233	K04729+K09784+K13769+K04347+K04452+K05091+K04402+K05096+K17614+K12361+K04864+K04459+K08018+K04390+K05461+K16342+K04459+K05466+K07831+K05465+K04437+K04409+K04456+K04435+K04855+K12362+K09782+K04355+K05084+K05087+K04723+K04459+K05099
Organismal Systems	Aging	Longevity regulating pathway - multiple species	11	58	0.0105662	6.31E-02	ko04213	8471;196883;5563;3667;8660;3170;10000;3480;115;112;51422	K17446+K08044+K07198+K16172+K07187+K08035+K04456+K05087+K08049+K08046+K07200
Environmental Information Processing	Signal transduction	Ras signaling pathway	27	195	0.01059228	6.31E-02	ko04014	9462;3481;55970;3815;2321;10235;2788;4254;51365;8605;285;25759;5337;22808;284;11145;5058;2786;59345;2549;10000;25780;627;3480;9846;4233;4301	K17633+K13769+K04347+K05091+K05096+K12361+K04543+K05461+K13618+K16342+K05466+K17447+K01115+K07831+K05465+K16817+K04409+K04541+K04538+K09593+K04456+K12362+K04355+K05087+K08091+K05099+K05702
Environmental Information Processing	Signal transduction	TGF-beta signaling pathway	14	82	0.01081254	6.32E-02	ko04350	93;9372;3400;652;3397;658;90;83729;1030;4086;3458;25805;650;4091	K13596+K04679+K17695+K04662+K04680+K13578+K04675+K04667+K04685+K04676+K04687+K10162+K04662+K04677
Organismal Systems	Nervous system	GABAergic synapse	14	85	0.01467233	8.07E-02	ko04727	55970;2788;196883;5334;2786;59345;2770;10991;6714;27165;2565;10243;115;112	K04347+K04543+K08044+K15375+K04541+K04538+K04630+K13576+K05704+K01425+K05186+K15376+K08049+K08046
Human Diseases	Infectious diseases	Amoebiasis	14	85	0.01467233	8.07E-02	ko05146	3586;2767;3592;5747;2920;7850;3576;2776;87;89;1992;2921;3458;5330	K05443+K04635+K05406+K05725+K05505+K04387+K10030+K04634+K05699+K05699+K13963+K05505+K04687+K05858
Environmental Information Processing	Signal transduction	FoxO signaling pathway	19	128	0.01486147	8.07E-02	ko04068	8471;3586;1026;664;1647;114907;5563;85417;10769;1901;3667;26260;8660;10000;1030;8743;3480;80854;51422	K17446+K05443+K06625+K15464+K04402+K10305+K07198+K05868+K08861+K04288+K16172+K10305+K07187+K04456+K04685+K04721+K05087+K11431+K07200
Organismal Systems	Immune system	Toll-like receptor signaling pathway	16	102	0.01486827	8.07E-02	ko04620	3441;3440;3452;3456;3446;3451;3447;3444;3449;4615;3592;3627;3576;6772;10000;3665	K05414+K05414+K05414+K05415+K05414+K05414+K05414+K05414+K05414+K04729+K05406+K12671+K10030+K11220+K04456+K09447
Environmental Information Processing	Signal transduction	Apelin signaling pathway	19	129	0.01605908	8.46E-02	ko04371	10891;55970;2788;196883;5563;182;2776;22808;2786;59345;2770;10000;5581;59;8877;5330;115;112;51422	K07202+K04347+K04543+K08044+K07198+K06052+K04634+K07831+K04541+K04538+K04630+K04456+K18050+K12313+K04718+K05858+K08049+K08046+K07200
Human Diseases	Immune diseases	Allograft rejection	4	12	0.01614199	8.46E-02	ko05330	3586;3592;355;3458	K05443+K05406+K04390+K04687
Organismal Systems	Immune system	Natural killer cell mediated cytotoxicity	17	113	0.01816459	9.14E-02	ko04650	3441;3440;3452;3456;3446;3451;3447;3444;3449;355;8793;3460;25759;5058;80329;3458;8743	K05414+K05414+K05414+K05415+K05414+K05414+K05414+K05414+K05414+K04390+K04722+K05133+K17447+K04409+K07986+K04687+K04721
Organismal Systems	Nervous system	Glutamatergic synapse	17	113	0.01816459	9.14E-02	ko04724	55970;2788;7220;196883;8605;5337;2776;2786;59345;2770;10991;22941;27165;5330;115;6507;112	K04347+K04543+K04964+K08044+K16342+K01115+K04634+K04541+K04538+K04630+K13576+K15009+K01425+K05858+K08049+K05614+K08046
Human Diseases	Infectious disease: viral	Human immunodeficiency virus 1 infection	27	204	0.01850625	9.14E-02	ko05170	3441;3440;3452;3456;3446;3451;3447;3444;3449;4615;2767;55970;5747;2788;355;1234;85417;2776;5058;2786;59345;2770;10000;6890;684;6891;85363	K05414+K05414+K05414+K05415+K05414+K05414+K05414+K05414+K05414+K04729+K04635+K04347+K05725+K04543+K04390+K04180+K05868+K04634+K04409+K04541+K04538+K04630+K04456+K05653+K06731+K05654+K10648
Environmental Information Processing	Signal transduction	Wnt signaling pathway	21	149	0.01875299	9.14E-02	ko04310	8324;6934;7480;818;4040;85407;83439;55366;144165;2239;80319;8313;8322;7483;8323;25805;5330;4041;8549;7855;84133	K02432+K04491+K01357+K04515+K03068+K03213+K04490+K04309+K04511+K08110+K03344+K04385+K02354+K01064+K02376+K10162+K05858+K03068+K04308+K02375+K16273
Organismal Systems	Endocrine system	Thyroid hormone synthesis	12	71	0.01894547	9.14E-02	ko04918	4036;433;196883;9586;2776;84699;90993;213;5330;2878;115;112	K06233+K10064+K08044+K09047+K04634+K09048+K09048+K16141+K05858+K00432+K08049+K08046
Organismal Systems	Immune system	Leukocyte transendothelial migration	15	100	0.02612936	1.24E-01	ko04670	137075;9564;1366;6387;1500;5747;9076;100506658;4688;87;90952;2770;89;394;4301	K06087+K05726+K06087+K10031+K05690+K05725+K06087+K06088+K08010+K05699+K06787+K04630+K05699+K13709+K05702
Human Diseases	Immune diseases	Rheumatoid arthritis	11	66	0.02647933	1.24E-01	ko05323	6387;2920;2321;3576;3606;284;1514;10673;6374;2921;3458	K10031+K05505+K05096+K10030+K05482+K05465+K01365+K05476+K05506+K05505+K04687
Organismal Systems	Immune system	Fc gamma R-mediated phagocytosis	14	93	0.03014022	1.39E-01	ko04666	4082;65108;8613;273;8605;5337;5058;10000;5581;8853;8877;8936;9846;10810	K12561+K13536+K01080+K12562+K16342+K01115+K04409+K04456+K18050+K12488+K04718+K05753+K08091+K06083
Cellular Processes	Cell growth and death	p53 signaling pathway	11	68	0.03229392	1.47E-01	ko04115	1026;1647;5366;83667;355;9540;85417;27113;143686;3486;64065	K06625+K04402+K10131+K10141+K04390+K10133+K05868+K10132+K10141+K10138+K10136
Human Diseases	Cardiovascular diseases	Arrhythmogenic right ventricular cardiomyopathy (ARVC)	10	60	0.03347734	1.50E-01	ko05412	6934;5318;784;83439;1824;1829;1756;1832;3728;6443	K04491+K12642+K04864+K04490+K07601+K07597+K10366+K10381+K10056+K12566
Human Diseases	Infectious diseases	Leishmaniasis	9	52	0.0342659	1.51E-01	ko05140	3586;4615;3592;65108;3460;6772;4688;3458;1917	K05443+K04729+K05406+K13536+K05133+K11220+K08010+K04687+K03231
Organismal Systems	Immune system	Intestinal immune network for IgA production	5	22	0.03772856	1.62E-01	ko04672	3586;3601;6387;10673;4055	K05443+K05074+K10031+K05476+K03159
Human Diseases	Cancers	Hepatocellular carcinoma	21	160	0.03781478	1.62E-01	ko05225	8324;6934;3481;7480;1026;1647;4040;83439;25759;8313;2549;10000;8322;6604;7483;8323;3480;4041;7855;3162;4233	K02432+K04491+K13769+K01357+K06625+K04402+K03068+K04490+K17447+K04385+K09593+K04456+K02354+K11650+K01064+K02376+K05087+K03068+K02375+K00510+K05099
Human Diseases	Infectious diseases	Legionellosis	8	45	0.0387787	1.64E-01	ko05134	4615;3592;664;2920;3576;3606;2921;1917	K04729+K05406+K15464+K05505+K10030+K05482+K05505+K03231
Metabolism	Metabolism of other amino acids	D-Glutamine and D-glutamate metabolism	2	4	0.04054954	1.69E-01	ko00471	2747;27165	K00261+K01425
Organismal Systems	Endocrine system	PPAR signaling pathway	11	71	0.04263118	1.75E-01	ko03320	335;4199;5468;2168;123;1374;9415;10873;2170;6256;336	K08757+K00029+K08530+K08750+K17284+K08765+K10226+K00029+K08752+K08524+K08758
Human Diseases	Infectious diseases	Bacterial invasion of epithelial cells	11	72	0.04653229	1.89E-01	ko05100	9564;2017;5747;857;25759;858;2549;6714;8936;1793;4233	K05726+K06106+K05725+K06278+K17447+K12958+K09593+K05704+K05753+K13708+K05099
Organismal Systems	Circulatory system	Vascular smooth muscle contraction	17	127	0.04932864	1.97E-01	ko04270	2767;133;27094;196883;8605;2776;183;2977;5581;135;59;4882;5330;4879;115;800;112	K04635+K12333+K04939+K08044+K16342+K04634+K09821+K12318+K18050+K04266+K12313+K12324+K05858+K12335+K08049+K12327+K08046
Human Diseases	Endocrine and metabolic diseases	Insulin resistance	15	109	0.05089858	2.01E-01	ko04931	10891;5563;9586;5507;3667;183;1374;8660;10000;5581;84699;90993;5590;57761;51422	K07202+K07198+K09047+K07189+K16172+K09821+K08765+K07187+K04456+K18050+K09048+K09048+K18952+K19518+K07200
Organismal Systems	Digestive system	Mineral absorption	9	56	0.05187205	2.01E-01	ko04978	30061;4501;491;7779;7421;4493;7018;3162;4494	K14685+K14739+K05850+K14688+K08539+K14739+K14736+K00510+K14739
Human Diseases	Cardiovascular diseases	Fluid shear stress and atherosclerosis	17	128	0.05248346	2.01E-01	ko05418	93;5747;7850;652;5563;857;658;90;4688;858;1514;10000;6714;3458;5590;650;3162	K13596+K05725+K04387+K04662+K07198+K06278+K13578+K04675+K08010+K12958+K01365+K04456+K05704+K04687+K18952+K04662+K00510
Organismal Systems	Endocrine system	Thyroid hormone signaling pathway	16	119	0.05352552	2.01E-01	ko04919	1735;116931;7067;652;6772;7068;5333;10000;6714;5208;5330;650;1827;6256;4625;2626	K07754+K15162+K05547+K04662+K11220+K08362+K05857+K04456+K05704+K19029+K05858+K04662+K17901+K08524+K17751+K09183
Human Diseases	Immune diseases	Inflammatiory bowel disease (IBD)	8	48	0.05405513	2.01E-01	ko05321	3586;3592;3460;3606;6772;50615;8807;3458	K05443+K05406+K05133+K05482+K11220+K05075+K05174+K04687
Human Diseases	Infectious diseases	Chagas disease (American trypanosomiasis)	14	101	0.05509053	2.01E-01	ko05142	3456;3586;4615;2767;3592;3827;3576;355;3460;2776;2770;10000;3458;5330	K05415+K05443+K04729+K04635+K05406+K03898+K10030+K04390+K05133+K04634+K04630+K04456+K04687+K05858
Organismal Systems	Digestive system	Cholesterol metabolism	7	40	0.05546755	2.01E-01	ko04979	335;8435;4036;348;255738;338;336	K08757+K00637+K06233+K04524+K13050+K14462+K08758
Cellular Processes	Cellular community - eukaryotes	Gap junction	12	83	0.05551786	2.01E-01	ko04540	2767;7280;196883;2776;2977;2770;6714;347733;5330;115;84617;112	K04635+K07375+K08044+K04634+K12318+K04630+K05704+K07375+K05858+K08049+K07375+K08046
Organismal Systems	Endocrine system	Regulation of lipolysis in adipocyte	9	57	0.05705423	2.04E-01	ko04923	8471;196883;3667;11145;8660;2770;10000;115;112	K17446+K08044+K16172+K16817+K07187+K04630+K04456+K08049+K08046
Environmental Information Processing	Signal transduction	ErbB signaling pathway	12	86	0.06927938	2.45E-01	ko04012	3084;2069;818;1026;5747;25759;5058;2549;10000;6714;374;2065	K05455+K09784+K04515+K06625+K05725+K17447+K04409+K09593+K04456+K05704+K09782+K05084
Organismal Systems	Environmental adaptation	Circadian entrainment	13	96	0.07318049	2.56E-01	ko04713	55970;818;2788;196883;2776;2786;59345;2977;2770;8912;5330;115;112	K04347+K04515+K04543+K08044+K04634+K04541+K04538+K12318+K04630+K04855+K05858+K08049+K08046
Environmental Information Processing	Signal transduction	HIF-1 signaling pathway	14	108	0.08622581	2.96E-01	ko04066	818;1026;2321;3460;2026;285;284;3570;10000;4055;3458;3480;7018;3162	K04515+K06625+K05096+K05133+K01689+K05466+K05465+K05055+K04456+K03159+K04687+K05087+K14736+K00510
Human Diseases	Cancers	Transcriptional misregulation in cancers	21	176	0.08676525	2.96E-01	ko05202	6692;1649;1026;5747;1647;2321;7850;3576;5468;51513;51274;51804;4086;3728;3486;3480;6256;26471;4233;5371;1051	K15619+K04452+K06625+K05725+K04402+K05096+K04387+K10030+K08530+K03211+K15605+K15615+K04676+K10056+K10138+K05087+K08524+K15626+K05099+K10054+K10048
Organismal Systems	Sensory system	Inflammatory mediator regulation of TRP channels	13	99	0.08861337	2.98E-01	ko04750	3827;818;196883;8605;2776;5581;6714;2150;5330;115;3556;112;162514	K03898+K04515+K08044+K16342+K04634+K18050+K05704+K04234+K05858+K08049+K04723+K08046+K04972
Human Diseases	Cancers	Thyroid cancer	6	36	0.0890551	2.98E-01	ko05216	6934;1026;1647;5468;83439;6256	K04491+K06625+K04402+K08530+K04490+K08524
Metabolism	Glycan biosynthesis and metabolism	Glycosaminoglycan biosynthesis - chondroitin sulfate / dermatan sulfate	4	20	0.09085043	3.00E-01	ko00532	9469;55501;166012;51363	K01020+K04742+K07779+K08106
Environmental Information Processing	Signal transduction	Phospholipase D signaling pathway	17	139	0.09676041	3.13E-01	ko04072	3815;3576;8613;4254;196883;8605;25759;5337;22808;183;2549;10000;8877;5330;115;9846;112	K05091+K10030+K01080+K05461+K08044+K16342+K17447+K01115+K07831+K09821+K09593+K04456+K04718+K05858+K08049+K08091+K08046
Cellular Processes	Cellular community - eukaryotes	Focal adhesion	17	139	0.09676041	3.13E-01	ko04510	9564;5747;2321;857;25759;2318;5058;858;87;55742;10000;89;6714;394;3480;1793;4233	K05726+K05725+K05096+K06278+K17447+K04437+K04409+K12958+K05699+K06275+K04456+K05699+K05704+K13709+K05087+K13708+K05099
Human Diseases	Drug resistance	EGFR tyrosine kinase inhibitor resistance	10	73	0.1011125	3.24E-01	ko01521	3084;25759;3570;2549;10000;558;6714;2065;3480;4233	K05455+K17447+K05055+K09593+K04456+K05115+K05704+K05084+K05087+K05099
Human Diseases	Cardiovascular diseases	Viral myocarditis	5	29	0.1034037	3.27E-01	ko05416	1604;857;1756;6443;4625	K04006+K06278+K10366+K12566+K17751
Environmental Information Processing	Signal transduction	AMPK signaling pathway	15	123	0.1156815	3.63E-01	ko04152	8471;10891;5468;5563;9586;3172;3667;1374;8660;10000;84699;90993;5208;3480;51422	K17446+K07202+K08530+K07198+K09047+K07292+K16172+K08765+K07187+K04456+K09048+K09048+K19029+K05087+K07200
Metabolism	Amino acid metabolism	Glycine, serine and threonine metabolism	6	39	0.1201286	3.73E-01	ko00260	2593;1491;1757;875;26227;113675	K00542+K01758+K00314+K01697+K00058+K17989
Human Diseases	Infectious diseases	Toxoplasmosis	10	76	0.1235571	3.79E-01	ko05145	3586;4615;3592;1234;3460;8651;6772;2770;10000;3458	K05443+K04729+K05406+K04180+K05133+K04694+K11220+K04630+K04456+K04687
Cellular Processes	Transport and catabolism	Endocytosis	25	226	0.1283644	3.88E-01	ko04144	23327;9922;116987;4734;26056;440073;9372;1234;273;857;51510;11031;5337;1601;3800;858;8853;56288;6714;92421;5590;84612;3480;30844;5371	K13305+K12495+K12491+K10591+K12484+K12495+K04679+K04180+K12562+K06278+K12198+K07891+K01115+K12475+K10396+K12958+K12488+K04237+K05704+K12194+K18952+K06093+K05087+K12477+K10054
Metabolism	Lipid metabolism	Glycerophospholipid metabolism	12	96	0.1300331	3.88E-01	ko00564	55224;84803;43;8613;51365;2820;8605;5337;11145;1040;254531;56985	K00894+K13506+K01049+K01080+K13618+K00111+K16342+K01115+K16817+K00981+K13512+K01517
Cellular Processes	Cell growth and death	Ferroptosis	6	40	0.1315394	3.88E-01	ko04216	57060;30061;23657;6303;7018;3162	K13162+K14685+K13869+K00657+K14736+K00510
Environmental Information Processing	Signaling molecules and interaction	Cell adhesion molecules (CAMs)	6	40	0.1315394	3.88E-01	ko04514	137075;1366;9076;100506658;90952;152404	K06087+K06087+K06087+K06088+K06787+K06791
Organismal Systems	Excretory system	Proximal tubule bicarbonate reclamation	4	23	0.1355412	3.96E-01	ko04964	2747;760;10991;27165	K00261+K18245+K13576+K01425
Metabolism	Metabolism of cofactors and vitamins	Riboflavin metabolism	2	8	0.149972	4.34E-01	ko00740	645;5167	K05901+K01513
Environmental Information Processing	Signal transduction	TNF signaling pathway	13	109	0.1536084	4.34E-01	ko04668	3456;2920;3627;355;3976;9586;182;10000;84699;6374;2921;90993;1051	K05415+K05505+K12671+K04390+K05419+K09047+K06052+K04456+K09048+K05506+K05505+K09048+K10048
Organismal Systems	Endocrine system	Estrogen signaling pathway	15	129	0.1539614	4.34E-01	ko04915	3880;196883;9586;25759;2776;3875;2770;10000;84699;6714;90993;5330;115;3872;112	K07604+K08044+K09047+K17447+K04634+K07604+K04630+K04456+K09048+K05704+K09048+K05858+K08049+K07604+K08046
Organismal Systems	Endocrine system	Adipocytokine signaling pathway	9	70	0.1540934	4.34E-01	ko04920	8471;10891;5563;3667;1374;8660;10000;6256;51422	K17446+K07202+K07198+K16172+K08765+K07187+K04456+K08524+K07200
Organismal Systems	Endocrine system	Ovarian Steroidogenesis	7	52	0.1645397	4.59E-01	ko04913	196883;8605;1543;1545;3480;115;112	K08044+K16342+K07408+K07410+K05087+K08049+K08046
Metabolism	Energy metabolism	Nitrogen metabolism	3	17	0.1808186	4.98E-01	ko00910	2747;760;763	K00261+K18245+K01672
Organismal Systems	Excretory system	Vasopressin-regulated water reabsorption	6	44	0.1819151	4.98E-01	ko04962	9586;360;84699;90993;115;112	K09047+K09876+K09048+K09048+K08049+K08046
Human Diseases	Cancers	Bladder cancer	5	35	0.1861421	5.04E-01	ko05219	1026;3576;1612;6714;1890	K06625+K10030+K08803+K05704+K00758
Metabolism	Metabolism of cofactors and vitamins	Folate biosynthesis	4	26	0.1872919	5.04E-01	ko00790	4337;2643;10243;5860	K03639+K01495+K15376+K00357
Human Diseases	Cancers	Colorectal cancer	10	84	0.1952056	5.21E-01	ko05210	6934;2069;1026;1647;5366;83439;27113;8313;10000;374	K04491+K09784+K06625+K04402+K10131+K04490+K10132+K04385+K04456+K09782
Metabolism	Amino acid metabolism	Alanine, aspartate and glutamate metabolism	5	36	0.2018013	5.33E-01	ko00250	2747;440;339983;27165;57494	K00261+K01953+K18309+K01425+K18310
Organismal Systems	Digestive system	Gastric acid secretion	9	75	0.2050664	5.35E-01	ko04971	818;196883;760;2776;2770;1131;5330;115;112	K04515+K08044+K18245+K04634+K04630+K04131+K05858+K08049+K08046
Organismal Systems	Development	Dorso-ventral axis formation	4	27	0.2057859	5.35E-01	ko04320	51513;132864;56907;64506	K03211+K02602+K02098+K02602
Human Diseases	Immune diseases	Graft-versus-host disease	2	10	0.2152045	5.54E-01	ko05332	355;3458	K04390+K04687
Organismal Systems	Immune system	Antigen processing and presentation	6	47	0.2239596	5.67E-01	ko04612	5641;1514;6890;3458;1508;6891	K01369+K01365+K05653+K04687+K01363+K05654
Metabolism	Glycan biosynthesis and metabolism	Glycosphingolipid biosynthesis - lacto and neolacto series	4	28	0.2247797	5.67E-01	ko00601	2526;2523;2651;11041	K07632+K00718+K00742+K00741
Organismal Systems	Endocrine system	Oxytocin signaling pathway	16	149	0.2270651	5.67E-01	ko04921	818;1026;784;196883;8605;5563;2776;2977;2770;6714;4882;5330;1827;115;112;51422	K04515+K06625+K04864+K08044+K16342+K07198+K04634+K12318+K04630+K05704+K12324+K05858+K17901+K08049+K08046+K07200
Human Diseases	Endocrine and metabolic diseases	Type I diabetes mellitus	3	19	0.2274524	5.67E-01	ko04940	3592;355;3458	K05406+K04390+K04687
Human Diseases	Infectious diseases	Pathogenic Escherichia coli infection	20	192	0.2340089	5.76E-01	ko05130	137075;4615;2017;1366;7280;9076;3576;355;8793;3606;100506658;5058;4430;347733;8936;8743;10787;10810;84617;4628	K06087+K04729+K06106+K06087+K07375+K06087+K10030+K04390+K04722+K05482+K06088+K04409+K10356+K07375+K05753+K04721+K05750+K06083+K07375+K10352
Environmental Information Processing	Signal transduction	MAPK signaling pathway - fly	9	78	0.2385714	5.76E-01	ko04013	7101;51513;22866;652;658;6909;6714;650;10253	K08545+K03211+K17536+K04662+K13578+K10176+K05704+K04662+K17383
Human Diseases	Endocrine and metabolic diseases	Type II diabetes mellitus	6	48	0.2386356	5.76E-01	ko04930	8471;8651;3667;8660;5581;5590	K17446+K04694+K16172+K07187+K18050+K18952
Human Diseases	Substance dependence	Cocaine addiction	6	48	0.2386356	5.76E-01	ko05030	9586;2770;84699;90993;26086;627	K09047+K04630+K09048+K09048+K15839+K04355
Cellular Processes	Transport and catabolism	Autophagy - animal	14	130	0.2430204	5.80E-01	ko04140	8471;664;2081;1612;5563;22808;3667;1514;8660;10000;440275;58528;1508;3480	K17446+K15464+K08852+K08803+K07198+K07831+K16172+K01365+K07187+K04456+K16196+K16186+K01363+K05087
Organismal Systems	Sensory system	Phototransduction - fly	4	29	0.2441998	5.80E-01	ko04745	818;2776;747;5330	K04515+K04634+K13806+K05858
Organismal Systems	Immune system	Platelet activation	12	110	0.2508862	5.87E-01	ko04611	10235;196883;8605;2776;2977;2770;10000;6714;5590;5330;115;112	K12361+K08044+K16342+K04634+K12318+K04630+K04456+K05704+K18952+K05858+K08049+K08046
Organismal Systems	Digestive system	Fat digestion and absorption	5	39	0.2511433	5.87E-01	ko04975	335;8613;2168;338;4547	K08757+K01080+K08750+K14462+K14463
Organismal Systems	Endocrine system	GnRH signaling pathway	10	90	0.2584415	6.00E-01	ko04912	2767;818;196883;8605;5337;2776;6714;5330;115;112	K04635+K04515+K08044+K16342+K01115+K04634+K05704+K05858+K08049+K08046
Organismal Systems	Nervous system	Long-term depression	7	60	0.2674427	6.12E-01	ko04730	2767;8605;2776;2977;2770;5330;3480	K04635+K16342+K04634+K12318+K04630+K05858+K05087
Metabolism	Amino acid metabolism	Arginine and proline metabolism	6	50	0.2687972	6.12E-01	ko00330	4942;2593;112849;51056;54498;6303	K00819+K00542+K18384+K11142+K12259+K00657
Human Diseases	Substance dependence	Morphine addiction	10	91	0.2696011	6.12E-01	ko05032	5151;55970;2788;196883;2786;59345;2770;2565;115;112	K18437+K04347+K04543+K08044+K04541+K04538+K04630+K05186+K08049+K08046
Cellular Processes	Cell motility	Regulation of actin cytoskeleton	17	165	0.2716332	6.12E-01	ko04810	9564;55970;3827;89846;6387;128239;5747;22808;5058;87;89;1131;6714;55740;8936;10787;1793	K05726+K04347+K03898+K05722+K10031+K05767+K05725+K07831+K04409+K05699+K05699+K04131+K05704+K05746+K05753+K05750+K13708
Human Diseases	Drug resistance	Endocrine resistance	10	92	0.2809077	6.28E-01	ko01522	1026;5747;196883;182;25759;10000;6714;3480;115;112	K06625+K05725+K08044+K06052+K17447+K04456+K05704+K05087+K08049+K08046
Organismal Systems	Circulatory system	Adrenergic signaling in cardiomyocytes	15	145	0.2830158	6.28E-01	ko04261	818;784;196883;9586;2776;183;491;2770;10000;84699;90993;5330;115;4625;112	K04515+K04864+K08044+K09047+K04634+K09821+K05850+K04630+K04456+K09048+K09048+K05858+K08049+K17751+K08046
Environmental Information Processing	Signal transduction	NF-kappa B signaling pathway	10	93	0.2923495	6.39E-01	ko04064	4615;6387;1647;2920;3576;10673;4055;2921;7706;23586	K04729+K10031+K04402+K05505+K10030+K05476+K03159+K05505+K10652+K12646
Human Diseases	Cancers	Prostate cancer	10	93	0.2923495	6.39E-01	ko05215	6692;6934;1026;7850;83439;9586;10000;84699;90993;3480	K15619+K04491+K06625+K04387+K04490+K09047+K04456+K09048+K09048+K05087
Organismal Systems	Endocrine system	Glucagon signaling pathway	11	104	0.2975235	6.46E-01	ko04922	10891;818;5563;9586;2776;1374;10000;84699;90993;5330;51422	K07202+K04515+K07198+K09047+K04634+K08765+K04456+K09048+K09048+K05858+K07200
Metabolism	Amino acid metabolism	Valine, leucine and isoleucine biosynthesis	1	4	0.3061821	6.60E-01	ko00290	113675	K17989
Organismal Systems	Excretory system	Endocrine and other factor-regulated calcium reabsorption	6	53	0.315598	6.76E-01	ko04961	2776;491;7421;5330;115;112	K04634+K05850+K08539+K05858+K08049+K08046
Organismal Systems	Immune system	IL-17 signaling pathway	9	85	0.3229902	6.80E-01	ko04657	4322;2920;84818;3627;3576;6374;2921;3458;1051	K07994+K05505+K05166+K12671+K10030+K05506+K05505+K04687+K10048
Organismal Systems	Digestive system	Salivary secretion	9	85	0.3229902	6.80E-01	ko04970	196883;4069;2776;491;2977;1131;5330;115;112	K08044+K13915+K04634+K05850+K12318+K04131+K05858+K08049+K08046
Organismal Systems	Endocrine system	GnRH secretion	7	64	0.3243564	6.80E-01	ko04929	2767;7220;2776;10000;8912;5330;3780	K04635+K04964+K04634+K04456+K04855+K05858+K04942
Organismal Systems	Nervous system	Dopaminergic synapse	13	130	0.3460027	7.20E-01	ko04728	55970;818;2788;9586;2776;3800;2786;59345;2770;10000;84699;90993;5330	K04347+K04515+K04543+K09047+K04634+K10396+K04541+K04538+K04630+K04456+K09048+K09048+K05858
Metabolism	Glycan biosynthesis and metabolism	Glycosaminoglycan biosynthesis - heparan sulfate / heparin	3	24	0.3502134	7.24E-01	ko00534	90161;9394;9955	K08102+K02514+K07809
Environmental Information Processing	Signal transduction	Sphingolipid signaling pathway	12	120	0.3550921	7.27E-01	ko04071	3827;5337;2776;1901;1903;2770;10000;5581;8877;5590;5330;9846	K03898+K01115+K04634+K04288+K04290+K04630+K04456+K18050+K04718+K18952+K05858+K08091
Metabolism	Lipid metabolism	Ether lipid metabolism	5	45	0.3564608	7.27E-01	ko00565	8613;8605;5337;11145;254531	K01080+K16342+K01115+K16817+K13512
Human Diseases	Cancers	MicroRNAs in cancer	14	143	0.3672979	7.44E-01	ko05206	1026;4082;8626;8651;3667;1545;8660;5581;27165;2065;3162;4233;10253;10642	K06625+K12561+K10149+K04694+K16172+K07410+K07187+K18050+K01425+K05084+K00510+K05099+K17383+K17391
Human Diseases	Cardiovascular diseases	Dilated cardiomyopathy (DCM)	8	78	0.3714515	7.45E-01	ko05414	784;196883;183;1756;115;6443;4625;112	K04864+K08044+K09821+K10366+K08049+K12566+K17751+K08046
Organismal Systems	Endocrine system	Progesterone-mediated oocyte maturation	9	89	0.3736772	7.45E-01	ko04914	196883;85417;132864;2770;10000;3480;115;64506;112	K08044+K05868+K02602+K04630+K04456+K05087+K08049+K02602+K08046
Metabolism	Lipid metabolism	alpha-Linolenic acid metabolism	3	25	0.3748737	7.45E-01	ko00592	8605;11145;9415	K16342+K16817+K10226
Organismal Systems	Endocrine system	Renin secretion	7	68	0.382966	7.55E-01	ko04924	2776;183;2977;2770;1508;5330;112	K04634+K09821+K12318+K04630+K01363+K05858+K08046
Organismal Systems	Immune system	Th17 cell differentiation	9	90	0.3864812	7.55E-01	ko04659	3572;3460;6772;3570;50615;3458;3662;6256;3556	K05060+K05133+K11220+K05055+K05075+K04687+K09445+K08524+K04723
Organismal Systems	Digestive system	Pancreatic secretion	10	101	0.3872919	7.55E-01	ko04972	1361;7220;196883;760;2776;491;1131;5330;115;112	K01300+K04964+K08044+K18245+K04634+K05850+K04131+K05858+K08049+K08046
Human Diseases	Cancers	Endometrial cancer	6	58	0.3957244	7.64E-01	ko05213	6934;1026;1647;83439;8313;10000	K04491+K06625+K04402+K04490+K04385+K04456
Human Diseases	Endocrine and metabolic diseases	AGE-RAGE signaling pathway in diabetic complications	8	80	0.3988082	7.64E-01	ko04933	3576;6772;183;5333;10000;5581;5590;5330	K10030+K11220+K09821+K05857+K04456+K18050+K18952+K05858
Organismal Systems	Digestive system	Vitamin digestion and absorption	3	26	0.3993409	7.64E-01	ko04977	335;80704;338	K08757+K14610+K14462
Human Diseases	Cancers	Melanoma	5	48	0.4101429	7.79E-01	ko05218	1026;1647;10000;3480;4233	K06625+K04402+K04456+K05087+K05099
Human Diseases	Infectious diseases	Pertussis	7	70	0.4124616	7.79E-01	ko05133	3586;4615;3592;3576;2770;710;6374	K05443+K04729+K05406+K10030+K04630+K04001+K05506
Environmental Information Processing	Signal transduction	mTOR signaling pathway	13	137	0.4193097	7.79E-01	ko04150	8324;7480;4040;5563;3667;10000;8322;7483;8323;58528;3480;4041;7855	K02432+K01357+K03068+K07198+K16172+K04456+K02354+K01064+K02376+K16186+K05087+K03068+K02375
Organismal Systems	Development	Osteoclast differentiation	12	126	0.4207952	7.79E-01	ko04380	3456;6773;5468;3460;8651;6772;10379;4688;2274;10000;3458;9846	K05415+K11221+K08530+K05133+K04694+K11220+K04693+K08010+K14380+K04456+K04687+K08091
Metabolism	Lipid metabolism	Biosynthesis of unsaturated fatty acids	3	27	0.4235352	7.79E-01	ko01040	54898;79993;9415	K10205+K10250+K10226
Organismal Systems	Digestive system	Protein digestion and absorption	7	71	0.4271838	7.79E-01	ko04974	1361;4224;7373;1306;120103;9056;1303	K01300+K01395+K08133+K08135+K14209+K13867+K08132
Organismal Systems	Digestive system	Bile secretion	7	71	0.4271838	7.79E-01	ko04976	196883;760;123264;6579;6256;115;112	K08044+K18245+K14361+K03460+K08524+K08049+K08046
Environmental Information Processing	Signal transduction	VEGF signaling pathway	6	60	0.4278487	7.79E-01	ko04370	5747;8605;25759;10000;6714;8877	K05725+K16342+K17447+K04456+K05704+K04718
Metabolism	Metabolism of other amino acids	Selenocompound metabolism	2	17	0.4445164	8.04E-01	ko00450	1491;114112	K01758+K00384
Human Diseases	Cancers	Viral carcinogenesis	18	197	0.4563584	8.12E-01	ko05203	6672;1654;1026;5366;1234;3572;9586;10379;87;5610;89;1030;4055;84699;1232;6714;90993;3665	K15413+K11594+K06625+K10131+K04180+K05060+K09047+K04693+K05699+K16195+K05699+K04685+K03159+K09048+K04178+K05704+K09048+K09447
Metabolism	Global and overview maps	Biosynthesis of amino acids	7	73	0.4564792	8.12E-01	ko01230	440;1491;2026;875;26227;5091;113675	K01953+K01758+K01689+K01697+K00058+K01958+K17989
Human Diseases	Cardiovascular diseases	Hypertrophic cardiomyopathy (HCM)	7	73	0.4564792	8.12E-01	ko05410	784;5563;183;1756;6443;4625;51422	K04864+K07198+K09821+K10366+K12566+K17751+K07200
Metabolism	Glycan biosynthesis and metabolism	Mannose type O-glycan biosyntheis	2	18	0.4746028	8.36E-01	ko00515	2526;9215	K07632+K09668
Metabolism	Nucleotide metabolism	Purine metabolism	12	131	0.4756759	8.36E-01	ko00230	5151;205;4907;196883;5167;2977;272;8654;4882;115;56985;112	K18437+K00939+K01081+K08044+K01513+K12318+K01490+K13762+K12324+K08049+K01517+K08046
Human Diseases	Cancers	Small cell lung cancer	7	75	0.4854545	8.48E-01	ko05222	1026;5747;1647;10000;1030;5915;6256	K06625+K05725+K04402+K04456+K04685+K08528+K08524
Human Diseases	Infectious diseases	Epithelial cell signaling in Helicobacter pylori infection	6	64	0.4911026	8.53E-01	ko05120	2920;3576;5058;2921;6714;4233	K05505+K10030+K04409+K05505+K05704+K05099
Human Diseases	Cancers	Renal cell carcinoma	6	65	0.5065802	8.75E-01	ko05211	1026;2034;5058;2549;10000;4233	K06625+K09095+K04409+K09593+K04456+K05099
Organismal Systems	Immune system	C-type lectin receptor signaling pathway	9	100	0.5136736	8.77E-01	ko04625	3586;6773;3592;22808;6772;10379;5058;10000;6714	K05443+K11221+K05406+K07831+K11220+K04693+K04409+K04456+K05704
Metabolism	Glycan biosynthesis and metabolism	Mucin type O-glycan biosynthesis	3	31	0.5162914	8.77E-01	ko00512	374378;63917;9245	K00710+K00710+K09662
Organismal Systems	Environmental adaptation	Circadian rhythm	3	31	0.5162914	8.77E-01	ko04710	5563;79365;51422	K07198+K03730+K07200
Organismal Systems	Development and regeneration	Axon regeneration	8	89	0.5203688	8.77E-01	ko04361	1850;1846;5563;2776;5330;115;80824;4233	K04459+K04459+K07198+K04634+K05858+K08049+K04459+K05099
Organismal Systems	Immune system	Hematopoietic cell lineage	6	66	0.5218843	8.77E-01	ko04640	1604;3815;7850;4254;290;3570	K04006+K05091+K04387+K05461+K11140+K05055
Environmental Information Processing	Signal transduction	cAMP signaling pathway	19	217	0.5309877	8.79E-01	ko04024	1261;818;5727;196883;9586;5337;5058;491;2770;10000;84699;135;10021;90993;627;115;112;4301;6662	K04950+K04515+K06225+K08044+K09047+K01115+K04409+K05850+K04630+K04456+K09048+K04266+K04957+K09048+K04355+K08049+K08046+K05702+K18435
Metabolism	Amino acid metabolism	Arginine biosynthesis	2	20	0.5316927	8.79E-01	ko00220	2747;27165	K00261+K01425
Organismal Systems	Nervous system	Retrograde endocannabinoid signaling	13	148	0.5340846	8.79E-01	ko04723	55970;1268;2788;196883;2776;2786;59345;2770;747;2565;5330;115;112	K04347+K04277+K04543+K08044+K04634+K04541+K04538+K04630+K13806+K05186+K05858+K08049+K08046
Cellular Processes	Cell growth and death	Apoptosis - multiple species	3	32	0.5382213	8.79E-01	ko04215	5366;666;27113	K10131+K02561+K10132
Environmental Information Processing	Signal transduction	Hedgehog signaling pathway - fly	3	32	0.5382213	8.79E-01	ko04341	5727;652;650	K06225+K04662+K04662
Human Diseases	Infectious disease: bacterial	Yersinia infection	10	114	0.542735	8.79E-01	ko05135	3456;3586;9564;4615;5747;3576;3606;10000;6714;1793	K05415+K05443+K05726+K04729+K05725+K10030+K05482+K04456+K05704+K13708
Environmental Information Processing	Membrane transport	ABC transporters	4	44	0.54337	8.79E-01	ko02010	10058;225;6890;6891	K05661+K05676+K05653+K05654
Metabolism	Lipid metabolism	Steroid biosynthesis	2	21	0.5586067	8.93E-01	ko00100	8435;10826	K00637+K07750
Metabolism	Carbohydrate metabolism	Fructose and mannose metabolism	3	33	0.5595715	8.93E-01	ko00051	6652;3795;5208	K00008+K00846+K19029
Organismal Systems	Environmental adaptation	Circadian rhythm - fly	1	9	0.5607891	8.93E-01	ko04711	3131	K09057
Human Diseases	Cancers	Acute myeloid leukemia	6	69	0.5665883	8.97E-01	ko05221	6934;3815;83439;10000;3728;5371	K04491+K05091+K04490+K04456+K10056+K10054
Organismal Systems	Endocrine system	Insulin signaling pathway	12	140	0.5714312	9.00E-01	ko04910	8471;10891;5563;8651;25759;5507;3667;8660;10000;5590;27124;51422	K17446+K07202+K07198+K04694+K17447+K07189+K16172+K07187+K04456+K18952+K01106+K07200
Metabolism	Carbohydrate metabolism	Inositol phosphate metabolism	6	71	0.5952396	9.27E-01	ko00562	4952;9651;8871;5333;27124;5330	K01099+K19006+K01099+K05857+K01106+K05858
Environmental Information Processing	Signal transduction	Notch signaling pathway	4	47	0.596847	9.27E-01	ko04330	3280;182;151636;23462	K06054+K06052+K06058+K09091
Genetic Information Processing	Folding, sorting and degradation	Sulfur relay system	1	10	0.5991874	9.27E-01	ko04122	4337	K03639
Metabolism	Metabolism of cofactors and vitamins	Nicotinate and nicotinamide metabolism	3	35	0.6004304	9.27E-01	ko00760	83594;4907;5167	K03426+K01081+K01513
Organismal Systems	Endocrine system	Renin-angiotensin system	2	23	0.6090616	9.31E-01	ko04614	290;183	K11140+K09821
Organismal Systems	Endocrine system	Prolactin signaling pathway	6	72	0.6091829	9.31E-01	ko04917	9306;8651;25759;6772;10000;6714	K04699+K04694+K17447+K11220+K04456+K05704
Metabolism	Amino acid metabolism	Cysteine and methionine metabolism	4	48	0.6138201	9.33E-01	ko00270	1491;875;26227;113675	K01758+K01697+K00058+K17989
Human Diseases	Cancers	Glioma	6	73	0.6228579	9.42E-01	ko05214	818;1026;1647;25759;10000;3480	K04515+K06625+K04402+K17447+K04456+K05087
Human Diseases	Infectious diseases	Salmonella infection	16	194	0.6336089	9.54E-01	ko05132	388;4615;6934;51429;3576;83439;8793;3606;2318;5058;10000;8743;147700;10787;10810;4628	K07856+K04729+K04491+K17923+K10030+K04490+K04722+K05482+K04437+K04409+K04456+K04721+K10407+K05750+K06083+K10352
Organismal Systems	Nervous system	Serotonergic synapse	9	111	0.6423085	9.59E-01	ko04726	55970;2788;7220;8605;2776;2786;59345;2770;5330	K04347+K04543+K04964+K16342+K04634+K04541+K04538+K04630+K05858
Human Diseases	Neurodegenerative diseases	Alzheimer disease	27	326	0.6454088	9.59E-01	ko05010	8324;8471;7494;7480;7280;1649;348;4040;355;2081;2776;3800;3667;8660;5610;8313;10000;8322;7483;1131;8323;347733;5330;4041;147700;7855;84617	K02432+K17446+K09027+K01357+K07375+K04452+K04524+K03068+K04390+K08852+K04634+K10396+K16172+K07187+K16195+K04385+K04456+K02354+K01064+K04131+K02376+K07375+K05858+K03068+K10407+K02375+K07375
Human Diseases	Neurodegenerative diseases	Huntington disease	22	267	0.6467263	9.59E-01	ko05016	10891;7280;55567;5468;2081;9586;2776;3800;8701;27113;8632;84699;90993;347733;627;5330;2878;147700;127602;6804;6507;84617	K07202+K07375+K10408+K08530+K08852+K09047+K04634+K10396+K10408+K10132+K10408+K09048+K09048+K07375+K04355+K05858+K00432+K10407+K10408+K04560+K05614+K07375
Human Diseases	Cancers	Chronic myeloid leukemia	6	76	0.6621908	9.77E-01	ko05220	1026;1647;25759;10000;613;9846	K06625+K04402+K17447+K04456+K08878+K08091
Human Diseases	Endocrine and metabolic diseases	Non-alcoholic fatty liver disease (NAFLD)	12	150	0.6684983	9.78E-01	ko04932	7494;1649;3576;355;2081;5563;3667;8660;3570;10000;6256;51422	K09027+K04452+K10030+K04390+K08852+K07198+K16172+K07187+K05055+K04456+K08524+K07200
Cellular Processes	Transport and catabolism	Phagosome	9	114	0.673948	9.78E-01	ko04145	7280;78989;4688;1514;81035;6890;347733;6891;84617	K07375+K10066+K08010+K01365+K10062+K05653+K07375+K05654+K07375
Metabolism	Lipid metabolism	Fatty acid elongation	2	26	0.6763088	9.78E-01	ko00062	54898;79993	K10205+K10250
Metabolism	Metabolism of other amino acids	Glutathione metabolism	4	52	0.6771251	9.78E-01	ko00480	290;51056;79094;2878	K11140+K11142+K07232+K00432
Cellular Processes	Cell growth and death	Apoptosis	11	139	0.6791536	9.78E-01	ko04210	1649;1647;5366;355;2081;8793;27113;1514;10000;1508;8743	K04452+K04402+K10131+K04390+K08852+K04722+K10132+K01365+K04456+K01363+K04721
Metabolism	Carbohydrate metabolism	Pyruvate metabolism	3	40	0.6911844	9.82E-01	ko00620	4199;10873;5091	K00029+K00029+K01958
Human Diseases	Substance dependence	Nicotine addiction	3	40	0.6911844	9.82E-01	ko05033	2565;1137;1141	K05186+K04806+K04813
Cellular Processes	Cell growth and death	Oocyte meiosis	9	116	0.6940854	9.82E-01	ko04114	9985;818;196883;85417;132864;3480;115;64506;112	K13054+K04515+K08044+K05868+K02602+K05087+K08049+K02602+K08046
Organismal Systems	Excretory system	Collecting duct acid secretion	2	27	0.6965307	9.82E-01	ko04966	10723;760	K13627+K18245
Human Diseases	Infectious diseases	Staphylococcus aureus infection	5	67	0.7074805	9.82E-01	ko05150	3586;5648;3880;3875;3872	K05443+K03992+K07604+K07604+K07604
Human Diseases	Cancers	Non-small cell lung cancer	5	67	0.7074805	9.82E-01	ko05223	1026;1647;10000;5915;6256	K06625+K04402+K04456+K08528+K08524
Human Diseases	Cancers	Central carbon metabolism in cancer	5	67	0.7074805	9.82E-01	ko05230	3815;9123;10000;27165;4233	K05091+K08180+K04456+K01425+K05099
Organismal Systems	Sensory system	Taste transduction	6	80	0.7104717	9.82E-01	ko04742	6328;196883;6335;1131;10021;112	K04836+K08044+K04841+K04131+K04957+K08046
Human Diseases	Immune diseases	Primary immunodeficiency	2	28	0.7156957	9.82E-01	ko05340	6890;6891	K05653+K05654
Human Diseases	Substance dependence	Amphetamine addiction	5	68	0.7198279	9.82E-01	ko05031	818;9586;84699;90993;6804	K04515+K09047+K09048+K09048+K04560
Metabolism	Glycan biosynthesis and metabolism	Glycosphingolipid biosynthesis - globo and isoglobo series	1	14	0.7220563	9.82E-01	ko00603	2523	K00718
Human Diseases	Immune diseases	Asthma	1	14	0.7220563	9.82E-01	ko05310	3586	K05443
Organismal Systems	Nervous system	Neurotrophin signaling pathway	9	120	0.7319662	9.82E-01	ko04722	818;25759;3667;2549;10000;3656;27018;627;10019	K04515+K17447+K16172+K09593+K04456+K04731+K12465+K04355+K12459
Metabolism	Global and overview maps	Fatty acid metabolism	4	56	0.7328421	9.82E-01	ko01212	54898;79993;1374;9415	K10205+K10250+K08765+K10226
Metabolism	Lipid metabolism	Linoleic acid metabolism	2	29	0.7338339	9.82E-01	ko00591	8605;11145	K16342+K16817
Human Diseases	Substance dependence	Alcoholism	14	183	0.7380603	9.82E-01	ko05034	55766;55970;2788;9586;25759;2786;59345;2770;84699;135;90993;627;55506;723790	K11251+K04347+K04543+K09047+K17447+K04541+K04538+K04630+K09048+K04266+K09048+K04355+K11251+K11251
Human Diseases	Cancers	Choline metabolism in cancer	7	96	0.7448156	9.82E-01	ko05231	8613;8605;5337;204962;10000;8936;10810	K01080+K16342+K01115+K15377+K04456+K05753+K06083
Environmental Information Processing	Signal transduction	Calcium signaling pathway	14	184	0.7453243	9.82E-01	ko04020	2767;818;5026;196883;2776;491;5333;8912;1131;135;8877;2065;5330;115	K04635+K04515+K05219+K08044+K04634+K05850+K05857+K04855+K04131+K04266+K04718+K05084+K05858+K08049
Metabolism	Glycan biosynthesis and metabolism	Glycosaminoglycan biosynthesis - keratan sulfate	1	15	0.7463725	9.82E-01	ko00533	11041	K00741
Metabolism	Glycan biosynthesis and metabolism	Glycosphingolipid biosynthesis - ganglio series	1	15	0.7463725	9.82E-01	ko00604	8705	K00715
Human Diseases	Cancer: overview	PD-L1 expression and PD-1 checkpoint pathway in cancer	6	84	0.7538232	9.88E-01	ko05235	4615;3460;6772;10000;3458;116071	K04729+K05133+K11220+K04456+K04687+K09034
Metabolism	Nucleotide metabolism	Pyrimidine metabolism	4	58	0.7578553	9.89E-01	ko00240	4907;129607;5167;1890	K01081+K13809+K01513+K00758
Metabolism	Lipid metabolism	Primary bile acid biosynthesis	1	16	0.7685645	9.90E-01	ko00120	6718	K00251
Metabolism	Metabolism of cofactors and vitamins	Thiamine metabolism	1	16	0.7685645	9.90E-01	ko00730	205	K00939
Genetic Information Processing	Folding, sorting and degradation	Ubiquitin mediated proteolysis	10	137	0.7687213	9.90E-01	ko04120	378884;23327;9063;4734;9246;8651;7318;8916;134111;5371	K10602+K13305+K16063+K10591+K04553+K04694+K10698+K10614+K10582+K10054
Human Diseases	Cancers	Pancreatic cancer	5	73	0.7759609	9.95E-01	ko05212	1026;1647;5337;6772;10000	K06625+K04402+K01115+K11220+K04456
Organismal Systems	Immune system	Th1 and Th2 cell differentiation	5	74	0.7860845	1.00E+00	ko04658	3592;3460;182;6772;3458	K05406+K05133+K06052+K11220+K04687
Metabolism	Lipid metabolism	Arachidonic acid metabolism	4	61	0.7919254	1.00E+00	ko00590	8605;1555;11145;2878	K16342+K17709+K16817+K00432
Human Diseases	Drug resistance	Platinum drug resistance	5	75	0.7958499	1.00E+00	ko01524	1026;5366;355;27113;10000	K06625+K10131+K04390+K10132+K04456
Cellular Processes	Cell growth and death	Apoptosis - fly	3	48	0.8026957	1.00E+00	ko04214	26524;8626;666	K08791+K10149+K02561
Organismal Systems	Nervous system	Synaptic vesicle cycle	5	76	0.8052625	1.00E+00	ko04721	9152;6536;6804;10497;6507	K05038+K05038+K04560+K15293+K05614
Metabolism	Metabolism of cofactors and vitamins	Pantothenate and CoA biosynthesis	1	18	0.8073007	1.00E+00	ko00770	5167	K01513
Human Diseases	Infectious diseases	Shigellosis	17	232	0.8112158	1.00E+00	ko05131	3456;4615;2017;664;5747;3576;3606;87;5333;10000;89;5581;6714;58528;8936;5330;1793	K05415+K04729+K06106+K15464+K05725+K10030+K05482+K05699+K05857+K04456+K05699+K18050+K05704+K16186+K05753+K05858+K13708
Organismal Systems	Immune system	Toll and Imd signaling pathway	3	49	0.813936	1.00E+00	ko04624	4615;288;287	K04729+K10380+K10380
Organismal Systems	Aging	Longevity regulating pathway - worm	6	91	0.8179302	1.00E+00	ko04212	3667;4501;3170;10000;4493;4494	K16172+K14739+K08035+K04456+K14739+K14739
Metabolism	Glycan biosynthesis and metabolism	Glycosaminoglycan degradation	1	19	0.8241686	1.00E+00	ko00531	6448	K01565
Cellular Processes	Cell growth and death	Cellular senescence	10	146	0.8316853	1.00E+00	ko04218	1026;1647;3576;85417;22808;10000;1030;28996;3486;2626	K06625+K04402+K10030+K05868+K07831+K04456+K04685+K08826+K10138+K09183
Metabolism	Metabolism of cofactors and vitamins	One carbon pool by folate	1	20	0.8395621	1.00E+00	ko00670	160428	K00289
Human Diseases	Infectious diseases	HTLV-I infection	13	190	0.8581815	1.00E+00	ko05166	4487;3601;1026;7850;196883;9586;10000;1030;4055;84699;90993;115;112	K09341+K05074+K06625+K04387+K08044+K09047+K04456+K04685+K03159+K09048+K09048+K08049+K08046
Organismal Systems	Excretory system	Aldosterone-regulated sodium reabsorption	2	39	0.8666005	1.00E+00	ko04960	23327;3667	K13305+K16172
Environmental Information Processing	Signal transduction	Phosphatidylinositol signaling system	6	98	0.8681059	1.00E+00	ko04070	4952;8871;1040;5333;27124;5330	K01099+K01099+K00981+K05857+K01106+K05858
Metabolism	Lipid metabolism	Steroid hormone biosynthesis	3	55	0.8705243	1.00E+00	ko00140	6718;1543;1545	K00251+K07408+K07410
Cellular Processes	Transport and catabolism	Mitophagy - animal	3	55	0.8705243	1.00E+00	ko04137	664;22808;6714	K15464+K07831+K05704
Human Diseases	Immune diseases	Systemic lupus erythematosus	7	114	0.8802654	1.00E+00	ko05322	55766;3586;87;89;3458;55506;723790	K11251+K05443+K05699+K05699+K04687+K11251+K11251
Human Diseases	Neurodegenerative disease	Spinocerebellar ataxia	5	86	0.8814728	1.00E+00	ko05017	7494;2081;2776;10000;5330	K09027+K08852+K04634+K04456+K05858
Metabolism	Amino acid metabolism	Tryptophan metabolism	2	41	0.8844733	1.00E+00	ko00380	1543;1545	K07408+K07410
Metabolism	Global and overview maps	Carbon metabolism	7	115	0.8856017	1.00E+00	ko01200	2747;4199;2026;10873;26227;5091;113675	K00261+K00029+K01689+K00029+K00058+K01958+K17989
Metabolism	Metabolism of cofactors and vitamins	Porphyrin and chlorophyll metabolism	2	42	0.8925544	1.00E+00	ko00860	645;3162	K05901+K00510
Metabolism	Lipid metabolism	Glycerolipid metabolism	3	58	0.8926647	1.00E+00	ko00561	84803;8613;3990	K13506+K01080+K01046
Metabolism	Glycan biosynthesis and metabolism	Glycosylphosphatidylinositol(GPI)-anchor biosynthesis	1	25	0.898545	1.00E+00	ko00563	80055	K05294
Metabolism	Glycan biosynthesis and metabolism	Other types of O-glycan biosynthesis	2	45	0.9137521	1.00E+00	ko00514	374378;63917	K00710+K00710
Metabolism	Lipid metabolism	Sphingolipid metabolism	2	47	0.9256334	1.00E+00	ko00600	8613;8877	K01080+K04718
Organismal Systems	Digestive system	Carbohydrate digestion and absorption	2	47	0.9256334	1.00E+00	ko04973	10000;5330	K04456+K05858
Metabolism	Carbohydrate metabolism	Glyoxylate and dicarboxylate metabolism	1	29	0.929702	1.00E+00	ko00630	81888	K01816
Metabolism	Carbohydrate metabolism	Amino sugar and nucleotide sugar metabolism	2	48	0.9309785	1.00E+00	ko00520	10007;5973	K02564+K01787
Metabolism	Metabolism of cofactors and vitamins	Retinol metabolism	3	65	0.9316699	1.00E+00	ko00830	1555;1543;9249	K17709+K07408+K11146
Organismal Systems	Environmental adaptation	Thermogenesis	14	224	0.9331421	1.00E+00	ko04714	10891;1268;5468;196883;5563;9586;1374;84699;6604;90993;4879;115;112;51422	K07202+K04277+K08530+K08044+K07198+K09047+K08765+K09048+K11650+K09048+K12335+K08049+K08046+K07200
Metabolism	Carbohydrate metabolism	Citrate cycle (TCA cycle)	1	30	0.9358649	1.00E+00	ko00020	5091	K01958
Environmental Information Processing	Signal transduction	Hedgehog signaling pathway	2	49	0.935959	1.00E+00	ko04340	4036;5727	K06233+K06225
Organismal Systems	Nervous system	Long-term potentiation	3	66	0.9360325	1.00E+00	ko04720	818;2776;5330	K04515+K04634+K05858
Organismal Systems	Immune system	Fc epsilon RI signaling pathway	3	67	0.9401368	1.00E+00	ko04664	8605;10000;9846	K16342+K04456+K08091
Human Diseases	Infectious diseases	Vibrio cholerae infection	2	50	0.9405978	1.00E+00	ko05110	9414;115	K06098+K08049
Metabolism	Metabolism of other amino acids	beta-Alanine metabolism	1	31	0.9414883	1.00E+00	ko00410	54498	K12259
Metabolism	Carbohydrate metabolism	Pentose and glucuronate interconversions	1	33	0.9513011	1.00E+00	ko00040	6652	K00008
Metabolism	Xenobiotics biodegradation and metabolism	Metabolism of xenobiotics by cytochrome P450	3	71	0.9542328	1.00E+00	ko00980	1555;1543;1545	K17709+K07408+K07410
Metabolism	Carbohydrate metabolism	Propanoate metabolism	1	34	0.9555728	1.00E+00	ko00640	79611	K01908
Genetic Information Processing	Folding, sorting and degradation	SNARE interactions in vesicular transport	1	34	0.9555728	1.00E+00	ko04130	6804	K04560
Metabolism	Carbohydrate metabolism	Starch and sucrose metabolism	1	35	0.9594704	1.00E+00	ko00500	5167	K01513
Organismal Systems	Immune system	T cell receptor signaling pathway	4	92	0.9654734	1.00E+00	ko04660	3586;5058;10000;3458	K05443+K04409+K04456+K04687
Metabolism	Amino acid metabolism	Lysine degradation	2	58	0.9677614	1.00E+00	ko00310	10157;80854	K14157+K11431
Environmental Information Processing	Signaling molecules and interaction	Neuroactive ligand-receptor interaction	20	325	0.9679248	1.00E+00	ko04080	133;7067;3827;1268;4922;10886;5026;5729;1901;183;7068;1903;56288;1131;135;2565;2150;2151;1137;1141	K12333+K05547+K03898+K04277+K05235+K08375+K05219+K04332+K04288+K09821+K08362+K04290+K04237+K04131+K04266+K05186+K04234+K04235+K04806+K04813
Genetic Information Processing	Folding, sorting and degradation	RNA degradation	3	77	0.9696779	1.00E+00	ko03018	2026;87178;54464	K01689+K00962+K12618
Metabolism	Lipid metabolism	Fatty acid degradation	1	42	0.9786952	1.00E+00	ko00071	1374	K08765
Genetic Information Processing	Translation	Aminoacyl-tRNA biosynthesis	1	44	0.9822734	1.00E+00	ko00970	7453	K01867
Genetic Information Processing	Folding, sorting and degradation	Proteasome	1	44	0.9822734	1.00E+00	ko03050	3458	K04687
Cellular Processes	Cell growth and death	Cell cycle	5	120	0.9831438	1.00E+00	ko04110	8555;1026;1647;85417;1030	K06639+K06625+K04402+K05868+K04685
Genetic Information Processing	Transcription	Basal transcription factors	1	45	0.9838307	1.00E+00	ko03022	9569	K03121
Human Diseases	Neurodegenerative diseases	Parkinson disease	6	142	0.9879445	1.00E+00	ko05012	9246;7318;2770;2861;135;7345	K04553+K10698+K04630+K04243+K04266+K05611
Cellular Processes	Transport and catabolism	Lysosome	5	128	0.9898185	1.00E+00	ko04142	5641;27074;6448;1514;1508	K01369+K06562+K01565+K01365+K01363
Genetic Information Processing	Replication and repair	Fanconi anemia pathway	1	53	0.9922552	1.00E+00	ko03460	3280	K06054
Human Diseases	Cancers	Chemical carcinogenesis	2	80	0.9943877	1.00E+00	ko05204	1543;1545	K07408+K07410
Human Diseases	Neurodegenerative diseases	Amyotrophic lateral sclerosis (ALS)	1	57	0.9946417	1.00E+00	ko05014	2878	K00432
Genetic Information Processing	Translation	Ribosome biogenesis in eukaryotes	2	81	0.9948259	1.00E+00	ko03008	54913;54464	K14525+K12618
Organismal Systems	Immune system	B cell receptor signaling pathway	2	81	0.9948259	1.00E+00	ko04662	10000;25780	K04456+K12362
Cellular Processes	Transport and catabolism	Peroxisome	2	83	0.995604	1.00E+00	ko04146	83594;225	K03426+K05676
Organismal Systems	Circulatory system	Cardiac muscle contraction	2	84	0.9959488	1.00E+00	ko04260	784;4625	K04864+K17751
Genetic Information Processing	Folding, sorting and degradation	Protein processing in endoplasmic reticulum	6	160	0.9960471	1.00E+00	ko04141	7494;1649;2081;22824;5610;440275	K09027+K04452+K08852+K09485+K16195+K16196
Metabolism	Carbohydrate metabolism	Glycolysis / Gluconeogenesis	1	67	0.9978686	1.00E+00	ko00010	2026	K01689
Metabolism	Xenobiotics biodegradation and metabolism	Drug metabolism - cytochrome P450	1	68	0.9980564	1.00E+00	ko00982	1555	K17709
Metabolism	Xenobiotics biodegradation and metabolism	Drug metabolism - other enzymes	1	80	0.9993583	1.00E+00	ko00983	1890	K00758
Genetic Information Processing	Translation	RNA transport	3	167	0.9999705	1.00E+00	ko03013	54913;727851;1917	K14525+K12172+K03231
Metabolism	Global and overview maps	Metabolic pathways	89	1461	0.9999872	1.00E+00	ko01100	2747;2526;8705;4952;5151;55224;83594;4942;374378;440;4199;2593;84803;1491;6652;9651;10826;4337;8613;205;4907;3795;129607;196883;290;54898;79993;339983;8605;63917;760;6718;1555;645;2026;81888;8871;5167;5337;2523;6448;2643;10007;9215;1543;11145;3990;79611;2977;51056;9245;1040;272;5333;54498;1757;10157;875;5973;27165;9415;8654;10873;80055;26227;8877;5208;79094;10243;4882;27124;5330;2878;2651;254531;…	K00261+K07632+K00715+K01099+K18437+K00894+K03426+K00819+K00710+K01953+K00029+K00542+K13506+K01758+K00008+K19006+K07750+K03639+K01080+K00939+K01081+K00846+K13809+K08044+K11140+K10205+K10250+K18309+K16342+K00710+K18245+K00251+K17709+K05901+K01689+K01816+K01099+K01513+K01115+K00718+K01565+K01495+K02564+K09668+K07408+K16817+K01046+K01908+K12318+K11142+K09662+K00981+K01490+K05857+K12259+K00314+K14157+…
Organismal Systems	Sensory system	Olfactory transduction	5	415	1	1.00E+00	ko04740	119774;1261;818;2788;123041	K04257+K04950+K04515+K04543+K13752
