# Supplementary material for: Transcriptome Analysis of Natural Killer Cells in Response to Newcastle Disease Virus Infected Hepatocellular Carcinoma Cells
Source: Genes (Basel). 2023 Apr 10;14(4):888. doi: 10.3390/genes14040888 (PMC10138298; doi:10.3390/genes14040888)
Supplement: Supplementary file 1 [file genes-14-00888-s001.zip › Table_S6.xls]

gene_id	gene_symbol	pathway_info
10000	AKT3	ko05200:Pathways in cancer;ko04015:Rap1 signaling pathway;ko04630:Jak-STAT signaling pathway;ko04062:Chemokine signaling pathway;ko04022:cGMP - PKG signaling pathway;ko04151:PI3K-Akt signaling pathway;ko04010:MAPK signaling pathway;ko04014:Ras signaling pathway;ko04068:FoxO signaling pathway;ko04620:Toll-like receptor signaling pathway;ko04371:Apelin signaling pathway;ko04666:Fc gamma R-mediated …
100506658	OCLN	ko04670:Leukocyte transendothelial migration
10235	RASGRP2	ko05200:Pathways in cancer;ko04015:Rap1 signaling pathway;ko04062:Chemokine signaling pathway;ko04010:MAPK signaling pathway;ko04014:Ras signaling pathway
1026	CDKN1A	ko05200:Pathways in cancer;ko04630:Jak-STAT signaling pathway;ko04151:PI3K-Akt signaling pathway;ko04068:FoxO signaling pathway;ko04115:p53 signaling pathway;ko05225:Hepatocellular carcinoma
103	ADAR	ko04623:Cytosolic DNA-sensing pathway
1030	CDKN2B	ko05200:Pathways in cancer;ko04350:TGF-beta signaling pathway;ko04068:FoxO signaling pathway
10379	IRF9	ko04630:Jak-STAT signaling pathway;ko04217:Necroptosis;ko04621:NOD-like receptor signaling pathway
10413	YAP1	ko04392:Hippo signaling pathway - multiple species;ko04390:Hippo signaling pathway;ko04391:Hippo signaling pathway -fly
10636	RGS14	ko04015:Rap1 signaling pathway
10769	PLK2	ko04068:FoxO signaling pathway
10810	WASF3	ko04666:Fc gamma R-mediated phagocytosis
10891	PPARGC1A	ko04371:Apelin signaling pathway
11009	IL24	ko04630:Jak-STAT signaling pathway
11145	PLAAT3	ko04014:Ras signaling pathway
112	ADCY6	ko05200:Pathways in cancer;ko04015:Rap1 signaling pathway;ko04062:Chemokine signaling pathway;ko04022:cGMP - PKG signaling pathway;ko04371:Apelin signaling pathway
11277	TREX1	ko04623:Cytosolic DNA-sensing pathway
114907	FBXO32	ko04068:FoxO signaling pathway
115	ADCY9	ko05200:Pathways in cancer;ko04015:Rap1 signaling pathway;ko04062:Chemokine signaling pathway;ko04022:cGMP - PKG signaling pathway;ko04371:Apelin signaling pathway
1230	CCR1	ko04062:Chemokine signaling pathway
1232	CCR3	ko04062:Chemokine signaling pathway
1234	CCR5	ko04062:Chemokine signaling pathway
1268	CNR1	ko04015:Rap1 signaling pathway
135	ADORA2A	ko04015:Rap1 signaling pathway
1361	CPB2	ko04610:Complement and coagulation cascades
1366	CLDN7	ko04670:Leukocyte transendothelial migration
137075	CLDN23	ko04670:Leukocyte transendothelial migration
143686	SESN3	ko04115:p53 signaling pathway
144165	PRICKLE1	ko04310:Wnt signaling pathway
1500	CTNND1	ko04015:Rap1 signaling pathway;ko04670:Leukocyte transendothelial migration
1508	CTSB	ko04621:NOD-like receptor signaling pathway
1604	CD55	ko04610:Complement and coagulation cascades
1612	DAPK1	ko05200:Pathways in cancer
1647	GADD45A	ko05200:Pathways in cancer;ko04010:MAPK signaling pathway;ko04068:FoxO signaling pathway;ko04115:p53 signaling pathway;ko05225:Hepatocellular carcinoma
1649	DDIT3	ko04010:MAPK signaling pathway
1654	DDX3X	ko04622:RIG-I-like receptor signaling pathway
174	AFP	ko04390:Hippo signaling pathway
182	JAG1	ko05200:Pathways in cancer;ko04371:Apelin signaling pathway
183	AGT	ko05200:Pathways in cancer
1845	DUSP3	ko04010:MAPK signaling pathway
1846	DUSP4	ko04010:MAPK signaling pathway
1850	DUSP8	ko04010:MAPK signaling pathway
1901	S1PR1	ko04068:FoxO signaling pathway
196883	ADCY4	ko05200:Pathways in cancer;ko04015:Rap1 signaling pathway;ko04062:Chemokine signaling pathway;ko04022:cGMP - PKG signaling pathway;ko04371:Apelin signaling pathway
2	A2M	ko04610:Complement and coagulation cascades
2034	EPAS1	ko05200:Pathways in cancer
2065	ERBB3	ko04151:PI3K-Akt signaling pathway;ko04010:MAPK signaling pathway
2069	EREG	ko04151:PI3K-Akt signaling pathway;ko04010:MAPK signaling pathway
2151	F2RL2	ko04610:Complement and coagulation cascades
2239	GPC4	ko04310:Wnt signaling pathway
22808	MRAS	ko04015:Rap1 signaling pathway;ko04010:MAPK signaling pathway;ko04014:Ras signaling pathway;ko04371:Apelin signaling pathway
2318	FLNC	ko04010:MAPK signaling pathway
2321	FLT1	ko04015:Rap1 signaling pathway;ko04151:PI3K-Akt signaling pathway;ko04010:MAPK signaling pathway;ko04014:Ras signaling pathway
23286	WWC1	ko04392:Hippo signaling pathway - multiple species;ko04390:Hippo signaling pathway;ko04391:Hippo signaling pathway -fly
23462	HEY1	ko05200:Pathways in cancer
23542	MAPK8IP2	ko04010:MAPK signaling pathway
23586	DDX58	ko04622:RIG-I-like receptor signaling pathway;ko04623:Cytosolic DNA-sensing pathway
24147	FJX1	ko04391:Hippo signaling pathway -fly
2549	GAB1	ko04014:Ras signaling pathway;ko05225:Hepatocellular carcinoma
25759	SHC2	ko04062:Chemokine signaling pathway;ko04014:Ras signaling pathway;ko04650:Natural killer cell mediated cytotoxicity;ko05225:Hepatocellular carcinoma
25780	RASGRP3	ko05200:Pathways in cancer;ko04015:Rap1 signaling pathway;ko04010:MAPK signaling pathway;ko04014:Ras signaling pathway
25805	BAMBI	ko04350:TGF-beta signaling pathway;ko04310:Wnt signaling pathway
25865	PRKD2	ko04015:Rap1 signaling pathway
25937	WWTR1	ko04392:Hippo signaling pathway - multiple species;ko04390:Hippo signaling pathway
260425	MAGI3	ko04015:Rap1 signaling pathway
2626	GATA4	ko04022:cGMP - PKG signaling pathway
26260	FBXO25	ko04068:FoxO signaling pathway
26524	LATS2	ko04392:Hippo signaling pathway - multiple species;ko04390:Hippo signaling pathway;ko04391:Hippo signaling pathway -fly
27094	KCNMB3	ko04022:cGMP - PKG signaling pathway
27113	BBC3	ko05200:Pathways in cancer;ko04390:Hippo signaling pathway;ko04115:p53 signaling pathway
273	AMPH	ko04666:Fc gamma R-mediated phagocytosis
2747	GLUD2	ko04217:Necroptosis
2767	GNA11	ko05200:Pathways in cancer;ko04022:cGMP - PKG signaling pathway
2770	GNAI1	ko05200:Pathways in cancer;ko04015:Rap1 signaling pathway;ko04062:Chemokine signaling pathway;ko04022:cGMP - PKG signaling pathway;ko04371:Apelin signaling pathway;ko04670:Leukocyte transendothelial migration
2776	GNAQ	ko05200:Pathways in cancer;ko04015:Rap1 signaling pathway;ko04022:cGMP - PKG signaling pathway;ko04371:Apelin signaling pathway
2786	GNG4	ko05200:Pathways in cancer;ko04062:Chemokine signaling pathway;ko04151:PI3K-Akt signaling pathway;ko04014:Ras signaling pathway;ko04371:Apelin signaling pathway
2788	GNG7	ko05200:Pathways in cancer;ko04062:Chemokine signaling pathway;ko04151:PI3K-Akt signaling pathway;ko04014:Ras signaling pathway;ko04371:Apelin signaling pathway
282618	IFNL1	ko04630:Jak-STAT signaling pathway
284	ANGPT1	ko04015:Rap1 signaling pathway;ko04151:PI3K-Akt signaling pathway;ko04010:MAPK signaling pathway;ko04014:Ras signaling pathway
285	ANGPT2	ko04015:Rap1 signaling pathway;ko04151:PI3K-Akt signaling pathway;ko04010:MAPK signaling pathway;ko04014:Ras signaling pathway
2920	CXCL2	ko04062:Chemokine signaling pathway;ko04621:NOD-like receptor signaling pathway
2921	CXCL3	ko04062:Chemokine signaling pathway;ko04621:NOD-like receptor signaling pathway
2977	GUCY1A2	ko04022:cGMP - PKG signaling pathway
3053	SERPIND1	ko04610:Complement and coagulation cascades
3162	HMOX1	ko05200:Pathways in cancer;ko05225:Hepatocellular carcinoma
3280	HES1	ko05200:Pathways in cancer
3397	ID1	ko04015:Rap1 signaling pathway;ko04390:Hippo signaling pathway;ko04350:TGF-beta signaling pathway
3400	ID4	ko04350:TGF-beta signaling pathway
3440	IFNA2	ko04622:RIG-I-like receptor signaling pathway;ko05200:Pathways in cancer;ko04630:Jak-STAT signaling pathway;ko04623:Cytosolic DNA-sensing pathway;ko04217:Necroptosis;ko04621:NOD-like receptor signaling pathway;ko04151:PI3K-Akt signaling pathway;ko04620:Toll-like receptor signaling pathway;ko04650:Natural killer cell mediated cytotoxicity
3441	IFNA4	ko04622:RIG-I-like receptor signaling pathway;ko05200:Pathways in cancer;ko04630:Jak-STAT signaling pathway;ko04623:Cytosolic DNA-sensing pathway;ko04217:Necroptosis;ko04621:NOD-like receptor signaling pathway;ko04151:PI3K-Akt signaling pathway;ko04620:Toll-like receptor signaling pathway;ko04650:Natural killer cell mediated cytotoxicity
3444	IFNA7	ko04622:RIG-I-like receptor signaling pathway;ko05200:Pathways in cancer;ko04630:Jak-STAT signaling pathway;ko04623:Cytosolic DNA-sensing pathway;ko04217:Necroptosis;ko04621:NOD-like receptor signaling pathway;ko04151:PI3K-Akt signaling pathway;ko04620:Toll-like receptor signaling pathway;ko04650:Natural killer cell mediated cytotoxicity
3446	IFNA10	ko04622:RIG-I-like receptor signaling pathway;ko05200:Pathways in cancer;ko04630:Jak-STAT signaling pathway;ko04623:Cytosolic DNA-sensing pathway;ko04217:Necroptosis;ko04621:NOD-like receptor signaling pathway;ko04151:PI3K-Akt signaling pathway;ko04620:Toll-like receptor signaling pathway;ko04650:Natural killer cell mediated cytotoxicity
3447	IFNA13	ko04622:RIG-I-like receptor signaling pathway;ko05200:Pathways in cancer;ko04630:Jak-STAT signaling pathway;ko04623:Cytosolic DNA-sensing pathway;ko04217:Necroptosis;ko04621:NOD-like receptor signaling pathway;ko04151:PI3K-Akt signaling pathway;ko04620:Toll-like receptor signaling pathway;ko04650:Natural killer cell mediated cytotoxicity
3449	IFNA16	ko04622:RIG-I-like receptor signaling pathway;ko05200:Pathways in cancer;ko04630:Jak-STAT signaling pathway;ko04623:Cytosolic DNA-sensing pathway;ko04217:Necroptosis;ko04621:NOD-like receptor signaling pathway;ko04151:PI3K-Akt signaling pathway;ko04620:Toll-like receptor signaling pathway;ko04650:Natural killer cell mediated cytotoxicity
3451	IFNA17	ko04622:RIG-I-like receptor signaling pathway;ko05200:Pathways in cancer;ko04630:Jak-STAT signaling pathway;ko04623:Cytosolic DNA-sensing pathway;ko04217:Necroptosis;ko04621:NOD-like receptor signaling pathway;ko04151:PI3K-Akt signaling pathway;ko04620:Toll-like receptor signaling pathway;ko04650:Natural killer cell mediated cytotoxicity
3452	IFNA21	ko04622:RIG-I-like receptor signaling pathway;ko05200:Pathways in cancer;ko04630:Jak-STAT signaling pathway;ko04623:Cytosolic DNA-sensing pathway;ko04217:Necroptosis;ko04621:NOD-like receptor signaling pathway;ko04151:PI3K-Akt signaling pathway;ko04620:Toll-like receptor signaling pathway;ko04650:Natural killer cell mediated cytotoxicity
3456	IFNB1	ko04622:RIG-I-like receptor signaling pathway;ko04630:Jak-STAT signaling pathway;ko04623:Cytosolic DNA-sensing pathway;ko04217:Necroptosis;ko04621:NOD-like receptor signaling pathway;ko04151:PI3K-Akt signaling pathway;ko04620:Toll-like receptor signaling pathway;ko04650:Natural killer cell mediated cytotoxicity
3458	IFNG	ko05200:Pathways in cancer;ko04630:Jak-STAT signaling pathway;ko04217:Necroptosis;ko04350:TGF-beta signaling pathway;ko04650:Natural killer cell mediated cytotoxicity
3460	IFNGR2	ko05200:Pathways in cancer;ko04630:Jak-STAT signaling pathway;ko04217:Necroptosis;ko04650:Natural killer cell mediated cytotoxicity
3467	IFNW1	ko04622:RIG-I-like receptor signaling pathway;ko04630:Jak-STAT signaling pathway
3480	IGF1R	ko05200:Pathways in cancer;ko04015:Rap1 signaling pathway;ko04151:PI3K-Akt signaling pathway;ko04010:MAPK signaling pathway;ko04014:Ras signaling pathway;ko04068:FoxO signaling pathway;ko05225:Hepatocellular carcinoma
3481	IGF2	ko05200:Pathways in cancer;ko04151:PI3K-Akt signaling pathway;ko04010:MAPK signaling pathway;ko04014:Ras signaling pathway;ko05225:Hepatocellular carcinoma
3486	IGFBP3	ko04115:p53 signaling pathway
355	FAS	ko05200:Pathways in cancer;ko04217:Necroptosis;ko04010:MAPK signaling pathway;ko04650:Natural killer cell mediated cytotoxicity;ko04115:p53 signaling pathway
3556	IL1RAP	ko04010:MAPK signaling pathway
3570	IL6R	ko05200:Pathways in cancer;ko04630:Jak-STAT signaling pathway;ko04151:PI3K-Akt signaling pathway
3572	IL6ST	ko05200:Pathways in cancer;ko04630:Jak-STAT signaling pathway
3576	CXCL8	ko04622:RIG-I-like receptor signaling pathway;ko05200:Pathways in cancer;ko04062:Chemokine signaling pathway;ko04621:NOD-like receptor signaling pathway;ko04620:Toll-like receptor signaling pathway
3586	IL10	ko04630:Jak-STAT signaling pathway;ko04068:FoxO signaling pathway
3592	IL12A	ko04622:RIG-I-like receptor signaling pathway;ko05200:Pathways in cancer;ko04630:Jak-STAT signaling pathway;ko04620:Toll-like receptor signaling pathway
3601	IL15RA	ko05200:Pathways in cancer;ko04630:Jak-STAT signaling pathway
3606	IL18	ko04623:Cytosolic DNA-sensing pathway;ko04621:NOD-like receptor signaling pathway
3627	CXCL10	ko04622:RIG-I-like receptor signaling pathway;ko04623:Cytosolic DNA-sensing pathway;ko04062:Chemokine signaling pathway;ko04620:Toll-like receptor signaling pathway
3665	IRF7	ko04622:RIG-I-like receptor signaling pathway;ko04623:Cytosolic DNA-sensing pathway;ko04621:NOD-like receptor signaling pathway;ko04620:Toll-like receptor signaling pathway
3667	IRS1	ko04022:cGMP - PKG signaling pathway;ko04151:PI3K-Akt signaling pathway;ko04068:FoxO signaling pathway
3728	JUP	ko05200:Pathways in cancer
374	AREG	ko04390:Hippo signaling pathway;ko04151:PI3K-Akt signaling pathway;ko04010:MAPK signaling pathway
3815	KIT	ko05200:Pathways in cancer;ko04015:Rap1 signaling pathway;ko04151:PI3K-Akt signaling pathway;ko04010:MAPK signaling pathway;ko04014:Ras signaling pathway
3827	KNG1	ko05200:Pathways in cancer;ko04610:Complement and coagulation cascades;ko04022:cGMP - PKG signaling pathway
394	ARHGAP5	ko04670:Leukocyte transendothelial migration
3976	LIF	ko04630:Jak-STAT signaling pathway
3977	LIFR	ko04630:Jak-STAT signaling pathway
4040	LRP6	ko05200:Pathways in cancer;ko04310:Wnt signaling pathway;ko05225:Hepatocellular carcinoma
4041	LRP5	ko05200:Pathways in cancer;ko04310:Wnt signaling pathway;ko05225:Hepatocellular carcinoma
4082	MARCKS	ko04666:Fc gamma R-mediated phagocytosis
4086	SMAD1	ko04390:Hippo signaling pathway;ko04391:Hippo signaling pathway -fly;ko04350:TGF-beta signaling pathway
4091	SMAD6	ko04350:TGF-beta signaling pathway
4233	MET	ko05200:Pathways in cancer;ko04015:Rap1 signaling pathway;ko04151:PI3K-Akt signaling pathway;ko04010:MAPK signaling pathway;ko04014:Ras signaling pathway;ko05225:Hepatocellular carcinoma
4254	KITLG	ko05200:Pathways in cancer;ko04015:Rap1 signaling pathway;ko04151:PI3K-Akt signaling pathway;ko04010:MAPK signaling pathway;ko04014:Ras signaling pathway
4301	AFDN	ko04015:Rap1 signaling pathway;ko04014:Ras signaling pathway;ko04670:Leukocyte transendothelial migration
4615	MYD88	ko04621:NOD-like receptor signaling pathway;ko04010:MAPK signaling pathway;ko04620:Toll-like receptor signaling pathway
462	SERPINC1	ko04610:Complement and coagulation cascades
4625	MYH7	ko04022:cGMP - PKG signaling pathway
4688	NCF2	ko04670:Leukocyte transendothelial migration
4879	NPPB	ko04022:cGMP - PKG signaling pathway
4882	NPR2	ko04022:cGMP - PKG signaling pathway
491	ATP2B2	ko04022:cGMP - PKG signaling pathway
4938	OAS1	ko04621:NOD-like receptor signaling pathway
4939	OAS2	ko04621:NOD-like receptor signaling pathway
4940	OAS3	ko04621:NOD-like receptor signaling pathway
5058	PAK1	ko04392:Hippo signaling pathway - multiple species;ko04062:Chemokine signaling pathway;ko04010:MAPK signaling pathway;ko04014:Ras signaling pathway;ko04650:Natural killer cell mediated cytotoxicity;ko04666:Fc gamma R-mediated phagocytosis
50615	IL21R	ko04630:Jak-STAT signaling pathway
5104	SERPINA5	ko04610:Complement and coagulation cascades
51365	PLA1A	ko04014:Ras signaling pathway
51422	PRKAG2	ko04068:FoxO signaling pathway;ko04371:Apelin signaling pathway
51510	CHMP5	ko04217:Necroptosis
5265	SERPINA1	ko04610:Complement and coagulation cascades
5330	PLCB2	ko05200:Pathways in cancer;ko04015:Rap1 signaling pathway;ko04062:Chemokine signaling pathway;ko04022:cGMP - PKG signaling pathway;ko04621:NOD-like receptor signaling pathway;ko04371:Apelin signaling pathway;ko04310:Wnt signaling pathway
5337	PLD1	ko05200:Pathways in cancer;ko04014:Ras signaling pathway;ko04666:Fc gamma R-mediated phagocytosis
5345	SERPINF2	ko04610:Complement and coagulation cascades
5366	PMAIP1	ko05200:Pathways in cancer;ko04115:p53 signaling pathway
5371	PML	ko05200:Pathways in cancer
5468	PPARG	ko05200:Pathways in cancer
54941	RNF125	ko04622:RIG-I-like receptor signaling pathway
55366	LGR4	ko04310:Wnt signaling pathway
55506	MACROH2A2	ko04217:Necroptosis
5563	PRKAA2	ko04151:PI3K-Akt signaling pathway;ko04068:FoxO signaling pathway;ko04371:Apelin signaling pathway
55740	ENAH	ko04015:Rap1 signaling pathway
55766	H2AJ	ko04217:Necroptosis
5581	PRKCE	ko04022:cGMP - PKG signaling pathway;ko04371:Apelin signaling pathway;ko04666:Fc gamma R-mediated phagocytosis
5587	PRKD1	ko04015:Rap1 signaling pathway
5590	PRKCZ	ko04015:Rap1 signaling pathway;ko04390:Hippo signaling pathway;ko04062:Chemokine signaling pathway
55970	GNG12	ko05200:Pathways in cancer;ko04062:Chemokine signaling pathway;ko04151:PI3K-Akt signaling pathway;ko04010:MAPK signaling pathway;ko04014:Ras signaling pathway;ko04371:Apelin signaling pathway
5610	EIF2AK2	ko04217:Necroptosis
56288	PARD3	ko04015:Rap1 signaling pathway;ko04390:Hippo signaling pathway;ko04391:Hippo signaling pathway -fly;ko04062:Chemokine signaling pathway
5648	MASP1	ko04610:Complement and coagulation cascades
5727	PTCH1	ko05200:Pathways in cancer
5747	PTK2	ko05200:Pathways in cancer;ko04062:Chemokine signaling pathway;ko04151:PI3K-Akt signaling pathway;ko04670:Leukocyte transendothelial migration
57568	SIPA1L2	ko04015:Rap1 signaling pathway
58191	CXCL16	ko04062:Chemokine signaling pathway
59	ACTA2	ko04371:Apelin signaling pathway
5909	RAP1GAP	ko04015:Rap1 signaling pathway
5915	RARB	ko05200:Pathways in cancer
59345	GNB4	ko05200:Pathways in cancer;ko04062:Chemokine signaling pathway;ko04151:PI3K-Akt signaling pathway;ko04014:Ras signaling pathway;ko04371:Apelin signaling pathway
613	BCR	ko05200:Pathways in cancer
6256	RXRA	ko05200:Pathways in cancer;ko04151:PI3K-Akt signaling pathway
627	BDNF	ko04151:PI3K-Akt signaling pathway;ko04010:MAPK signaling pathway;ko04014:Ras signaling pathway
6374	CXCL5	ko04062:Chemokine signaling pathway
6387	CXCL12	ko05200:Pathways in cancer;ko04062:Chemokine signaling pathway;ko04670:Leukocyte transendothelial migration
64065	PERP	ko04115:p53 signaling pathway
64109	CRLF2	ko04630:Jak-STAT signaling pathway
64135	IFIH1	ko04622:RIG-I-like receptor signaling pathway
64398	MPP5	ko04390:Hippo signaling pathway;ko04391:Hippo signaling pathway -fly
650	BMP2	ko05200:Pathways in cancer;ko04390:Hippo signaling pathway;ko04350:TGF-beta signaling pathway
65108	MARCKSL1	ko04666:Fc gamma R-mediated phagocytosis
652	BMP4	ko05200:Pathways in cancer;ko04390:Hippo signaling pathway;ko04350:TGF-beta signaling pathway
658	BMPR1B	ko04390:Hippo signaling pathway;ko04350:TGF-beta signaling pathway
6604	SMARCD3	ko05225:Hepatocellular carcinoma
664	BNIP3	ko04068:FoxO signaling pathway
6714	SRC	ko04015:Rap1 signaling pathway;ko04062:Chemokine signaling pathway
6772	STAT1	ko05200:Pathways in cancer;ko04630:Jak-STAT signaling pathway;ko04217:Necroptosis;ko04062:Chemokine signaling pathway;ko04621:NOD-like receptor signaling pathway;ko04620:Toll-like receptor signaling pathway
6773	STAT2	ko05200:Pathways in cancer;ko04630:Jak-STAT signaling pathway;ko04217:Necroptosis;ko04062:Chemokine signaling pathway;ko04621:NOD-like receptor signaling pathway
6934	TCF7L2	ko05200:Pathways in cancer;ko04390:Hippo signaling pathway;ko04310:Wnt signaling pathway;ko05225:Hepatocellular carcinoma
7003	TEAD1	ko04392:Hippo signaling pathway - multiple species;ko04390:Hippo signaling pathway;ko04391:Hippo signaling pathway -fly
7004	TEAD4	ko04392:Hippo signaling pathway - multiple species;ko04390:Hippo signaling pathway;ko04391:Hippo signaling pathway -fly
7005	TEAD3	ko04392:Hippo signaling pathway - multiple species;ko04390:Hippo signaling pathway;ko04391:Hippo signaling pathway -fly
7035	TFPI	ko04610:Complement and coagulation cascades
710	SERPING1	ko04610:Complement and coagulation cascades
7205	TRIP6	ko04621:NOD-like receptor signaling pathway
723790	H2AC19	ko04217:Necroptosis
7480	WNT10B	ko05200:Pathways in cancer;ko04390:Hippo signaling pathway;ko04310:Wnt signaling pathway;ko05225:Hepatocellular carcinoma
7483	WNT9A	ko05200:Pathways in cancer;ko04390:Hippo signaling pathway;ko04310:Wnt signaling pathway;ko05225:Hepatocellular carcinoma
7706	TRIM25	ko04622:RIG-I-like receptor signaling pathway
784	CACNB3	ko04010:MAPK signaling pathway
7855	FZD5	ko05200:Pathways in cancer;ko04390:Hippo signaling pathway;ko04310:Wnt signaling pathway;ko05225:Hepatocellular carcinoma
79132	DHX58	ko04622:RIG-I-like receptor signaling pathway
79633	FAT4	ko04392:Hippo signaling pathway - multiple species;ko04391:Hippo signaling pathway -fly
80319	CXXC4	ko04310:Wnt signaling pathway
80329	ULBP1	ko04650:Natural killer cell mediated cytotoxicity
80824	DUSP16	ko04010:MAPK signaling pathway
80854	SETD7	ko04068:FoxO signaling pathway
81030	ZBP1	ko04623:Cytosolic DNA-sensing pathway;ko04217:Necroptosis
818	CAMK2G	ko05200:Pathways in cancer;ko04217:Necroptosis;ko04310:Wnt signaling pathway
8313	AXIN2	ko05200:Pathways in cancer;ko04390:Hippo signaling pathway;ko04310:Wnt signaling pathway;ko05225:Hepatocellular carcinoma
8322	FZD4	ko05200:Pathways in cancer;ko04390:Hippo signaling pathway;ko04310:Wnt signaling pathway;ko05225:Hepatocellular carcinoma
8323	FZD6	ko05200:Pathways in cancer;ko04390:Hippo signaling pathway;ko04310:Wnt signaling pathway;ko05225:Hepatocellular carcinoma
8324	FZD7	ko05200:Pathways in cancer;ko04390:Hippo signaling pathway;ko04310:Wnt signaling pathway;ko05225:Hepatocellular carcinoma
83439	TCF7L1	ko05200:Pathways in cancer;ko04390:Hippo signaling pathway;ko04310:Wnt signaling pathway;ko05225:Hepatocellular carcinoma
83667	SESN2	ko04115:p53 signaling pathway
83729	INHBE	ko04350:TGF-beta signaling pathway
83937	RASSF4	ko04392:Hippo signaling pathway - multiple species;ko04391:Hippo signaling pathway -fly
84133	ZNRF3	ko04310:Wnt signaling pathway
84612	PARD6B	ko04015:Rap1 signaling pathway;ko04390:Hippo signaling pathway;ko04391:Hippo signaling pathway -fly
84699	CREB3L3	ko04022:cGMP - PKG signaling pathway;ko04151:PI3K-Akt signaling pathway
8471	IRS4	ko04022:cGMP - PKG signaling pathway;ko04068:FoxO signaling pathway
84962	AJUBA	ko04392:Hippo signaling pathway - multiple species;ko04390:Hippo signaling pathway;ko04391:Hippo signaling pathway -fly
85407	NKD1	ko04390:Hippo signaling pathway;ko04310:Wnt signaling pathway
85417	CCNB3	ko04068:FoxO signaling pathway;ko04115:p53 signaling pathway
8549	LGR5	ko04310:Wnt signaling pathway
8605	PLA2G4C	ko04217:Necroptosis;ko04010:MAPK signaling pathway;ko04014:Ras signaling pathway;ko04666:Fc gamma R-mediated phagocytosis
8613	PLPP3	ko04666:Fc gamma R-mediated phagocytosis
8626	TP63	ko04391:Hippo signaling pathway -fly
8642	DCHS1	ko04392:Hippo signaling pathway - multiple species;ko04391:Hippo signaling pathway -fly
8651	SOCS1	ko04630:Jak-STAT signaling pathway
8654	PDE5A	ko04022:cGMP - PKG signaling pathway
8660	IRS2	ko04022:cGMP - PKG signaling pathway;ko04068:FoxO signaling pathway
87	ACTN1	ko04670:Leukocyte transendothelial migration
8743	TNFSF10	ko04217:Necroptosis;ko04068:FoxO signaling pathway;ko04650:Natural killer cell mediated cytotoxicity
8777	MPDZ	ko04391:Hippo signaling pathway -fly
8793	TNFRSF10D	ko04217:Necroptosis;ko04650:Natural killer cell mediated cytotoxicity
8853	ASAP2	ko04666:Fc gamma R-mediated phagocytosis
8877	SPHK1	ko04371:Apelin signaling pathway;ko04666:Fc gamma R-mediated phagocytosis
89	ACTN3	ko04670:Leukocyte transendothelial migration
8912	CACNA1H	ko04010:MAPK signaling pathway
8936	WASF1	ko04666:Fc gamma R-mediated phagocytosis
90	ACVR1	ko04350:TGF-beta signaling pathway
9063	PIAS2	ko04630:Jak-STAT signaling pathway
9076	CLDN1	ko04670:Leukocyte transendothelial migration
90952	ESAM	ko04670:Leukocyte transendothelial migration
90993	CREB3L1	ko04022:cGMP - PKG signaling pathway;ko04151:PI3K-Akt signaling pathway
92421	CHMP4C	ko04217:Necroptosis
93	ACVR2B	ko04350:TGF-beta signaling pathway
9306	SOCS6	ko04630:Jak-STAT signaling pathway
9372	ZFYVE9	ko04350:TGF-beta signaling pathway
9462	RASAL2	ko04014:Ras signaling pathway
9540	TP53I3	ko04115:p53 signaling pathway
9564	BCAR1	ko04015:Rap1 signaling pathway;ko04062:Chemokine signaling pathway;ko04670:Leukocyte transendothelial migration
9569	GTF2IRD1	ko04022:cGMP - PKG signaling pathway
9586	CREB5	ko04022:cGMP - PKG signaling pathway;ko04151:PI3K-Akt signaling pathway
9636	ISG15	ko04622:RIG-I-like receptor signaling pathway
9693	RAPGEF2	ko04015:Rap1 signaling pathway;ko04010:MAPK signaling pathway
9846	GAB2	ko04014:Ras signaling pathway;ko04666:Fc gamma R-mediated phagocytosis
