# Supplementary material for: Transcriptome Analysis of Natural Killer Cells in Response to Newcastle Disease Virus Infected Hepatocellular Carcinoma Cells
Source: Genes (Basel). 2023 Apr 10;14(4):888. doi: 10.3390/genes14040888 (PMC10138298; doi:10.3390/genes14040888)
Supplement: Supplementary file 1 [file genes-14-00888-s001.zip › Table_S7.xls]

DEGs	HR	Logrank(p)	Trend	Significance
IFNA4	0.38	1.30E-05	Up	Yes
IFNA2	0.38	1.20E-05	Up	Yes
IFNA16	0.38	1.50E-05	Up	Yes
IFNA13	0.38	1.50E-05	Up	Yes
IFNA10	0.38	1.50E-05	Up	Yes
IFNA7	0.38	1.50E-05	Up	Yes
IFNA17	0.38	1.50E-05	Up	Yes
IFNA21	0.4	1.90E-05	Up	Yes
IFNB1	0.44	1.00E-04	Up	Yes
FAS	0.74	1.76E-01	Up	No
IFNG	0.78	0.28	Up	No
SHC2	1.3	0.25	Up	No
TNFSF10	1.37	1.57E-01	Up	No
ULBP1	1.42	0.11	Up	No
TNFRSF10D	1.52	7.38E-02	Up	No
PAK1	1.7	0.0188	Up	No
IFNGR2	2.63	1.60E-05	Up	No
